# Supplementary material for: Microbial metabolomics in open microscale platforms
Source: Nat Commun. 2016 Feb 4;7:10610. doi: 10.1038/ncomms10610 (PMC4742997; doi:10.1038/ncomms10610)
Supplement: Supplementary Data 1 — Microscale culture extractor CAD file. [file ncomms10610-s3.txt]

SolidWorks IGES file using analytic representation for surfaces         S      1
1H,,1H;,41H15-03-16 Agar extractor Single 4mm sheets,88HC:\Users\Mill PCG      1
 Not Sucky\Documents\Erwin\15-03-16 Agar extractor Single 4mm sheets.IGSG      2
,15HSolidWorks 2014,15HSolidWorks 2014,32,308,15,308,15,41H15-03-16 AgarG      3
 extractor Single 4mm sheets,1.,2,2HMM,50,0.125,13H150317.160733,       G      4
1E-008,499990.,17HMill PC Not Sucky,,11,0,13H150317.160733;             G      5
     314       1       0       0       0                        00000200D      1
     314       0       8       1       0                               0D      2
     110       2       0       0       0                        01010000D      3
     110       0       0       2       0                               0D      4
     110       4       0       0       0                        01010000D      5
     110       0       0       2       0                               0D      6
     120       6       0       0       0                        01010000D      7
     120       0       0       1       0                               0D      8
     126       7       0       0       0                        01010500D      9
     126       0       0       2       0                               0D     10
     110       9       0       0       0                        01010000D     11
     110       0       0       2       0                               0D     12
     126      11       0       0       0                        01010500D     13
     126       0       0       2       0                               0D     14
     124      13       0       0       0                        00000000D     15
     124       0       0       4       0                               0D     16
     100      17       0       0       0              15        01010000D     17
     100       0       0       2       0                               0D     18
     126      19       0       0       0                        01010500D     19
     126       0       0       2       0                               0D     20
     110      21       0       0       0                        01010000D     21
     110       0       0       2       0                               0D     22
     126      23       0       0       0                        01010500D     23
     126       0       0       2       0                               0D     24
     100      25       0       0       0                        01010000D     25
     100       0       0       2       0                               0D     26
     102      27       0       0       0                        01010500D     27
     102       0       0       1       0                               0D     28
     102      28       0       0       0                        01010000D     29
     102       0       0       1       0                               0D     30
     142      29       0       0       0                        00010500D     31
     142       0       0       1       0                               0D     32
     144      30       0       0       0                        00000000D     33
     144       0      -1       1       0                               0D     34
     110      31       0       0       0                        01010000D     35
     110       0       0       2       0                               0D     36
     110      33       0       0       0                        01010000D     37
     110       0       0       2       0                               0D     38
     120      35       0       0       0                        01010000D     39
     120       0       0       1       0                               0D     40
     126      36       0       0       0                        01010500D     41
     126       0       0       2       0                               0D     42
     110      38       0       0       0                        01010000D     43
     110       0       0       2       0                               0D     44
     126      40       0       0       0                        01010500D     45
     126       0       0       2       0                               0D     46
     124      42       0       0       0                        00000000D     47
     124       0       0       4       0                               0D     48
     100      46       0       0       0              47        01010000D     49
     100       0       0       2       0                               0D     50
     126      48       0       0       0                        01010500D     51
     126       0       0       2       0                               0D     52
     110      50       0       0       0                        01010000D     53
     110       0       0       2       0                               0D     54
     126      52       0       0       0                        01010500D     55
     126       0       0       2       0                               0D     56
     100      54       0       0       0                        01010000D     57
     100       0       0       2       0                               0D     58
     102      56       0       0       0                        01010500D     59
     102       0       0       1       0                               0D     60
     102      57       0       0       0                        01010000D     61
     102       0       0       1       0                               0D     62
     142      58       0       0       0                        00010500D     63
     142       0       0       1       0                               0D     64
     144      59       0       0       0                        00000000D     65
     144       0      -1       1       0                               0D     66
     110      60       0       0       0                        01010000D     67
     110       0       0       2       0                               0D     68
     110      62       0       0       0                        01010000D     69
     110       0       0       2       0                               0D     70
     120      64       0       0       0                        01010000D     71
     120       0       0       1       0                               0D     72
     126      65       0       0       0                        01010500D     73
     126       0       0       2       0                               0D     74
     110      67       0       0       0                        01010000D     75
     110       0       0       2       0                               0D     76
     126      69       0       0       0                        01010500D     77
     126       0       0       2       0                               0D     78
     124      71       0       0       0                        00000000D     79
     124       0       0       4       0                               0D     80
     100      75       0       0       0              79        01010000D     81
     100       0       0       2       0                               0D     82
     126      77       0       0       0                        01010500D     83
     126       0       0       2       0                               0D     84
     110      79       0       0       0                        01010000D     85
     110       0       0       2       0                               0D     86
     126      81       0       0       0                        01010500D     87
     126       0       0       2       0                               0D     88
     100      83       0       0       0                        01010000D     89
     100       0       0       2       0                               0D     90
     102      85       0       0       0                        01010500D     91
     102       0       0       1       0                               0D     92
     102      86       0       0       0                        01010000D     93
     102       0       0       1       0                               0D     94
     142      87       0       0       0                        00010500D     95
     142       0       0       1       0                               0D     96
     144      88       0       0       0                        00000000D     97
     144       0      -1       1       0                               0D     98
     110      89       0       0       0                        01010000D     99
     110       0       0       2       0                               0D    100
     110      91       0       0       0                        01010000D    101
     110       0       0       2       0                               0D    102
     120      93       0       0       0                        01010000D    103
     120       0       0       1       0                               0D    104
     126      94       0       0       0                        01010500D    105
     126       0       0       2       0                               0D    106
     110      96       0       0       0                        01010000D    107
     110       0       0       2       0                               0D    108
     126      98       0       0       0                        01010500D    109
     126       0       0       2       0                               0D    110
     124     100       0       0       0                        00000000D    111
     124       0       0       4       0                               0D    112
     100     104       0       0       0             111        01010000D    113
     100       0       0       2       0                               0D    114
     126     106       0       0       0                        01010500D    115
     126       0       0       2       0                               0D    116
     110     108       0       0       0                        01010000D    117
     110       0       0       2       0                               0D    118
     126     110       0       0       0                        01010500D    119
     126       0       0       2       0                               0D    120
     100     112       0       0       0                        01010000D    121
     100       0       0       2       0                               0D    122
     102     114       0       0       0                        01010500D    123
     102       0       0       1       0                               0D    124
     102     115       0       0       0                        01010000D    125
     102       0       0       1       0                               0D    126
     142     116       0       0       0                        00010500D    127
     142       0       0       1       0                               0D    128
     144     117       0       0       0                        00000000D    129
     144       0      -1       1       0                               0D    130
     110     118       0       0       0                        01010000D    131
     110       0       0       2       0                               0D    132
     110     120       0       0       0                        01010000D    133
     110       0       0       2       0                               0D    134
     120     122       0       0       0                        01010000D    135
     120       0       0       1       0                               0D    136
     126     123       0       0       0                        01010500D    137
     126       0       0       2       0                               0D    138
     110     125       0       0       0                        01010000D    139
     110       0       0       2       0                               0D    140
     126     127       0       0       0                        01010500D    141
     126       0       0       2       0                               0D    142
     124     129       0       0       0                        00000000D    143
     124       0       0       4       0                               0D    144
     100     133       0       0       0             143        01010000D    145
     100       0       0       2       0                               0D    146
     126     135       0       0       0                        01010500D    147
     126       0       0       2       0                               0D    148
     110     137       0       0       0                        01010000D    149
     110       0       0       2       0                               0D    150
     126     139       0       0       0                        01010500D    151
     126       0       0       2       0                               0D    152
     100     141       0       0       0                        01010000D    153
     100       0       0       2       0                               0D    154
     102     143       0       0       0                        01010500D    155
     102       0       0       1       0                               0D    156
     102     144       0       0       0                        01010000D    157
     102       0       0       1       0                               0D    158
     142     145       0       0       0                        00010500D    159
     142       0       0       1       0                               0D    160
     144     146       0       0       0                        00000000D    161
     144       0      -1       1       0                               0D    162
     110     147       0       0       0                        01010000D    163
     110       0       0       2       0                               0D    164
     110     149       0       0       0                        01010000D    165
     110       0       0       2       0                               0D    166
     120     151       0       0       0                        01010000D    167
     120       0       0       1       0                               0D    168
     126     152       0       0       0                        01010500D    169
     126       0       0       2       0                               0D    170
     110     154       0       0       0                        01010000D    171
     110       0       0       2       0                               0D    172
     126     156       0       0       0                        01010500D    173
     126       0       0       2       0                               0D    174
     124     158       0       0       0                        00000000D    175
     124       0       0       4       0                               0D    176
     100     162       0       0       0             175        01010000D    177
     100       0       0       2       0                               0D    178
     126     164       0       0       0                        01010500D    179
     126       0       0       2       0                               0D    180
     110     166       0       0       0                        01010000D    181
     110       0       0       2       0                               0D    182
     126     168       0       0       0                        01010500D    183
     126       0       0       2       0                               0D    184
     100     170       0       0       0                        01010000D    185
     100       0       0       2       0                               0D    186
     102     172       0       0       0                        01010500D    187
     102       0       0       1       0                               0D    188
     102     173       0       0       0                        01010000D    189
     102       0       0       1       0                               0D    190
     142     174       0       0       0                        00010500D    191
     142       0       0       1       0                               0D    192
     144     175       0       0       0                        00000000D    193
     144       0      -1       1       0                               0D    194
     110     176       0       0       0                        01010000D    195
     110       0       0       2       0                               0D    196
     110     178       0       0       0                        01010000D    197
     110       0       0       2       0                               0D    198
     120     180       0       0       0                        01010000D    199
     120       0       0       1       0                               0D    200
     126     181       0       0       0                        01010500D    201
     126       0       0       2       0                               0D    202
     110     183       0       0       0                        01010000D    203
     110       0       0       2       0                               0D    204
     126     185       0       0       0                        01010500D    205
     126       0       0       2       0                               0D    206
     124     187       0       0       0                        00000000D    207
     124       0       0       4       0                               0D    208
     100     191       0       0       0             207        01010000D    209
     100       0       0       2       0                               0D    210
     126     193       0       0       0                        01010500D    211
     126       0       0       2       0                               0D    212
     110     195       0       0       0                        01010000D    213
     110       0       0       2       0                               0D    214
     126     197       0       0       0                        01010500D    215
     126       0       0       2       0                               0D    216
     100     199       0       0       0                        01010000D    217
     100       0       0       2       0                               0D    218
     102     201       0       0       0                        01010500D    219
     102       0       0       1       0                               0D    220
     102     202       0       0       0                        01010000D    221
     102       0       0       1       0                               0D    222
     142     203       0       0       0                        00010500D    223
     142       0       0       1       0                               0D    224
     144     204       0       0       0                        00000000D    225
     144       0      -1       1       0                               0D    226
     110     205       0       0       0                        01010000D    227
     110       0       0       2       0                               0D    228
     110     207       0       0       0                        01010000D    229
     110       0       0       2       0                               0D    230
     120     209       0       0       0                        01010000D    231
     120       0       0       1       0                               0D    232
     126     210       0       0       0                        01010500D    233
     126       0       0       2       0                               0D    234
     110     212       0       0       0                        01010000D    235
     110       0       0       2       0                               0D    236
     126     214       0       0       0                        01010500D    237
     126       0       0       2       0                               0D    238
     124     216       0       0       0                        00000000D    239
     124       0       0       4       0                               0D    240
     100     220       0       0       0             239        01010000D    241
     100       0       0       2       0                               0D    242
     126     222       0       0       0                        01010500D    243
     126       0       0       2       0                               0D    244
     110     224       0       0       0                        01010000D    245
     110       0       0       2       0                               0D    246
     126     226       0       0       0                        01010500D    247
     126       0       0       2       0                               0D    248
     100     228       0       0       0                        01010000D    249
     100       0       0       2       0                               0D    250
     102     230       0       0       0                        01010500D    251
     102       0       0       1       0                               0D    252
     102     231       0       0       0                        01010000D    253
     102       0       0       1       0                               0D    254
     142     232       0       0       0                        00010500D    255
     142       0       0       1       0                               0D    256
     144     233       0       0       0                        00000000D    257
     144       0      -1       1       0                               0D    258
     110     234       0       0       0                        01010000D    259
     110       0       0       2       0                               0D    260
     110     236       0       0       0                        01010000D    261
     110       0       0       2       0                               0D    262
     120     238       0       0       0                        01010000D    263
     120       0       0       1       0                               0D    264
     126     239       0       0       0                        01010500D    265
     126       0       0       2       0                               0D    266
     110     241       0       0       0                        01010000D    267
     110       0       0       2       0                               0D    268
     126     243       0       0       0                        01010500D    269
     126       0       0       2       0                               0D    270
     124     245       0       0       0                        00000000D    271
     124       0       0       4       0                               0D    272
     100     249       0       0       0             271        01010000D    273
     100       0       0       2       0                               0D    274
     126     251       0       0       0                        01010500D    275
     126       0       0       2       0                               0D    276
     110     253       0       0       0                        01010000D    277
     110       0       0       2       0                               0D    278
     126     255       0       0       0                        01010500D    279
     126       0       0       2       0                               0D    280
     100     257       0       0       0                        01010000D    281
     100       0       0       2       0                               0D    282
     102     259       0       0       0                        01010500D    283
     102       0       0       1       0                               0D    284
     102     260       0       0       0                        01010000D    285
     102       0       0       1       0                               0D    286
     142     261       0       0       0                        00010500D    287
     142       0       0       1       0                               0D    288
     144     262       0       0       0                        00000000D    289
     144       0      -1       1       0                               0D    290
     110     263       0       0       0                        01010000D    291
     110       0       0       2       0                               0D    292
     110     265       0       0       0                        01010000D    293
     110       0       0       2       0                               0D    294
     120     267       0       0       0                        01010000D    295
     120       0       0       1       0                               0D    296
     126     268       0       0       0                        01010500D    297
     126       0       0       2       0                               0D    298
     110     270       0       0       0                        01010000D    299
     110       0       0       2       0                               0D    300
     126     272       0       0       0                        01010500D    301
     126       0       0       2       0                               0D    302
     124     274       0       0       0                        00000000D    303
     124       0       0       4       0                               0D    304
     100     278       0       0       0             303        01010000D    305
     100       0       0       2       0                               0D    306
     126     280       0       0       0                        01010500D    307
     126       0       0       2       0                               0D    308
     110     282       0       0       0                        01010000D    309
     110       0       0       2       0                               0D    310
     126     284       0       0       0                        01010500D    311
     126       0       0       2       0                               0D    312
     100     286       0       0       0                        01010000D    313
     100       0       0       2       0                               0D    314
     102     288       0       0       0                        01010500D    315
     102       0       0       1       0                               0D    316
     102     289       0       0       0                        01010000D    317
     102       0       0       1       0                               0D    318
     142     290       0       0       0                        00010500D    319
     142       0       0       1       0                               0D    320
     144     291       0       0       0                        00000000D    321
     144       0      -1       1       0                               0D    322
     110     292       0       0       0                        01010000D    323
     110       0       0       2       0                               0D    324
     110     294       0       0       0                        01010000D    325
     110       0       0       2       0                               0D    326
     120     296       0       0       0                        01010000D    327
     120       0       0       1       0                               0D    328
     126     297       0       0       0                        01010500D    329
     126       0       0       2       0                               0D    330
     110     299       0       0       0                        01010000D    331
     110       0       0       2       0                               0D    332
     126     301       0       0       0                        01010500D    333
     126       0       0       2       0                               0D    334
     124     303       0       0       0                        00000000D    335
     124       0       0       4       0                               0D    336
     100     307       0       0       0             335        01010000D    337
     100       0       0       2       0                               0D    338
     126     309       0       0       0                        01010500D    339
     126       0       0       2       0                               0D    340
     110     311       0       0       0                        01010000D    341
     110       0       0       2       0                               0D    342
     126     313       0       0       0                        01010500D    343
     126       0       0       2       0                               0D    344
     100     315       0       0       0                        01010000D    345
     100       0       0       2       0                               0D    346
     102     317       0       0       0                        01010500D    347
     102       0       0       1       0                               0D    348
     102     318       0       0       0                        01010000D    349
     102       0       0       1       0                               0D    350
     142     319       0       0       0                        00010500D    351
     142       0       0       1       0                               0D    352
     144     320       0       0       0                        00000000D    353
     144       0      -1       1       0                               0D    354
     110     321       0       0       0                        01010000D    355
     110       0       0       2       0                               0D    356
     110     323       0       0       0                        01010000D    357
     110       0       0       2       0                               0D    358
     120     325       0       0       0                        01010000D    359
     120       0       0       1       0                               0D    360
     126     326       0       0       0                        01010500D    361
     126       0       0       2       0                               0D    362
     110     328       0       0       0                        01010000D    363
     110       0       0       2       0                               0D    364
     126     330       0       0       0                        01010500D    365
     126       0       0       2       0                               0D    366
     124     332       0       0       0                        00000000D    367
     124       0       0       4       0                               0D    368
     100     336       0       0       0             367        01010000D    369
     100       0       0       2       0                               0D    370
     126     338       0       0       0                        01010500D    371
     126       0       0       2       0                               0D    372
     110     340       0       0       0                        01010000D    373
     110       0       0       2       0                               0D    374
     126     342       0       0       0                        01010500D    375
     126       0       0       2       0                               0D    376
     100     344       0       0       0                        01010000D    377
     100       0       0       2       0                               0D    378
     102     346       0       0       0                        01010500D    379
     102       0       0       1       0                               0D    380
     102     347       0       0       0                        01010000D    381
     102       0       0       1       0                               0D    382
     142     348       0       0       0                        00010500D    383
     142       0       0       1       0                               0D    384
     144     349       0       0       0                        00000000D    385
     144       0      -1       1       0                               0D    386
     110     350       0       0       0                        01010000D    387
     110       0       0       2       0                               0D    388
     110     352       0       0       0                        01010000D    389
     110       0       0       2       0                               0D    390
     120     354       0       0       0                        01010000D    391
     120       0       0       1       0                               0D    392
     126     355       0       0       0                        01010500D    393
     126       0       0       2       0                               0D    394
     110     357       0       0       0                        01010000D    395
     110       0       0       2       0                               0D    396
     126     359       0       0       0                        01010500D    397
     126       0       0       2       0                               0D    398
     124     361       0       0       0                        00000000D    399
     124       0       0       4       0                               0D    400
     100     365       0       0       0             399        01010000D    401
     100       0       0       2       0                               0D    402
     126     367       0       0       0                        01010500D    403
     126       0       0       2       0                               0D    404
     110     369       0       0       0                        01010000D    405
     110       0       0       2       0                               0D    406
     126     371       0       0       0                        01010500D    407
     126       0       0       2       0                               0D    408
     100     373       0       0       0                        01010000D    409
     100       0       0       2       0                               0D    410
     102     375       0       0       0                        01010500D    411
     102       0       0       1       0                               0D    412
     102     376       0       0       0                        01010000D    413
     102       0       0       1       0                               0D    414
     142     377       0       0       0                        00010500D    415
     142       0       0       1       0                               0D    416
     144     378       0       0       0                        00000000D    417
     144       0      -1       1       0                               0D    418
     110     379       0       0       0                        01010000D    419
     110       0       0       2       0                               0D    420
     110     381       0       0       0                        01010000D    421
     110       0       0       2       0                               0D    422
     120     383       0       0       0                        01010000D    423
     120       0       0       1       0                               0D    424
     126     384       0       0       0                        01010500D    425
     126       0       0       2       0                               0D    426
     110     386       0       0       0                        01010000D    427
     110       0       0       2       0                               0D    428
     126     388       0       0       0                        01010500D    429
     126       0       0       2       0                               0D    430
     124     390       0       0       0                        00000000D    431
     124       0       0       4       0                               0D    432
     100     394       0       0       0             431        01010000D    433
     100       0       0       2       0                               0D    434
     126     396       0       0       0                        01010500D    435
     126       0       0       2       0                               0D    436
     110     398       0       0       0                        01010000D    437
     110       0       0       2       0                               0D    438
     126     400       0       0       0                        01010500D    439
     126       0       0       2       0                               0D    440
     100     402       0       0       0                        01010000D    441
     100       0       0       2       0                               0D    442
     102     404       0       0       0                        01010500D    443
     102       0       0       1       0                               0D    444
     102     405       0       0       0                        01010000D    445
     102       0       0       1       0                               0D    446
     142     406       0       0       0                        00010500D    447
     142       0       0       1       0                               0D    448
     144     407       0       0       0                        00000000D    449
     144       0      -1       1       0                               0D    450
     110     408       0       0       0                        01010000D    451
     110       0       0       2       0                               0D    452
     110     410       0       0       0                        01010000D    453
     110       0       0       2       0                               0D    454
     120     412       0       0       0                        01010000D    455
     120       0       0       1       0                               0D    456
     126     413       0       0       0                        01010500D    457
     126       0       0       2       0                               0D    458
     110     415       0       0       0                        01010000D    459
     110       0       0       2       0                               0D    460
     126     417       0       0       0                        01010500D    461
     126       0       0       2       0                               0D    462
     124     419       0       0       0                        00000000D    463
     124       0       0       4       0                               0D    464
     100     423       0       0       0             463        01010000D    465
     100       0       0       2       0                               0D    466
     126     425       0       0       0                        01010500D    467
     126       0       0       2       0                               0D    468
     110     427       0       0       0                        01010000D    469
     110       0       0       2       0                               0D    470
     126     429       0       0       0                        01010500D    471
     126       0       0       2       0                               0D    472
     100     431       0       0       0                        01010000D    473
     100       0       0       2       0                               0D    474
     102     433       0       0       0                        01010500D    475
     102       0       0       1       0                               0D    476
     102     434       0       0       0                        01010000D    477
     102       0       0       1       0                               0D    478
     142     435       0       0       0                        00010500D    479
     142       0       0       1       0                               0D    480
     144     436       0       0       0                        00000000D    481
     144       0      -1       1       0                               0D    482
     110     437       0       0       0                        01010000D    483
     110       0       0       2       0                               0D    484
     110     439       0       0       0                        01010000D    485
     110       0       0       2       0                               0D    486
     120     441       0       0       0                        01010000D    487
     120       0       0       1       0                               0D    488
     126     442       0       0       0                        01010500D    489
     126       0       0       2       0                               0D    490
     110     444       0       0       0                        01010000D    491
     110       0       0       2       0                               0D    492
     126     446       0       0       0                        01010500D    493
     126       0       0       2       0                               0D    494
     124     448       0       0       0                        00000000D    495
     124       0       0       4       0                               0D    496
     100     452       0       0       0             495        01010000D    497
     100       0       0       2       0                               0D    498
     126     454       0       0       0                        01010500D    499
     126       0       0       2       0                               0D    500
     110     456       0       0       0                        01010000D    501
     110       0       0       2       0                               0D    502
     126     458       0       0       0                        01010500D    503
     126       0       0       2       0                               0D    504
     100     460       0       0       0                        01010000D    505
     100       0       0       2       0                               0D    506
     102     462       0       0       0                        01010500D    507
     102       0       0       1       0                               0D    508
     102     463       0       0       0                        01010000D    509
     102       0       0       1       0                               0D    510
     142     464       0       0       0                        00010500D    511
     142       0       0       1       0                               0D    512
     144     465       0       0       0                        00000000D    513
     144       0      -1       1       0                               0D    514
     110     466       0       0       0                        01010000D    515
     110       0       0       2       0                               0D    516
     110     468       0       0       0                        01010000D    517
     110       0       0       2       0                               0D    518
     120     470       0       0       0                        01010000D    519
     120       0       0       1       0                               0D    520
     126     471       0       0       0                        01010500D    521
     126       0       0       2       0                               0D    522
     110     473       0       0       0                        01010000D    523
     110       0       0       2       0                               0D    524
     126     475       0       0       0                        01010500D    525
     126       0       0       2       0                               0D    526
     124     477       0       0       0                        00000000D    527
     124       0       0       4       0                               0D    528
     100     481       0       0       0             527        01010000D    529
     100       0       0       2       0                               0D    530
     126     483       0       0       0                        01010500D    531
     126       0       0       2       0                               0D    532
     110     485       0       0       0                        01010000D    533
     110       0       0       2       0                               0D    534
     126     487       0       0       0                        01010500D    535
     126       0       0       2       0                               0D    536
     100     489       0       0       0                        01010000D    537
     100       0       0       2       0                               0D    538
     102     491       0       0       0                        01010500D    539
     102       0       0       1       0                               0D    540
     102     492       0       0       0                        01010000D    541
     102       0       0       1       0                               0D    542
     142     493       0       0       0                        00010500D    543
     142       0       0       1       0                               0D    544
     144     494       0       0       0                        00000000D    545
     144       0      -1       1       0                               0D    546
     110     495       0       0       0                        01010000D    547
     110       0       0       2       0                               0D    548
     110     497       0       0       0                        01010000D    549
     110       0       0       2       0                               0D    550
     120     499       0       0       0                        01010000D    551
     120       0       0       1       0                               0D    552
     126     500       0       0       0                        01010500D    553
     126       0       0       2       0                               0D    554
     110     502       0       0       0                        01010000D    555
     110       0       0       2       0                               0D    556
     126     504       0       0       0                        01010500D    557
     126       0       0       2       0                               0D    558
     124     506       0       0       0                        00000000D    559
     124       0       0       4       0                               0D    560
     100     510       0       0       0             559        01010000D    561
     100       0       0       2       0                               0D    562
     126     512       0       0       0                        01010500D    563
     126       0       0       2       0                               0D    564
     110     514       0       0       0                        01010000D    565
     110       0       0       2       0                               0D    566
     126     516       0       0       0                        01010500D    567
     126       0       0       2       0                               0D    568
     100     518       0       0       0                        01010000D    569
     100       0       0       2       0                               0D    570
     102     520       0       0       0                        01010500D    571
     102       0       0       1       0                               0D    572
     102     521       0       0       0                        01010000D    573
     102       0       0       1       0                               0D    574
     142     522       0       0       0                        00010500D    575
     142       0       0       1       0                               0D    576
     144     523       0       0       0                        00000000D    577
     144       0      -1       1       0                               0D    578
     110     524       0       0       0                        01010000D    579
     110       0       0       2       0                               0D    580
     110     526       0       0       0                        01010000D    581
     110       0       0       2       0                               0D    582
     120     528       0       0       0                        01010000D    583
     120       0       0       1       0                               0D    584
     126     529       0       0       0                        01010500D    585
     126       0       0       2       0                               0D    586
     110     531       0       0       0                        01010000D    587
     110       0       0       2       0                               0D    588
     126     533       0       0       0                        01010500D    589
     126       0       0       2       0                               0D    590
     124     535       0       0       0                        00000000D    591
     124       0       0       4       0                               0D    592
     100     539       0       0       0             591        01010000D    593
     100       0       0       2       0                               0D    594
     126     541       0       0       0                        01010500D    595
     126       0       0       2       0                               0D    596
     110     543       0       0       0                        01010000D    597
     110       0       0       2       0                               0D    598
     126     545       0       0       0                        01010500D    599
     126       0       0       2       0                               0D    600
     100     547       0       0       0                        01010000D    601
     100       0       0       2       0                               0D    602
     102     549       0       0       0                        01010500D    603
     102       0       0       1       0                               0D    604
     102     550       0       0       0                        01010000D    605
     102       0       0       1       0                               0D    606
     142     551       0       0       0                        00010500D    607
     142       0       0       1       0                               0D    608
     144     552       0       0       0                        00000000D    609
     144       0      -1       1       0                               0D    610
     110     553       0       0       0                        01010000D    611
     110       0       0       2       0                               0D    612
     110     555       0       0       0                        01010000D    613
     110       0       0       2       0                               0D    614
     120     557       0       0       0                        01010000D    615
     120       0       0       1       0                               0D    616
     126     558       0       0       0                        01010500D    617
     126       0       0       2       0                               0D    618
     110     560       0       0       0                        01010000D    619
     110       0       0       2       0                               0D    620
     126     562       0       0       0                        01010500D    621
     126       0       0       2       0                               0D    622
     124     564       0       0       0                        00000000D    623
     124       0       0       4       0                               0D    624
     100     568       0       0       0             623        01010000D    625
     100       0       0       2       0                               0D    626
     126     570       0       0       0                        01010500D    627
     126       0       0       2       0                               0D    628
     110     572       0       0       0                        01010000D    629
     110       0       0       2       0                               0D    630
     126     574       0       0       0                        01010500D    631
     126       0       0       2       0                               0D    632
     100     576       0       0       0                        01010000D    633
     100       0       0       2       0                               0D    634
     102     578       0       0       0                        01010500D    635
     102       0       0       1       0                               0D    636
     102     579       0       0       0                        01010000D    637
     102       0       0       1       0                               0D    638
     142     580       0       0       0                        00010500D    639
     142       0       0       1       0                               0D    640
     144     581       0       0       0                        00000000D    641
     144       0      -1       1       0                               0D    642
     110     582       0       0       0                        01010000D    643
     110       0       0       2       0                               0D    644
     110     584       0       0       0                        01010000D    645
     110       0       0       2       0                               0D    646
     120     586       0       0       0                        01010000D    647
     120       0       0       1       0                               0D    648
     126     587       0       0       0                        01010500D    649
     126       0       0       2       0                               0D    650
     110     589       0       0       0                        01010000D    651
     110       0       0       2       0                               0D    652
     126     591       0       0       0                        01010500D    653
     126       0       0       2       0                               0D    654
     124     593       0       0       0                        00000000D    655
     124       0       0       4       0                               0D    656
     100     597       0       0       0             655        01010000D    657
     100       0       0       2       0                               0D    658
     126     599       0       0       0                        01010500D    659
     126       0       0       2       0                               0D    660
     110     601       0       0       0                        01010000D    661
     110       0       0       2       0                               0D    662
     126     603       0       0       0                        01010500D    663
     126       0       0       2       0                               0D    664
     100     605       0       0       0                        01010000D    665
     100       0       0       2       0                               0D    666
     102     607       0       0       0                        01010500D    667
     102       0       0       1       0                               0D    668
     102     608       0       0       0                        01010000D    669
     102       0       0       1       0                               0D    670
     142     609       0       0       0                        00010500D    671
     142       0       0       1       0                               0D    672
     144     610       0       0       0                        00000000D    673
     144       0      -1       1       0                               0D    674
     110     611       0       0       0                        01010000D    675
     110       0       0       2       0                               0D    676
     110     613       0       0       0                        01010000D    677
     110       0       0       1       0                               0D    678
     120     614       0       0       0                        01010000D    679
     120       0       0       1       0                               0D    680
     126     615       0       0       0                        01010500D    681
     126       0       0       2       0                               0D    682
     110     617       0       0       0                        01010000D    683
     110       0       0       1       0                               0D    684
     126     618       0       0       0                        01010500D    685
     126       0       0       2       0                               0D    686
     124     620       0       0       0                        00000000D    687
     124       0       0       4       0                               0D    688
     100     624       0       0       0             687        01010000D    689
     100       0       0       2       0                               0D    690
     126     626       0       0       0                        01010500D    691
     126       0       0       2       0                               0D    692
     110     628       0       0       0                        01010000D    693
     110       0       0       1       0                               0D    694
     126     629       0       0       0                        01010500D    695
     126       0       0       2       0                               0D    696
     100     631       0       0       0                        01010000D    697
     100       0       0       2       0                               0D    698
     102     633       0       0       0                        01010500D    699
     102       0       0       1       0                               0D    700
     102     634       0       0       0                        01010000D    701
     102       0       0       1       0                               0D    702
     142     635       0       0       0                        00010500D    703
     142       0       0       1       0                               0D    704
     144     636       0       0       0                        00000000D    705
     144       0      -1       1       0                               0D    706
     110     637       0       0       0                        01010000D    707
     110       0       0       2       0                               0D    708
     110     639       0       0       0                        01010000D    709
     110       0       0       2       0                               0D    710
     120     641       0       0       0                        01010000D    711
     120       0       0       1       0                               0D    712
     126     642       0       0       0                        01010500D    713
     126       0       0       2       0                               0D    714
     110     644       0       0       0                        01010000D    715
     110       0       0       2       0                               0D    716
     126     646       0       0       0                        01010500D    717
     126       0       0       2       0                               0D    718
     124     648       0       0       0                        00000000D    719
     124       0       0       4       0                               0D    720
     100     652       0       0       0             719        01010000D    721
     100       0       0       2       0                               0D    722
     126     654       0       0       0                        01010500D    723
     126       0       0       2       0                               0D    724
     110     656       0       0       0                        01010000D    725
     110       0       0       2       0                               0D    726
     126     658       0       0       0                        01010500D    727
     126       0       0       2       0                               0D    728
     100     660       0       0       0                        01010000D    729
     100       0       0       2       0                               0D    730
     102     662       0       0       0                        01010500D    731
     102       0       0       1       0                               0D    732
     102     663       0       0       0                        01010000D    733
     102       0       0       1       0                               0D    734
     142     664       0       0       0                        00010500D    735
     142       0       0       1       0                               0D    736
     144     665       0       0       0                        00000000D    737
     144       0      -1       1       0                               0D    738
     110     666       0       0       0                        01010000D    739
     110       0       0       2       0                               0D    740
     110     668       0       0       0                        01010000D    741
     110       0       0       2       0                               0D    742
     120     670       0       0       0                        01010000D    743
     120       0       0       1       0                               0D    744
     126     671       0       0       0                        01010500D    745
     126       0       0       2       0                               0D    746
     110     673       0       0       0                        01010000D    747
     110       0       0       2       0                               0D    748
     126     675       0       0       0                        01010500D    749
     126       0       0       2       0                               0D    750
     124     677       0       0       0                        00000000D    751
     124       0       0       4       0                               0D    752
     100     681       0       0       0             751        01010000D    753
     100       0       0       2       0                               0D    754
     126     683       0       0       0                        01010500D    755
     126       0       0       2       0                               0D    756
     110     685       0       0       0                        01010000D    757
     110       0       0       2       0                               0D    758
     126     687       0       0       0                        01010500D    759
     126       0       0       2       0                               0D    760
     100     689       0       0       0                        01010000D    761
     100       0       0       2       0                               0D    762
     102     691       0       0       0                        01010500D    763
     102       0       0       1       0                               0D    764
     102     692       0       0       0                        01010000D    765
     102       0       0       1       0                               0D    766
     142     693       0       0       0                        00010500D    767
     142       0       0       1       0                               0D    768
     144     694       0       0       0                        00000000D    769
     144       0      -1       1       0                               0D    770
     110     695       0       0       0                        01010000D    771
     110       0       0       2       0                               0D    772
     110     697       0       0       0                        01010000D    773
     110       0       0       2       0                               0D    774
     120     699       0       0       0                        01010000D    775
     120       0       0       1       0                               0D    776
     126     700       0       0       0                        01010500D    777
     126       0       0       2       0                               0D    778
     110     702       0       0       0                        01010000D    779
     110       0       0       2       0                               0D    780
     126     704       0       0       0                        01010500D    781
     126       0       0       2       0                               0D    782
     124     706       0       0       0                        00000000D    783
     124       0       0       4       0                               0D    784
     100     710       0       0       0             783        01010000D    785
     100       0       0       2       0                               0D    786
     126     712       0       0       0                        01010500D    787
     126       0       0       2       0                               0D    788
     110     714       0       0       0                        01010000D    789
     110       0       0       2       0                               0D    790
     126     716       0       0       0                        01010500D    791
     126       0       0       2       0                               0D    792
     100     718       0       0       0                        01010000D    793
     100       0       0       2       0                               0D    794
     102     720       0       0       0                        01010500D    795
     102       0       0       1       0                               0D    796
     102     721       0       0       0                        01010000D    797
     102       0       0       1       0                               0D    798
     142     722       0       0       0                        00010500D    799
     142       0       0       1       0                               0D    800
     144     723       0       0       0                        00000000D    801
     144       0      -1       1       0                               0D    802
     110     724       0       0       0                        01010000D    803
     110       0       0       2       0                               0D    804
     110     726       0       0       0                        01010000D    805
     110       0       0       2       0                               0D    806
     120     728       0       0       0                        01010000D    807
     120       0       0       1       0                               0D    808
     126     729       0       0       0                        01010500D    809
     126       0       0       2       0                               0D    810
     110     731       0       0       0                        01010000D    811
     110       0       0       2       0                               0D    812
     126     733       0       0       0                        01010500D    813
     126       0       0       2       0                               0D    814
     124     735       0       0       0                        00000000D    815
     124       0       0       4       0                               0D    816
     100     739       0       0       0             815        01010000D    817
     100       0       0       2       0                               0D    818
     126     741       0       0       0                        01010500D    819
     126       0       0       2       0                               0D    820
     110     743       0       0       0                        01010000D    821
     110       0       0       2       0                               0D    822
     126     745       0       0       0                        01010500D    823
     126       0       0       2       0                               0D    824
     100     747       0       0       0                        01010000D    825
     100       0       0       2       0                               0D    826
     102     749       0       0       0                        01010500D    827
     102       0       0       1       0                               0D    828
     102     750       0       0       0                        01010000D    829
     102       0       0       1       0                               0D    830
     142     751       0       0       0                        00010500D    831
     142       0       0       1       0                               0D    832
     144     752       0       0       0                        00000000D    833
     144       0      -1       1       0                               0D    834
     110     753       0       0       0                        01010000D    835
     110       0       0       2       0                               0D    836
     110     755       0       0       0                        01010000D    837
     110       0       0       2       0                               0D    838
     120     757       0       0       0                        01010000D    839
     120       0       0       1       0                               0D    840
     126     758       0       0       0                        01010500D    841
     126       0       0       2       0                               0D    842
     110     760       0       0       0                        01010000D    843
     110       0       0       2       0                               0D    844
     126     762       0       0       0                        01010500D    845
     126       0       0       2       0                               0D    846
     124     764       0       0       0                        00000000D    847
     124       0       0       4       0                               0D    848
     100     768       0       0       0             847        01010000D    849
     100       0       0       2       0                               0D    850
     126     770       0       0       0                        01010500D    851
     126       0       0       2       0                               0D    852
     110     772       0       0       0                        01010000D    853
     110       0       0       2       0                               0D    854
     126     774       0       0       0                        01010500D    855
     126       0       0       2       0                               0D    856
     100     776       0       0       0                        01010000D    857
     100       0       0       2       0                               0D    858
     102     778       0       0       0                        01010500D    859
     102       0       0       1       0                               0D    860
     102     779       0       0       0                        01010000D    861
     102       0       0       1       0                               0D    862
     142     780       0       0       0                        00010500D    863
     142       0       0       1       0                               0D    864
     144     781       0       0       0                        00000000D    865
     144       0      -1       1       0                               0D    866
     110     782       0       0       0                        01010000D    867
     110       0       0       2       0                               0D    868
     110     784       0       0       0                        01010000D    869
     110       0       0       2       0                               0D    870
     120     786       0       0       0                        01010000D    871
     120       0       0       1       0                               0D    872
     126     787       0       0       0                        01010500D    873
     126       0       0       2       0                               0D    874
     110     789       0       0       0                        01010000D    875
     110       0       0       2       0                               0D    876
     126     791       0       0       0                        01010500D    877
     126       0       0       2       0                               0D    878
     124     793       0       0       0                        00000000D    879
     124       0       0       4       0                               0D    880
     100     797       0       0       0             879        01010000D    881
     100       0       0       2       0                               0D    882
     126     799       0       0       0                        01010500D    883
     126       0       0       2       0                               0D    884
     110     801       0       0       0                        01010000D    885
     110       0       0       2       0                               0D    886
     126     803       0       0       0                        01010500D    887
     126       0       0       2       0                               0D    888
     100     805       0       0       0                        01010000D    889
     100       0       0       2       0                               0D    890
     102     807       0       0       0                        01010500D    891
     102       0       0       1       0                               0D    892
     102     808       0       0       0                        01010000D    893
     102       0       0       1       0                               0D    894
     142     809       0       0       0                        00010500D    895
     142       0       0       1       0                               0D    896
     144     810       0       0       0                        00000000D    897
     144       0      -1       1       0                               0D    898
     110     811       0       0       0                        01010000D    899
     110       0       0       2       0                               0D    900
     110     813       0       0       0                        01010000D    901
     110       0       0       2       0                               0D    902
     120     815       0       0       0                        01010000D    903
     120       0       0       1       0                               0D    904
     126     816       0       0       0                        01010500D    905
     126       0       0       2       0                               0D    906
     110     818       0       0       0                        01010000D    907
     110       0       0       2       0                               0D    908
     126     820       0       0       0                        01010500D    909
     126       0       0       2       0                               0D    910
     124     822       0       0       0                        00000000D    911
     124       0       0       4       0                               0D    912
     100     826       0       0       0             911        01010000D    913
     100       0       0       2       0                               0D    914
     126     828       0       0       0                        01010500D    915
     126       0       0       2       0                               0D    916
     110     830       0       0       0                        01010000D    917
     110       0       0       2       0                               0D    918
     126     832       0       0       0                        01010500D    919
     126       0       0       2       0                               0D    920
     100     834       0       0       0                        01010000D    921
     100       0       0       2       0                               0D    922
     102     836       0       0       0                        01010500D    923
     102       0       0       1       0                               0D    924
     102     837       0       0       0                        01010000D    925
     102       0       0       1       0                               0D    926
     142     838       0       0       0                        00010500D    927
     142       0       0       1       0                               0D    928
     144     839       0       0       0                        00000000D    929
     144       0      -1       1       0                               0D    930
     110     840       0       0       0                        01010000D    931
     110       0       0       2       0                               0D    932
     110     842       0       0       0                        01010000D    933
     110       0       0       2       0                               0D    934
     120     844       0       0       0                        01010000D    935
     120       0       0       1       0                               0D    936
     126     845       0       0       0                        01010500D    937
     126       0       0       2       0                               0D    938
     110     847       0       0       0                        01010000D    939
     110       0       0       2       0                               0D    940
     126     849       0       0       0                        01010500D    941
     126       0       0       2       0                               0D    942
     124     851       0       0       0                        00000000D    943
     124       0       0       4       0                               0D    944
     100     855       0       0       0             943        01010000D    945
     100       0       0       2       0                               0D    946
     126     857       0       0       0                        01010500D    947
     126       0       0       2       0                               0D    948
     110     859       0       0       0                        01010000D    949
     110       0       0       2       0                               0D    950
     126     861       0       0       0                        01010500D    951
     126       0       0       2       0                               0D    952
     100     863       0       0       0                        01010000D    953
     100       0       0       2       0                               0D    954
     102     865       0       0       0                        01010500D    955
     102       0       0       1       0                               0D    956
     102     866       0       0       0                        01010000D    957
     102       0       0       1       0                               0D    958
     142     867       0       0       0                        00010500D    959
     142       0       0       1       0                               0D    960
     144     868       0       0       0                        00000000D    961
     144       0      -1       1       0                               0D    962
     110     869       0       0       0                        01010000D    963
     110       0       0       2       0                               0D    964
     110     871       0       0       0                        01010000D    965
     110       0       0       2       0                               0D    966
     120     873       0       0       0                        01010000D    967
     120       0       0       1       0                               0D    968
     126     874       0       0       0                        01010500D    969
     126       0       0       2       0                               0D    970
     110     876       0       0       0                        01010000D    971
     110       0       0       2       0                               0D    972
     126     878       0       0       0                        01010500D    973
     126       0       0       2       0                               0D    974
     124     880       0       0       0                        00000000D    975
     124       0       0       4       0                               0D    976
     100     884       0       0       0             975        01010000D    977
     100       0       0       2       0                               0D    978
     126     886       0       0       0                        01010500D    979
     126       0       0       2       0                               0D    980
     110     888       0       0       0                        01010000D    981
     110       0       0       2       0                               0D    982
     126     890       0       0       0                        01010500D    983
     126       0       0       2       0                               0D    984
     100     892       0       0       0                        01010000D    985
     100       0       0       2       0                               0D    986
     102     894       0       0       0                        01010500D    987
     102       0       0       1       0                               0D    988
     102     895       0       0       0                        01010000D    989
     102       0       0       1       0                               0D    990
     142     896       0       0       0                        00010500D    991
     142       0       0       1       0                               0D    992
     144     897       0       0       0                        00000000D    993
     144       0      -1       1       0                               0D    994
     110     898       0       0       0                        01010000D    995
     110       0       0       2       0                               0D    996
     110     900       0       0       0                        01010000D    997
     110       0       0       1       0                               0D    998
     120     901       0       0       0                        01010000D    999
     120       0       0       1       0                               0D   1000
     126     902       0       0       0                        01010500D   1001
     126       0       0       2       0                               0D   1002
     110     904       0       0       0                        01010000D   1003
     110       0       0       1       0                               0D   1004
     126     905       0       0       0                        01010500D   1005
     126       0       0       2       0                               0D   1006
     124     907       0       0       0                        00000000D   1007
     124       0       0       4       0                               0D   1008
     100     911       0       0       0            1007        01010000D   1009
     100       0       0       2       0                               0D   1010
     126     913       0       0       0                        01010500D   1011
     126       0       0       2       0                               0D   1012
     110     915       0       0       0                        01010000D   1013
     110       0       0       1       0                               0D   1014
     126     916       0       0       0                        01010500D   1015
     126       0       0       2       0                               0D   1016
     100     918       0       0       0                        01010000D   1017
     100       0       0       2       0                               0D   1018
     102     920       0       0       0                        01010500D   1019
     102       0       0       1       0                               0D   1020
     102     921       0       0       0                        01010000D   1021
     102       0       0       1       0                               0D   1022
     142     922       0       0       0                        00010500D   1023
     142       0       0       1       0                               0D   1024
     144     923       0       0       0                        00000000D   1025
     144       0      -1       1       0                               0D   1026
     110     924       0       0       0                        01010000D   1027
     110       0       0       2       0                               0D   1028
     110     926       0       0       0                        01010000D   1029
     110       0       0       2       0                               0D   1030
     120     928       0       0       0                        01010000D   1031
     120       0       0       1       0                               0D   1032
     126     929       0       0       0                        01010500D   1033
     126       0       0       2       0                               0D   1034
     110     931       0       0       0                        01010000D   1035
     110       0       0       2       0                               0D   1036
     126     933       0       0       0                        01010500D   1037
     126       0       0       2       0                               0D   1038
     124     935       0       0       0                        00000000D   1039
     124       0       0       4       0                               0D   1040
     100     939       0       0       0            1039        01010000D   1041
     100       0       0       2       0                               0D   1042
     126     941       0       0       0                        01010500D   1043
     126       0       0       2       0                               0D   1044
     110     943       0       0       0                        01010000D   1045
     110       0       0       2       0                               0D   1046
     126     945       0       0       0                        01010500D   1047
     126       0       0       2       0                               0D   1048
     100     947       0       0       0                        01010000D   1049
     100       0       0       2       0                               0D   1050
     102     949       0       0       0                        01010500D   1051
     102       0       0       1       0                               0D   1052
     102     950       0       0       0                        01010000D   1053
     102       0       0       1       0                               0D   1054
     142     951       0       0       0                        00010500D   1055
     142       0       0       1       0                               0D   1056
     144     952       0       0       0                        00000000D   1057
     144       0      -1       1       0                               0D   1058
     110     953       0       0       0                        01010000D   1059
     110       0       0       2       0                               0D   1060
     110     955       0       0       0                        01010000D   1061
     110       0       0       2       0                               0D   1062
     120     957       0       0       0                        01010000D   1063
     120       0       0       1       0                               0D   1064
     126     958       0       0       0                        01010500D   1065
     126       0       0       2       0                               0D   1066
     110     960       0       0       0                        01010000D   1067
     110       0       0       2       0                               0D   1068
     126     962       0       0       0                        01010500D   1069
     126       0       0       2       0                               0D   1070
     124     964       0       0       0                        00000000D   1071
     124       0       0       4       0                               0D   1072
     100     968       0       0       0            1071        01010000D   1073
     100       0       0       2       0                               0D   1074
     126     970       0       0       0                        01010500D   1075
     126       0       0       2       0                               0D   1076
     110     972       0       0       0                        01010000D   1077
     110       0       0       2       0                               0D   1078
     126     974       0       0       0                        01010500D   1079
     126       0       0       2       0                               0D   1080
     100     976       0       0       0                        01010000D   1081
     100       0       0       2       0                               0D   1082
     102     978       0       0       0                        01010500D   1083
     102       0       0       1       0                               0D   1084
     102     979       0       0       0                        01010000D   1085
     102       0       0       1       0                               0D   1086
     142     980       0       0       0                        00010500D   1087
     142       0       0       1       0                               0D   1088
     144     981       0       0       0                        00000000D   1089
     144       0      -1       1       0                               0D   1090
     110     982       0       0       0                        01010000D   1091
     110       0       0       2       0                               0D   1092
     110     984       0       0       0                        01010000D   1093
     110       0       0       2       0                               0D   1094
     120     986       0       0       0                        01010000D   1095
     120       0       0       1       0                               0D   1096
     126     987       0       0       0                        01010500D   1097
     126       0       0       2       0                               0D   1098
     110     989       0       0       0                        01010000D   1099
     110       0       0       2       0                               0D   1100
     126     991       0       0       0                        01010500D   1101
     126       0       0       2       0                               0D   1102
     124     993       0       0       0                        00000000D   1103
     124       0       0       4       0                               0D   1104
     100     997       0       0       0            1103        01010000D   1105
     100       0       0       2       0                               0D   1106
     126     999       0       0       0                        01010500D   1107
     126       0       0       2       0                               0D   1108
     110    1001       0       0       0                        01010000D   1109
     110       0       0       2       0                               0D   1110
     126    1003       0       0       0                        01010500D   1111
     126       0       0       2       0                               0D   1112
     100    1005       0       0       0                        01010000D   1113
     100       0       0       2       0                               0D   1114
     102    1007       0       0       0                        01010500D   1115
     102       0       0       1       0                               0D   1116
     102    1008       0       0       0                        01010000D   1117
     102       0       0       1       0                               0D   1118
     142    1009       0       0       0                        00010500D   1119
     142       0       0       1       0                               0D   1120
     144    1010       0       0       0                        00000000D   1121
     144       0      -1       1       0                               0D   1122
     110    1011       0       0       0                        01010000D   1123
     110       0       0       2       0                               0D   1124
     110    1013       0       0       0                        01010000D   1125
     110       0       0       2       0                               0D   1126
     120    1015       0       0       0                        01010000D   1127
     120       0       0       1       0                               0D   1128
     126    1016       0       0       0                        01010500D   1129
     126       0       0       2       0                               0D   1130
     110    1018       0       0       0                        01010000D   1131
     110       0       0       2       0                               0D   1132
     126    1020       0       0       0                        01010500D   1133
     126       0       0       2       0                               0D   1134
     124    1022       0       0       0                        00000000D   1135
     124       0       0       4       0                               0D   1136
     100    1026       0       0       0            1135        01010000D   1137
     100       0       0       2       0                               0D   1138
     126    1028       0       0       0                        01010500D   1139
     126       0       0       2       0                               0D   1140
     110    1030       0       0       0                        01010000D   1141
     110       0       0       2       0                               0D   1142
     126    1032       0       0       0                        01010500D   1143
     126       0       0       2       0                               0D   1144
     100    1034       0       0       0                        01010000D   1145
     100       0       0       2       0                               0D   1146
     102    1036       0       0       0                        01010500D   1147
     102       0       0       1       0                               0D   1148
     102    1037       0       0       0                        01010000D   1149
     102       0       0       1       0                               0D   1150
     142    1038       0       0       0                        00010500D   1151
     142       0       0       1       0                               0D   1152
     144    1039       0       0       0                        00000000D   1153
     144       0      -1       1       0                               0D   1154
     110    1040       0       0       0                        01010000D   1155
     110       0       0       2       0                               0D   1156
     110    1042       0       0       0                        01010000D   1157
     110       0       0       2       0                               0D   1158
     120    1044       0       0       0                        01010000D   1159
     120       0       0       1       0                               0D   1160
     126    1045       0       0       0                        01010500D   1161
     126       0       0       2       0                               0D   1162
     110    1047       0       0       0                        01010000D   1163
     110       0       0       2       0                               0D   1164
     126    1049       0       0       0                        01010500D   1165
     126       0       0       2       0                               0D   1166
     124    1051       0       0       0                        00000000D   1167
     124       0       0       4       0                               0D   1168
     100    1055       0       0       0            1167        01010000D   1169
     100       0       0       2       0                               0D   1170
     126    1057       0       0       0                        01010500D   1171
     126       0       0       2       0                               0D   1172
     110    1059       0       0       0                        01010000D   1173
     110       0       0       2       0                               0D   1174
     126    1061       0       0       0                        01010500D   1175
     126       0       0       2       0                               0D   1176
     100    1063       0       0       0                        01010000D   1177
     100       0       0       2       0                               0D   1178
     102    1065       0       0       0                        01010500D   1179
     102       0       0       1       0                               0D   1180
     102    1066       0       0       0                        01010000D   1181
     102       0       0       1       0                               0D   1182
     142    1067       0       0       0                        00010500D   1183
     142       0       0       1       0                               0D   1184
     144    1068       0       0       0                        00000000D   1185
     144       0      -1       1       0                               0D   1186
     110    1069       0       0       0                        01010000D   1187
     110       0       0       2       0                               0D   1188
     110    1071       0       0       0                        01010000D   1189
     110       0       0       2       0                               0D   1190
     120    1073       0       0       0                        01010000D   1191
     120       0       0       1       0                               0D   1192
     126    1074       0       0       0                        01010500D   1193
     126       0       0       2       0                               0D   1194
     110    1076       0       0       0                        01010000D   1195
     110       0       0       2       0                               0D   1196
     126    1078       0       0       0                        01010500D   1197
     126       0       0       2       0                               0D   1198
     124    1080       0       0       0                        00000000D   1199
     124       0       0       4       0                               0D   1200
     100    1084       0       0       0            1199        01010000D   1201
     100       0       0       2       0                               0D   1202
     126    1086       0       0       0                        01010500D   1203
     126       0       0       2       0                               0D   1204
     110    1088       0       0       0                        01010000D   1205
     110       0       0       2       0                               0D   1206
     126    1090       0       0       0                        01010500D   1207
     126       0       0       2       0                               0D   1208
     100    1092       0       0       0                        01010000D   1209
     100       0       0       2       0                               0D   1210
     102    1094       0       0       0                        01010500D   1211
     102       0       0       1       0                               0D   1212
     102    1095       0       0       0                        01010000D   1213
     102       0       0       1       0                               0D   1214
     142    1096       0       0       0                        00010500D   1215
     142       0       0       1       0                               0D   1216
     144    1097       0       0       0                        00000000D   1217
     144       0      -1       1       0                               0D   1218
     110    1098       0       0       0                        01010000D   1219
     110       0       0       2       0                               0D   1220
     110    1100       0       0       0                        01010000D   1221
     110       0       0       2       0                               0D   1222
     120    1102       0       0       0                        01010000D   1223
     120       0       0       1       0                               0D   1224
     126    1103       0       0       0                        01010500D   1225
     126       0       0       2       0                               0D   1226
     110    1105       0       0       0                        01010000D   1227
     110       0       0       2       0                               0D   1228
     126    1107       0       0       0                        01010500D   1229
     126       0       0       2       0                               0D   1230
     124    1109       0       0       0                        00000000D   1231
     124       0       0       4       0                               0D   1232
     100    1113       0       0       0            1231        01010000D   1233
     100       0       0       2       0                               0D   1234
     126    1115       0       0       0                        01010500D   1235
     126       0       0       2       0                               0D   1236
     110    1117       0       0       0                        01010000D   1237
     110       0       0       2       0                               0D   1238
     126    1119       0       0       0                        01010500D   1239
     126       0       0       2       0                               0D   1240
     100    1121       0       0       0                        01010000D   1241
     100       0       0       2       0                               0D   1242
     102    1123       0       0       0                        01010500D   1243
     102       0       0       1       0                               0D   1244
     102    1124       0       0       0                        01010000D   1245
     102       0       0       1       0                               0D   1246
     142    1125       0       0       0                        00010500D   1247
     142       0       0       1       0                               0D   1248
     144    1126       0       0       0                        00000000D   1249
     144       0      -1       1       0                               0D   1250
     110    1127       0       0       0                        01010000D   1251
     110       0       0       2       0                               0D   1252
     110    1129       0       0       0                        01010000D   1253
     110       0       0       2       0                               0D   1254
     120    1131       0       0       0                        01010000D   1255
     120       0       0       1       0                               0D   1256
     126    1132       0       0       0                        01010500D   1257
     126       0       0       2       0                               0D   1258
     110    1134       0       0       0                        01010000D   1259
     110       0       0       2       0                               0D   1260
     126    1136       0       0       0                        01010500D   1261
     126       0       0       2       0                               0D   1262
     124    1138       0       0       0                        00000000D   1263
     124       0       0       4       0                               0D   1264
     100    1142       0       0       0            1263        01010000D   1265
     100       0       0       2       0                               0D   1266
     126    1144       0       0       0                        01010500D   1267
     126       0       0       2       0                               0D   1268
     110    1146       0       0       0                        01010000D   1269
     110       0       0       2       0                               0D   1270
     126    1148       0       0       0                        01010500D   1271
     126       0       0       2       0                               0D   1272
     100    1150       0       0       0                        01010000D   1273
     100       0       0       2       0                               0D   1274
     102    1152       0       0       0                        01010500D   1275
     102       0       0       1       0                               0D   1276
     102    1153       0       0       0                        01010000D   1277
     102       0       0       1       0                               0D   1278
     142    1154       0       0       0                        00010500D   1279
     142       0       0       1       0                               0D   1280
     144    1155       0       0       0                        00000000D   1281
     144       0      -1       1       0                               0D   1282
     110    1156       0       0       0                        01010000D   1283
     110       0       0       2       0                               0D   1284
     110    1158       0       0       0                        01010000D   1285
     110       0       0       2       0                               0D   1286
     120    1160       0       0       0                        01010000D   1287
     120       0       0       1       0                               0D   1288
     126    1161       0       0       0                        01010500D   1289
     126       0       0       2       0                               0D   1290
     110    1163       0       0       0                        01010000D   1291
     110       0       0       2       0                               0D   1292
     126    1165       0       0       0                        01010500D   1293
     126       0       0       2       0                               0D   1294
     124    1167       0       0       0                        00000000D   1295
     124       0       0       4       0                               0D   1296
     100    1171       0       0       0            1295        01010000D   1297
     100       0       0       2       0                               0D   1298
     126    1173       0       0       0                        01010500D   1299
     126       0       0       2       0                               0D   1300
     110    1175       0       0       0                        01010000D   1301
     110       0       0       2       0                               0D   1302
     126    1177       0       0       0                        01010500D   1303
     126       0       0       2       0                               0D   1304
     100    1179       0       0       0                        01010000D   1305
     100       0       0       2       0                               0D   1306
     102    1181       0       0       0                        01010500D   1307
     102       0       0       1       0                               0D   1308
     102    1182       0       0       0                        01010000D   1309
     102       0       0       1       0                               0D   1310
     142    1183       0       0       0                        00010500D   1311
     142       0       0       1       0                               0D   1312
     144    1184       0       0       0                        00000000D   1313
     144       0      -1       1       0                               0D   1314
     110    1185       0       0       0                        01010000D   1315
     110       0       0       2       0                               0D   1316
     110    1187       0       0       0                        01010000D   1317
     110       0       0       2       0                               0D   1318
     120    1189       0       0       0                        01010000D   1319
     120       0       0       1       0                               0D   1320
     126    1190       0       0       0                        01010500D   1321
     126       0       0       2       0                               0D   1322
     110    1192       0       0       0                        01010000D   1323
     110       0       0       2       0                               0D   1324
     126    1194       0       0       0                        01010500D   1325
     126       0       0       2       0                               0D   1326
     124    1196       0       0       0                        00000000D   1327
     124       0       0       4       0                               0D   1328
     100    1200       0       0       0            1327        01010000D   1329
     100       0       0       2       0                               0D   1330
     126    1202       0       0       0                        01010500D   1331
     126       0       0       2       0                               0D   1332
     110    1204       0       0       0                        01010000D   1333
     110       0       0       2       0                               0D   1334
     126    1206       0       0       0                        01010500D   1335
     126       0       0       2       0                               0D   1336
     100    1208       0       0       0                        01010000D   1337
     100       0       0       2       0                               0D   1338
     102    1210       0       0       0                        01010500D   1339
     102       0       0       1       0                               0D   1340
     102    1211       0       0       0                        01010000D   1341
     102       0       0       1       0                               0D   1342
     142    1212       0       0       0                        00010500D   1343
     142       0       0       1       0                               0D   1344
     144    1213       0       0       0                        00000000D   1345
     144       0      -1       1       0                               0D   1346
     110    1214       0       0       0                        01010000D   1347
     110       0       0       2       0                               0D   1348
     110    1216       0       0       0                        01010000D   1349
     110       0       0       2       0                               0D   1350
     120    1218       0       0       0                        01010000D   1351
     120       0       0       1       0                               0D   1352
     126    1219       0       0       0                        01010500D   1353
     126       0       0       2       0                               0D   1354
     110    1221       0       0       0                        01010000D   1355
     110       0       0       2       0                               0D   1356
     126    1223       0       0       0                        01010500D   1357
     126       0       0       2       0                               0D   1358
     124    1225       0       0       0                        00000000D   1359
     124       0       0       4       0                               0D   1360
     100    1229       0       0       0            1359        01010000D   1361
     100       0       0       2       0                               0D   1362
     126    1231       0       0       0                        01010500D   1363
     126       0       0       2       0                               0D   1364
     110    1233       0       0       0                        01010000D   1365
     110       0       0       2       0                               0D   1366
     126    1235       0       0       0                        01010500D   1367
     126       0       0       2       0                               0D   1368
     100    1237       0       0       0                        01010000D   1369
     100       0       0       2       0                               0D   1370
     102    1239       0       0       0                        01010500D   1371
     102       0       0       1       0                               0D   1372
     102    1240       0       0       0                        01010000D   1373
     102       0       0       1       0                               0D   1374
     142    1241       0       0       0                        00010500D   1375
     142       0       0       1       0                               0D   1376
     144    1242       0       0       0                        00000000D   1377
     144       0      -1       1       0                               0D   1378
     110    1243       0       0       0                        01010000D   1379
     110       0       0       2       0                               0D   1380
     110    1245       0       0       0                        01010000D   1381
     110       0       0       2       0                               0D   1382
     120    1247       0       0       0                        01010000D   1383
     120       0       0       1       0                               0D   1384
     126    1248       0       0       0                        01010500D   1385
     126       0       0       2       0                               0D   1386
     110    1250       0       0       0                        01010000D   1387
     110       0       0       2       0                               0D   1388
     126    1252       0       0       0                        01010500D   1389
     126       0       0       2       0                               0D   1390
     124    1254       0       0       0                        00000000D   1391
     124       0       0       4       0                               0D   1392
     100    1258       0       0       0            1391        01010000D   1393
     100       0       0       2       0                               0D   1394
     126    1260       0       0       0                        01010500D   1395
     126       0       0       2       0                               0D   1396
     110    1262       0       0       0                        01010000D   1397
     110       0       0       2       0                               0D   1398
     126    1264       0       0       0                        01010500D   1399
     126       0       0       2       0                               0D   1400
     100    1266       0       0       0                        01010000D   1401
     100       0       0       2       0                               0D   1402
     102    1268       0       0       0                        01010500D   1403
     102       0       0       1       0                               0D   1404
     102    1269       0       0       0                        01010000D   1405
     102       0       0       1       0                               0D   1406
     142    1270       0       0       0                        00010500D   1407
     142       0       0       1       0                               0D   1408
     144    1271       0       0       0                        00000000D   1409
     144       0      -1       1       0                               0D   1410
     110    1272       0       0       0                        01010000D   1411
     110       0       0       2       0                               0D   1412
     110    1274       0       0       0                        01010000D   1413
     110       0       0       2       0                               0D   1414
     120    1276       0       0       0                        01010000D   1415
     120       0       0       1       0                               0D   1416
     126    1277       0       0       0                        01010500D   1417
     126       0       0       2       0                               0D   1418
     110    1279       0       0       0                        01010000D   1419
     110       0       0       2       0                               0D   1420
     126    1281       0       0       0                        01010500D   1421
     126       0       0       2       0                               0D   1422
     124    1283       0       0       0                        00000000D   1423
     124       0       0       4       0                               0D   1424
     100    1287       0       0       0            1423        01010000D   1425
     100       0       0       2       0                               0D   1426
     126    1289       0       0       0                        01010500D   1427
     126       0       0       2       0                               0D   1428
     110    1291       0       0       0                        01010000D   1429
     110       0       0       2       0                               0D   1430
     126    1293       0       0       0                        01010500D   1431
     126       0       0       2       0                               0D   1432
     100    1295       0       0       0                        01010000D   1433
     100       0       0       2       0                               0D   1434
     102    1297       0       0       0                        01010500D   1435
     102       0       0       1       0                               0D   1436
     102    1298       0       0       0                        01010000D   1437
     102       0       0       1       0                               0D   1438
     142    1299       0       0       0                        00010500D   1439
     142       0       0       1       0                               0D   1440
     144    1300       0       0       0                        00000000D   1441
     144       0      -1       1       0                               0D   1442
     110    1301       0       0       0                        01010000D   1443
     110       0       0       2       0                               0D   1444
     110    1303       0       0       0                        01010000D   1445
     110       0       0       2       0                               0D   1446
     120    1305       0       0       0                        01010000D   1447
     120       0       0       1       0                               0D   1448
     126    1306       0       0       0                        01010500D   1449
     126       0       0       2       0                               0D   1450
     110    1308       0       0       0                        01010000D   1451
     110       0       0       2       0                               0D   1452
     126    1310       0       0       0                        01010500D   1453
     126       0       0       2       0                               0D   1454
     124    1312       0       0       0                        00000000D   1455
     124       0       0       4       0                               0D   1456
     100    1316       0       0       0            1455        01010000D   1457
     100       0       0       2       0                               0D   1458
     126    1318       0       0       0                        01010500D   1459
     126       0       0       2       0                               0D   1460
     110    1320       0       0       0                        01010000D   1461
     110       0       0       2       0                               0D   1462
     126    1322       0       0       0                        01010500D   1463
     126       0       0       2       0                               0D   1464
     100    1324       0       0       0                        01010000D   1465
     100       0       0       2       0                               0D   1466
     102    1326       0       0       0                        01010500D   1467
     102       0       0       1       0                               0D   1468
     102    1327       0       0       0                        01010000D   1469
     102       0       0       1       0                               0D   1470
     142    1328       0       0       0                        00010500D   1471
     142       0       0       1       0                               0D   1472
     144    1329       0       0       0                        00000000D   1473
     144       0      -1       1       0                               0D   1474
     110    1330       0       0       0                        01010000D   1475
     110       0       0       2       0                               0D   1476
     110    1332       0       0       0                        01010000D   1477
     110       0       0       2       0                               0D   1478
     120    1334       0       0       0                        01010000D   1479
     120       0       0       1       0                               0D   1480
     126    1335       0       0       0                        01010500D   1481
     126       0       0       2       0                               0D   1482
     110    1337       0       0       0                        01010000D   1483
     110       0       0       2       0                               0D   1484
     126    1339       0       0       0                        01010500D   1485
     126       0       0       2       0                               0D   1486
     124    1341       0       0       0                        00000000D   1487
     124       0       0       4       0                               0D   1488
     100    1345       0       0       0            1487        01010000D   1489
     100       0       0       2       0                               0D   1490
     126    1347       0       0       0                        01010500D   1491
     126       0       0       2       0                               0D   1492
     110    1349       0       0       0                        01010000D   1493
     110       0       0       2       0                               0D   1494
     126    1351       0       0       0                        01010500D   1495
     126       0       0       2       0                               0D   1496
     100    1353       0       0       0                        01010000D   1497
     100       0       0       2       0                               0D   1498
     102    1355       0       0       0                        01010500D   1499
     102       0       0       1       0                               0D   1500
     102    1356       0       0       0                        01010000D   1501
     102       0       0       1       0                               0D   1502
     142    1357       0       0       0                        00010500D   1503
     142       0       0       1       0                               0D   1504
     144    1358       0       0       0                        00000000D   1505
     144       0      -1       1       0                               0D   1506
     110    1359       0       0       0                        01010000D   1507
     110       0       0       2       0                               0D   1508
     110    1361       0       0       0                        01010000D   1509
     110       0       0       2       0                               0D   1510
     120    1363       0       0       0                        01010000D   1511
     120       0       0       1       0                               0D   1512
     126    1364       0       0       0                        01010500D   1513
     126       0       0       2       0                               0D   1514
     110    1366       0       0       0                        01010000D   1515
     110       0       0       2       0                               0D   1516
     126    1368       0       0       0                        01010500D   1517
     126       0       0       2       0                               0D   1518
     124    1370       0       0       0                        00000000D   1519
     124       0       0       4       0                               0D   1520
     100    1374       0       0       0            1519        01010000D   1521
     100       0       0       2       0                               0D   1522
     126    1376       0       0       0                        01010500D   1523
     126       0       0       2       0                               0D   1524
     110    1378       0       0       0                        01010000D   1525
     110       0       0       2       0                               0D   1526
     126    1380       0       0       0                        01010500D   1527
     126       0       0       2       0                               0D   1528
     100    1382       0       0       0                        01010000D   1529
     100       0       0       2       0                               0D   1530
     102    1384       0       0       0                        01010500D   1531
     102       0       0       1       0                               0D   1532
     102    1385       0       0       0                        01010000D   1533
     102       0       0       1       0                               0D   1534
     142    1386       0       0       0                        00010500D   1535
     142       0       0       1       0                               0D   1536
     144    1387       0       0       0                        00000000D   1537
     144       0      -1       1       0                               0D   1538
     110    1388       0       0       0                        01010000D   1539
     110       0       0       2       0                               0D   1540
     110    1390       0       0       0                        01010000D   1541
     110       0       0       2       0                               0D   1542
     120    1392       0       0       0                        01010000D   1543
     120       0       0       1       0                               0D   1544
     126    1393       0       0       0                        01010500D   1545
     126       0       0       2       0                               0D   1546
     110    1395       0       0       0                        01010000D   1547
     110       0       0       2       0                               0D   1548
     126    1397       0       0       0                        01010500D   1549
     126       0       0       2       0                               0D   1550
     124    1399       0       0       0                        00000000D   1551
     124       0       0       4       0                               0D   1552
     100    1403       0       0       0            1551        01010000D   1553
     100       0       0       2       0                               0D   1554
     126    1405       0       0       0                        01010500D   1555
     126       0       0       2       0                               0D   1556
     110    1407       0       0       0                        01010000D   1557
     110       0       0       2       0                               0D   1558
     126    1409       0       0       0                        01010500D   1559
     126       0       0       2       0                               0D   1560
     100    1411       0       0       0                        01010000D   1561
     100       0       0       2       0                               0D   1562
     102    1413       0       0       0                        01010500D   1563
     102       0       0       1       0                               0D   1564
     102    1414       0       0       0                        01010000D   1565
     102       0       0       1       0                               0D   1566
     142    1415       0       0       0                        00010500D   1567
     142       0       0       1       0                               0D   1568
     144    1416       0       0       0                        00000000D   1569
     144       0      -1       1       0                               0D   1570
     110    1417       0       0       0                        01010000D   1571
     110       0       0       2       0                               0D   1572
     110    1419       0       0       0                        01010000D   1573
     110       0       0       2       0                               0D   1574
     120    1421       0       0       0                        01010000D   1575
     120       0       0       1       0                               0D   1576
     126    1422       0       0       0                        01010500D   1577
     126       0       0       2       0                               0D   1578
     110    1424       0       0       0                        01010000D   1579
     110       0       0       2       0                               0D   1580
     126    1426       0       0       0                        01010500D   1581
     126       0       0       2       0                               0D   1582
     124    1428       0       0       0                        00000000D   1583
     124       0       0       4       0                               0D   1584
     100    1432       0       0       0            1583        01010000D   1585
     100       0       0       2       0                               0D   1586
     126    1434       0       0       0                        01010500D   1587
     126       0       0       2       0                               0D   1588
     110    1436       0       0       0                        01010000D   1589
     110       0       0       2       0                               0D   1590
     126    1438       0       0       0                        01010500D   1591
     126       0       0       2       0                               0D   1592
     100    1440       0       0       0                        01010000D   1593
     100       0       0       2       0                               0D   1594
     102    1442       0       0       0                        01010500D   1595
     102       0       0       1       0                               0D   1596
     102    1443       0       0       0                        01010000D   1597
     102       0       0       1       0                               0D   1598
     142    1444       0       0       0                        00010500D   1599
     142       0       0       1       0                               0D   1600
     144    1445       0       0       0                        00000000D   1601
     144       0      -1       1       0                               0D   1602
     110    1446       0       0       0                        01010000D   1603
     110       0       0       2       0                               0D   1604
     110    1448       0       0       0                        01010000D   1605
     110       0       0       2       0                               0D   1606
     120    1450       0       0       0                        01010000D   1607
     120       0       0       1       0                               0D   1608
     126    1451       0       0       0                        01010500D   1609
     126       0       0       2       0                               0D   1610
     110    1453       0       0       0                        01010000D   1611
     110       0       0       2       0                               0D   1612
     126    1455       0       0       0                        01010500D   1613
     126       0       0       2       0                               0D   1614
     124    1457       0       0       0                        00000000D   1615
     124       0       0       4       0                               0D   1616
     100    1461       0       0       0            1615        01010000D   1617
     100       0       0       2       0                               0D   1618
     126    1463       0       0       0                        01010500D   1619
     126       0       0       2       0                               0D   1620
     110    1465       0       0       0                        01010000D   1621
     110       0       0       2       0                               0D   1622
     126    1467       0       0       0                        01010500D   1623
     126       0       0       2       0                               0D   1624
     100    1469       0       0       0                        01010000D   1625
     100       0       0       2       0                               0D   1626
     102    1471       0       0       0                        01010500D   1627
     102       0       0       1       0                               0D   1628
     102    1472       0       0       0                        01010000D   1629
     102       0       0       1       0                               0D   1630
     142    1473       0       0       0                        00010500D   1631
     142       0       0       1       0                               0D   1632
     144    1474       0       0       0                        00000000D   1633
     144       0      -1       1       0                               0D   1634
     110    1475       0       0       0                        01010000D   1635
     110       0       0       2       0                               0D   1636
     110    1477       0       0       0                        01010000D   1637
     110       0       0       2       0                               0D   1638
     120    1479       0       0       0                        01010000D   1639
     120       0       0       1       0                               0D   1640
     126    1480       0       0       0                        01010500D   1641
     126       0       0       2       0                               0D   1642
     110    1482       0       0       0                        01010000D   1643
     110       0       0       2       0                               0D   1644
     126    1484       0       0       0                        01010500D   1645
     126       0       0       2       0                               0D   1646
     124    1486       0       0       0                        00000000D   1647
     124       0       0       4       0                               0D   1648
     100    1490       0       0       0            1647        01010000D   1649
     100       0       0       2       0                               0D   1650
     126    1492       0       0       0                        01010500D   1651
     126       0       0       2       0                               0D   1652
     110    1494       0       0       0                        01010000D   1653
     110       0       0       2       0                               0D   1654
     126    1496       0       0       0                        01010500D   1655
     126       0       0       2       0                               0D   1656
     100    1498       0       0       0                        01010000D   1657
     100       0       0       2       0                               0D   1658
     102    1500       0       0       0                        01010500D   1659
     102       0       0       1       0                               0D   1660
     102    1501       0       0       0                        01010000D   1661
     102       0       0       1       0                               0D   1662
     142    1502       0       0       0                        00010500D   1663
     142       0       0       1       0                               0D   1664
     144    1503       0       0       0                        00000000D   1665
     144       0      -1       1       0                               0D   1666
     110    1504       0       0       0                        01010000D   1667
     110       0       0       2       0                               0D   1668
     110    1506       0       0       0                        01010000D   1669
     110       0       0       2       0                               0D   1670
     120    1508       0       0       0                        01010000D   1671
     120       0       0       1       0                               0D   1672
     126    1509       0       0       0                        01010500D   1673
     126       0       0       2       0                               0D   1674
     110    1511       0       0       0                        01010000D   1675
     110       0       0       2       0                               0D   1676
     126    1513       0       0       0                        01010500D   1677
     126       0       0       2       0                               0D   1678
     124    1515       0       0       0                        00000000D   1679
     124       0       0       4       0                               0D   1680
     100    1519       0       0       0            1679        01010000D   1681
     100       0       0       2       0                               0D   1682
     126    1521       0       0       0                        01010500D   1683
     126       0       0       2       0                               0D   1684
     110    1523       0       0       0                        01010000D   1685
     110       0       0       2       0                               0D   1686
     126    1525       0       0       0                        01010500D   1687
     126       0       0       2       0                               0D   1688
     100    1527       0       0       0                        01010000D   1689
     100       0       0       2       0                               0D   1690
     102    1529       0       0       0                        01010500D   1691
     102       0       0       1       0                               0D   1692
     102    1530       0       0       0                        01010000D   1693
     102       0       0       1       0                               0D   1694
     142    1531       0       0       0                        00010500D   1695
     142       0       0       1       0                               0D   1696
     144    1532       0       0       0                        00000000D   1697
     144       0      -1       1       0                               0D   1698
     110    1533       0       0       0                        01010000D   1699
     110       0       0       2       0                               0D   1700
     110    1535       0       0       0                        01010000D   1701
     110       0       0       2       0                               0D   1702
     120    1537       0       0       0                        01010000D   1703
     120       0       0       1       0                               0D   1704
     126    1538       0       0       0                        01010500D   1705
     126       0       0       2       0                               0D   1706
     110    1540       0       0       0                        01010000D   1707
     110       0       0       2       0                               0D   1708
     126    1542       0       0       0                        01010500D   1709
     126       0       0       2       0                               0D   1710
     124    1544       0       0       0                        00000000D   1711
     124       0       0       4       0                               0D   1712
     100    1548       0       0       0            1711        01010000D   1713
     100       0       0       2       0                               0D   1714
     126    1550       0       0       0                        01010500D   1715
     126       0       0       2       0                               0D   1716
     110    1552       0       0       0                        01010000D   1717
     110       0       0       2       0                               0D   1718
     126    1554       0       0       0                        01010500D   1719
     126       0       0       2       0                               0D   1720
     100    1556       0       0       0                        01010000D   1721
     100       0       0       2       0                               0D   1722
     102    1558       0       0       0                        01010500D   1723
     102       0       0       1       0                               0D   1724
     102    1559       0       0       0                        01010000D   1725
     102       0       0       1       0                               0D   1726
     142    1560       0       0       0                        00010500D   1727
     142       0       0       1       0                               0D   1728
     144    1561       0       0       0                        00000000D   1729
     144       0      -1       1       0                               0D   1730
     110    1562       0       0       0                        01010000D   1731
     110       0       0       2       0                               0D   1732
     110    1564       0       0       0                        01010000D   1733
     110       0       0       2       0                               0D   1734
     120    1566       0       0       0                        01010000D   1735
     120       0       0       1       0                               0D   1736
     126    1567       0       0       0                        01010500D   1737
     126       0       0       2       0                               0D   1738
     110    1569       0       0       0                        01010000D   1739
     110       0       0       2       0                               0D   1740
     126    1571       0       0       0                        01010500D   1741
     126       0       0       2       0                               0D   1742
     124    1573       0       0       0                        00000000D   1743
     124       0       0       4       0                               0D   1744
     100    1577       0       0       0            1743        01010000D   1745
     100       0       0       2       0                               0D   1746
     126    1579       0       0       0                        01010500D   1747
     126       0       0       2       0                               0D   1748
     110    1581       0       0       0                        01010000D   1749
     110       0       0       2       0                               0D   1750
     126    1583       0       0       0                        01010500D   1751
     126       0       0       2       0                               0D   1752
     100    1585       0       0       0                        01010000D   1753
     100       0       0       2       0                               0D   1754
     102    1587       0       0       0                        01010500D   1755
     102       0       0       1       0                               0D   1756
     102    1588       0       0       0                        01010000D   1757
     102       0       0       1       0                               0D   1758
     142    1589       0       0       0                        00010500D   1759
     142       0       0       1       0                               0D   1760
     144    1590       0       0       0                        00000000D   1761
     144       0      -1       1       0                               0D   1762
     110    1591       0       0       0                        01010000D   1763
     110       0       0       2       0                               0D   1764
     110    1593       0       0       0                        01010000D   1765
     110       0       0       2       0                               0D   1766
     120    1595       0       0       0                        01010000D   1767
     120       0       0       1       0                               0D   1768
     126    1596       0       0       0                        01010500D   1769
     126       0       0       2       0                               0D   1770
     110    1598       0       0       0                        01010000D   1771
     110       0       0       2       0                               0D   1772
     126    1600       0       0       0                        01010500D   1773
     126       0       0       2       0                               0D   1774
     124    1602       0       0       0                        00000000D   1775
     124       0       0       4       0                               0D   1776
     100    1606       0       0       0            1775        01010000D   1777
     100       0       0       2       0                               0D   1778
     126    1608       0       0       0                        01010500D   1779
     126       0       0       2       0                               0D   1780
     110    1610       0       0       0                        01010000D   1781
     110       0       0       2       0                               0D   1782
     126    1612       0       0       0                        01010500D   1783
     126       0       0       2       0                               0D   1784
     100    1614       0       0       0                        01010000D   1785
     100       0       0       2       0                               0D   1786
     102    1616       0       0       0                        01010500D   1787
     102       0       0       1       0                               0D   1788
     102    1617       0       0       0                        01010000D   1789
     102       0       0       1       0                               0D   1790
     142    1618       0       0       0                        00010500D   1791
     142       0       0       1       0                               0D   1792
     144    1619       0       0       0                        00000000D   1793
     144       0      -1       1       0                               0D   1794
     110    1620       0       0       0                        01010000D   1795
     110       0       0       2       0                               0D   1796
     110    1622       0       0       0                        01010000D   1797
     110       0       0       2       0                               0D   1798
     120    1624       0       0       0                        01010000D   1799
     120       0       0       1       0                               0D   1800
     126    1625       0       0       0                        01010500D   1801
     126       0       0       2       0                               0D   1802
     110    1627       0       0       0                        01010000D   1803
     110       0       0       2       0                               0D   1804
     126    1629       0       0       0                        01010500D   1805
     126       0       0       2       0                               0D   1806
     124    1631       0       0       0                        00000000D   1807
     124       0       0       4       0                               0D   1808
     100    1635       0       0       0            1807        01010000D   1809
     100       0       0       2       0                               0D   1810
     126    1637       0       0       0                        01010500D   1811
     126       0       0       2       0                               0D   1812
     110    1639       0       0       0                        01010000D   1813
     110       0       0       2       0                               0D   1814
     126    1641       0       0       0                        01010500D   1815
     126       0       0       2       0                               0D   1816
     100    1643       0       0       0                        01010000D   1817
     100       0       0       2       0                               0D   1818
     102    1645       0       0       0                        01010500D   1819
     102       0       0       1       0                               0D   1820
     102    1646       0       0       0                        01010000D   1821
     102       0       0       1       0                               0D   1822
     142    1647       0       0       0                        00010500D   1823
     142       0       0       1       0                               0D   1824
     144    1648       0       0       0                        00000000D   1825
     144       0      -1       1       0                               0D   1826
     110    1649       0       0       0                        01010000D   1827
     110       0       0       2       0                               0D   1828
     110    1651       0       0       0                        01010000D   1829
     110       0       0       2       0                               0D   1830
     120    1653       0       0       0                        01010000D   1831
     120       0       0       1       0                               0D   1832
     126    1654       0       0       0                        01010500D   1833
     126       0       0       2       0                               0D   1834
     110    1656       0       0       0                        01010000D   1835
     110       0       0       2       0                               0D   1836
     126    1658       0       0       0                        01010500D   1837
     126       0       0       2       0                               0D   1838
     124    1660       0       0       0                        00000000D   1839
     124       0       0       4       0                               0D   1840
     100    1664       0       0       0            1839        01010000D   1841
     100       0       0       2       0                               0D   1842
     126    1666       0       0       0                        01010500D   1843
     126       0       0       2       0                               0D   1844
     110    1668       0       0       0                        01010000D   1845
     110       0       0       2       0                               0D   1846
     126    1670       0       0       0                        01010500D   1847
     126       0       0       2       0                               0D   1848
     100    1672       0       0       0                        01010000D   1849
     100       0       0       2       0                               0D   1850
     102    1674       0       0       0                        01010500D   1851
     102       0       0       1       0                               0D   1852
     102    1675       0       0       0                        01010000D   1853
     102       0       0       1       0                               0D   1854
     142    1676       0       0       0                        00010500D   1855
     142       0       0       1       0                               0D   1856
     144    1677       0       0       0                        00000000D   1857
     144       0      -1       1       0                               0D   1858
     110    1678       0       0       0                        01010000D   1859
     110       0       0       2       0                               0D   1860
     110    1680       0       0       0                        01010000D   1861
     110       0       0       2       0                               0D   1862
     120    1682       0       0       0                        01010000D   1863
     120       0       0       1       0                               0D   1864
     126    1683       0       0       0                        01010500D   1865
     126       0       0       2       0                               0D   1866
     110    1685       0       0       0                        01010000D   1867
     110       0       0       2       0                               0D   1868
     126    1687       0       0       0                        01010500D   1869
     126       0       0       2       0                               0D   1870
     124    1689       0       0       0                        00000000D   1871
     124       0       0       4       0                               0D   1872
     100    1693       0       0       0            1871        01010000D   1873
     100       0       0       2       0                               0D   1874
     126    1695       0       0       0                        01010500D   1875
     126       0       0       2       0                               0D   1876
     110    1697       0       0       0                        01010000D   1877
     110       0       0       2       0                               0D   1878
     126    1699       0       0       0                        01010500D   1879
     126       0       0       2       0                               0D   1880
     100    1701       0       0       0                        01010000D   1881
     100       0       0       2       0                               0D   1882
     102    1703       0       0       0                        01010500D   1883
     102       0       0       1       0                               0D   1884
     102    1704       0       0       0                        01010000D   1885
     102       0       0       1       0                               0D   1886
     142    1705       0       0       0                        00010500D   1887
     142       0       0       1       0                               0D   1888
     144    1706       0       0       0                        00000000D   1889
     144       0      -1       1       0                               0D   1890
     110    1707       0       0       0                        01010000D   1891
     110       0       0       2       0                               0D   1892
     110    1709       0       0       0                        01010000D   1893
     110       0       0       2       0                               0D   1894
     120    1711       0       0       0                        01010000D   1895
     120       0       0       1       0                               0D   1896
     126    1712       0       0       0                        01010500D   1897
     126       0       0       2       0                               0D   1898
     110    1714       0       0       0                        01010000D   1899
     110       0       0       2       0                               0D   1900
     126    1716       0       0       0                        01010500D   1901
     126       0       0       2       0                               0D   1902
     124    1718       0       0       0                        00000000D   1903
     124       0       0       4       0                               0D   1904
     100    1722       0       0       0            1903        01010000D   1905
     100       0       0       2       0                               0D   1906
     126    1724       0       0       0                        01010500D   1907
     126       0       0       2       0                               0D   1908
     110    1726       0       0       0                        01010000D   1909
     110       0       0       2       0                               0D   1910
     126    1728       0       0       0                        01010500D   1911
     126       0       0       2       0                               0D   1912
     100    1730       0       0       0                        01010000D   1913
     100       0       0       2       0                               0D   1914
     102    1732       0       0       0                        01010500D   1915
     102       0       0       1       0                               0D   1916
     102    1733       0       0       0                        01010000D   1917
     102       0       0       1       0                               0D   1918
     142    1734       0       0       0                        00010500D   1919
     142       0       0       1       0                               0D   1920
     144    1735       0       0       0                        00000000D   1921
     144       0      -1       1       0                               0D   1922
     128    1736       0       0       0                        01010000D   1923
     128       0       0       4       0                               0D   1924
     126    1740       0       0       0                        01010500D   1925
     126       0       0       2       0                               0D   1926
     110    1742       0       0       0                        01010000D   1927
     110       0       0       2       0                               0D   1928
     126    1744       0       0       0                        01010500D   1929
     126       0       0       2       0                               0D   1930
     110    1746       0       0       0                        01010000D   1931
     110       0       0       2       0                               0D   1932
     126    1748       0       0       0                        01010500D   1933
     126       0       0       2       0                               0D   1934
     110    1750       0       0       0                        01010000D   1935
     110       0       0       2       0                               0D   1936
     126    1752       0       0       0                        01010500D   1937
     126       0       0       2       0                               0D   1938
     110    1754       0       0       0                        01010000D   1939
     110       0       0       2       0                               0D   1940
     126    1756       0       0       0                        01010500D   1941
     126       0       0       2       0                               0D   1942
     110    1758       0       0       0                        01010000D   1943
     110       0       0       2       0                               0D   1944
     126    1760       0       0       0                        01010500D   1945
     126       0       0       2       0                               0D   1946
     110    1762       0       0       0                        01010000D   1947
     110       0       0       2       0                               0D   1948
     102    1764       0       0       0                        01010500D   1949
     102       0       0       1       0                               0D   1950
     102    1765       0       0       0                        01010000D   1951
     102       0       0       1       0                               0D   1952
     142    1766       0       0       0                        00010500D   1953
     142       0       0       1       0                               0D   1954
     144    1767       0       0       0                        00000000D   1955
     144       0      -1       1       0                               0D   1956
     128    1768       0       0       0                        01010000D   1957
     128       0       0       4       0                               0D   1958
     126    1772       0       0       0                        01010500D   1959
     126       0       0       2       0                               0D   1960
     110    1774       0       0       0                        01010000D   1961
     110       0       0       2       0                               0D   1962
     126    1776       0       0       0                        01010500D   1963
     126       0       0       2       0                               0D   1964
     110    1778       0       0       0                        01010000D   1965
     110       0       0       2       0                               0D   1966
     126    1780       0       0       0                        01010500D   1967
     126       0       0       2       0                               0D   1968
     110    1782       0       0       0                        01010000D   1969
     110       0       0       1       0                               0D   1970
     126    1783       0       0       0                        01010500D   1971
     126       0       0       2       0                               0D   1972
     110    1785       0       0       0                        01010000D   1973
     110       0       0       2       0                               0D   1974
     126    1787       0       0       0                        01010500D   1975
     126       0       0       2       0                               0D   1976
     110    1789       0       0       0                        01010000D   1977
     110       0       0       2       0                               0D   1978
     126    1791       0       0       0                        01010500D   1979
     126       0       0       2       0                               0D   1980
     110    1793       0       0       0                        01010000D   1981
     110       0       0       2       0                               0D   1982
     102    1795       0       0       0                        01010500D   1983
     102       0       0       1       0                               0D   1984
     102    1796       0       0       0                        01010000D   1985
     102       0       0       1       0                               0D   1986
     142    1797       0       0       0                        00010500D   1987
     142       0       0       1       0                               0D   1988
     144    1798       0       0       0                        00000000D   1989
     144       0      -1       1       0                               0D   1990
     128    1799       0       0       0                        01010000D   1991
     128       0       0       4       0                               0D   1992
     126    1803       0       0       0                        01010500D   1993
     126       0       0       2       0                               0D   1994
     110    1805       0       0       0                        01010000D   1995
     110       0       0       2       0                               0D   1996
     126    1807       0       0       0                        01010500D   1997
     126       0       0       2       0                               0D   1998
     110    1809       0       0       0                        01010000D   1999
     110       0       0       2       0                               0D   2000
     126    1811       0       0       0                        01010500D   2001
     126       0       0       2       0                               0D   2002
     110    1813       0       0       0                        01010000D   2003
     110       0       0       2       0                               0D   2004
     126    1815       0       0       0                        01010500D   2005
     126       0       0       6       0                               0D   2006
     100    1821       0       0       0                        01010000D   2007
     100       0       0       2       0                               0D   2008
     126    1823       0       0       0                        01010500D   2009
     126       0       0       6       0                               0D   2010
     100    1829       0       0       0                        01010000D   2011
     100       0       0       2       0                               0D   2012
     102    1831       0       0       0                        01010500D   2013
     102       0       0       1       0                               0D   2014
     102    1832       0       0       0                        01010000D   2015
     102       0       0       1       0                               0D   2016
     142    1833       0       0       0                        00010500D   2017
     142       0       0       1       0                               0D   2018
     144    1834       0       0       0                        00000000D   2019
     144       0      -1       1       0                               0D   2020
     128    1835       0       0       0                        01010000D   2021
     128       0       0       4       0                               0D   2022
     126    1839       0       0       0                        01010500D   2023
     126       0       0       2       0                               0D   2024
     110    1841       0       0       0                        01010000D   2025
     110       0       0       2       0                               0D   2026
     126    1843       0       0       0                        01010500D   2027
     126       0       0       2       0                               0D   2028
     110    1845       0       0       0                        01010000D   2029
     110       0       0       2       0                               0D   2030
     126    1847       0       0       0                        01010500D   2031
     126       0       0       2       0                               0D   2032
     110    1849       0       0       0                        01010000D   2033
     110       0       0       2       0                               0D   2034
     126    1851       0       0       0                        01010500D   2035
     126       0       0       2       0                               0D   2036
     110    1853       0       0       0                        01010000D   2037
     110       0       0       2       0                               0D   2038
     126    1855       0       0       0                        01010500D   2039
     126       0       0       2       0                               0D   2040
     110    1857       0       0       0                        01010000D   2041
     110       0       0       2       0                               0D   2042
     126    1859       0       0       0                        01010500D   2043
     126       0       0       2       0                               0D   2044
     110    1861       0       0       0                        01010000D   2045
     110       0       0       2       0                               0D   2046
     102    1863       0       0       0                        01010500D   2047
     102       0       0       1       0                               0D   2048
     102    1864       0       0       0                        01010000D   2049
     102       0       0       1       0                               0D   2050
     142    1865       0       0       0                        00010500D   2051
     142       0       0       1       0                               0D   2052
     144    1866       0       0       0                        00000000D   2053
     144       0      -1       1       0                               0D   2054
     128    1867       0       0       0                        01010000D   2055
     128       0       0       4       0                               0D   2056
     126    1871       0       0       0                        01010500D   2057
     126       0       0       2       0                               0D   2058
     110    1873       0       0       0                        01010000D   2059
     110       0       0       2       0                               0D   2060
     126    1875       0       0       0                        01010500D   2061
     126       0       0       2       0                               0D   2062
     110    1877       0       0       0                        01010000D   2063
     110       0       0       2       0                               0D   2064
     126    1879       0       0       0                        01010500D   2065
     126       0       0       2       0                               0D   2066
     110    1881       0       0       0                        01010000D   2067
     110       0       0       2       0                               0D   2068
     126    1883       0       0       0                        01010500D   2069
     126       0       0       2       0                               0D   2070
     110    1885       0       0       0                        01010000D   2071
     110       0       0       2       0                               0D   2072
     126    1887       0       0       0                        01010500D   2073
     126       0       0       2       0                               0D   2074
     110    1889       0       0       0                        01010000D   2075
     110       0       0       2       0                               0D   2076
     126    1891       0       0       0                        01010500D   2077
     126       0       0       2       0                               0D   2078
     110    1893       0       0       0                        01010000D   2079
     110       0       0       2       0                               0D   2080
     102    1895       0       0       0                        01010500D   2081
     102       0       0       1       0                               0D   2082
     102    1896       0       0       0                        01010000D   2083
     102       0       0       1       0                               0D   2084
     142    1897       0       0       0                        00010500D   2085
     142       0       0       1       0                               0D   2086
     144    1898       0       0       0                        00000000D   2087
     144       0      -1       1       0                               0D   2088
     128    1899       0       0       0                        01010000D   2089
     128       0       0       4       0                               0D   2090
     126    1903       0       0       0                        01010500D   2091
     126       0       0       2       0                               0D   2092
     110    1905       0       0       0                        01010000D   2093
     110       0       0       2       0                               0D   2094
     126    1907       0       0       0                        01010500D   2095
     126       0       0       2       0                               0D   2096
     110    1909       0       0       0                        01010000D   2097
     110       0       0       2       0                               0D   2098
     126    1911       0       0       0                        01010500D   2099
     126       0       0       2       0                               0D   2100
     110    1913       0       0       0                        01010000D   2101
     110       0       0       2       0                               0D   2102
     126    1915       0       0       0                        01010500D   2103
     126       0       0       6       0                               0D   2104
     100    1921       0       0       0                        01010000D   2105
     100       0       0       2       0                               0D   2106
     126    1923       0       0       0                        01010500D   2107
     126       0       0       6       0                               0D   2108
     100    1929       0       0       0                        01010000D   2109
     100       0       0       2       0                               0D   2110
     102    1931       0       0       0                        01010500D   2111
     102       0       0       1       0                               0D   2112
     102    1932       0       0       0                        01010000D   2113
     102       0       0       1       0                               0D   2114
     142    1933       0       0       0                        00010500D   2115
     142       0       0       1       0                               0D   2116
     144    1934       0       0       0                        00000000D   2117
     144       0      -1       1       0                               0D   2118
     128    1935       0       0       0                        01010000D   2119
     128       0       0       4       0                               0D   2120
     126    1939       0       0       0                        01010500D   2121
     126       0       0       2       0                               0D   2122
     110    1941       0       0       0                        01010000D   2123
     110       0       0       2       0                               0D   2124
     126    1943       0       0       0                        01010500D   2125
     126       0       0       2       0                               0D   2126
     110    1945       0       0       0                        01010000D   2127
     110       0       0       2       0                               0D   2128
     126    1947       0       0       0                        01010500D   2129
     126       0       0       2       0                               0D   2130
     110    1949       0       0       0                        01010000D   2131
     110       0       0       2       0                               0D   2132
     126    1951       0       0       0                        01010500D   2133
     126       0       0       2       0                               0D   2134
     110    1953       0       0       0                        01010000D   2135
     110       0       0       2       0                               0D   2136
     126    1955       0       0       0                        01010500D   2137
     126       0       0       2       0                               0D   2138
     110    1957       0       0       0                        01010000D   2139
     110       0       0       2       0                               0D   2140
     126    1959       0       0       0                        01010500D   2141
     126       0       0       2       0                               0D   2142
     110    1961       0       0       0                        01010000D   2143
     110       0       0       2       0                               0D   2144
     102    1963       0       0       0                        01010500D   2145
     102       0       0       1       0                               0D   2146
     102    1964       0       0       0                        01010000D   2147
     102       0       0       1       0                               0D   2148
     142    1965       0       0       0                        00010500D   2149
     142       0       0       1       0                               0D   2150
     144    1966       0       0       0                        00000000D   2151
     144       0      -1       1       0                               0D   2152
     128    1967       0       0       0                        01010000D   2153
     128       0       0       4       0                               0D   2154
     126    1971       0       0       0                        01010500D   2155
     126       0       0       2       0                               0D   2156
     110    1973       0       0       0                        01010000D   2157
     110       0       0       2       0                               0D   2158
     126    1975       0       0       0                        01010500D   2159
     126       0       0       2       0                               0D   2160
     110    1977       0       0       0                        01010000D   2161
     110       0       0       2       0                               0D   2162
     126    1979       0       0       0                        01010500D   2163
     126       0       0       2       0                               0D   2164
     110    1981       0       0       0                        01010000D   2165
     110       0       0       2       0                               0D   2166
     126    1983       0       0       0                        01010500D   2167
     126       0       0       2       0                               0D   2168
     110    1985       0       0       0                        01010000D   2169
     110       0       0       2       0                               0D   2170
     126    1987       0       0       0                        01010500D   2171
     126       0       0       2       0                               0D   2172
     110    1989       0       0       0                        01010000D   2173
     110       0       0       2       0                               0D   2174
     126    1991       0       0       0                        01010500D   2175
     126       0       0       2       0                               0D   2176
     110    1993       0       0       0                        01010000D   2177
     110       0       0       2       0                               0D   2178
     102    1995       0       0       0                        01010500D   2179
     102       0       0       1       0                               0D   2180
     102    1996       0       0       0                        01010000D   2181
     102       0       0       1       0                               0D   2182
     142    1997       0       0       0                        00010500D   2183
     142       0       0       1       0                               0D   2184
     144    1998       0       0       0                        00000000D   2185
     144       0      -1       1       0                               0D   2186
     128    1999       0       0       0                        01010000D   2187
     128       0       0       4       0                               0D   2188
     126    2003       0       0       0                        01010500D   2189
     126       0       0       2       0                               0D   2190
     110    2005       0       0       0                        01010000D   2191
     110       0       0       2       0                               0D   2192
     126    2007       0       0       0                        01010500D   2193
     126       0       0       2       0                               0D   2194
     110    2009       0       0       0                        01010000D   2195
     110       0       0       2       0                               0D   2196
     126    2011       0       0       0                        01010500D   2197
     126       0       0       2       0                               0D   2198
     110    2013       0       0       0                        01010000D   2199
     110       0       0       2       0                               0D   2200
     126    2015       0       0       0                        01010500D   2201
     126       0       0       6       0                               0D   2202
     100    2021       0       0       0                        01010000D   2203
     100       0       0       2       0                               0D   2204
     126    2023       0       0       0                        01010500D   2205
     126       0       0       6       0                               0D   2206
     100    2029       0       0       0                        01010000D   2207
     100       0       0       2       0                               0D   2208
     102    2031       0       0       0                        01010500D   2209
     102       0       0       1       0                               0D   2210
     102    2032       0       0       0                        01010000D   2211
     102       0       0       1       0                               0D   2212
     142    2033       0       0       0                        00010500D   2213
     142       0       0       1       0                               0D   2214
     144    2034       0       0       0                        00000000D   2215
     144       0      -1       1       0                               0D   2216
     128    2035       0       0       0                        01010000D   2217
     128       0       0       4       0                               0D   2218
     126    2039       0       0       0                        01010500D   2219
     126       0       0       2       0                               0D   2220
     110    2041       0       0       0                        01010000D   2221
     110       0       0       2       0                               0D   2222
     126    2043       0       0       0                        01010500D   2223
     126       0       0       2       0                               0D   2224
     110    2045       0       0       0                        01010000D   2225
     110       0       0       2       0                               0D   2226
     126    2047       0       0       0                        01010500D   2227
     126       0       0       2       0                               0D   2228
     110    2049       0       0       0                        01010000D   2229
     110       0       0       2       0                               0D   2230
     126    2051       0       0       0                        01010500D   2231
     126       0       0       2       0                               0D   2232
     110    2053       0       0       0                        01010000D   2233
     110       0       0       2       0                               0D   2234
     126    2055       0       0       0                        01010500D   2235
     126       0       0       2       0                               0D   2236
     110    2057       0       0       0                        01010000D   2237
     110       0       0       2       0                               0D   2238
     126    2059       0       0       0                        01010500D   2239
     126       0       0       2       0                               0D   2240
     110    2061       0       0       0                        01010000D   2241
     110       0       0       2       0                               0D   2242
     102    2063       0       0       0                        01010500D   2243
     102       0       0       1       0                               0D   2244
     102    2064       0       0       0                        01010000D   2245
     102       0       0       1       0                               0D   2246
     142    2065       0       0       0                        00010500D   2247
     142       0       0       1       0                               0D   2248
     144    2066       0       0       0                        00000000D   2249
     144       0      -1       1       0                               0D   2250
     128    2067       0       0       0                        01010000D   2251
     128       0       0       4       0                               0D   2252
     126    2071       0       0       0                        01010500D   2253
     126       0       0       2       0                               0D   2254
     110    2073       0       0       0                        01010000D   2255
     110       0       0       2       0                               0D   2256
     126    2075       0       0       0                        01010500D   2257
     126       0       0       2       0                               0D   2258
     110    2077       0       0       0                        01010000D   2259
     110       0       0       2       0                               0D   2260
     126    2079       0       0       0                        01010500D   2261
     126       0       0       2       0                               0D   2262
     110    2081       0       0       0                        01010000D   2263
     110       0       0       2       0                               0D   2264
     126    2083       0       0       0                        01010500D   2265
     126       0       0       2       0                               0D   2266
     110    2085       0       0       0                        01010000D   2267
     110       0       0       2       0                               0D   2268
     126    2087       0       0       0                        01010500D   2269
     126       0       0       2       0                               0D   2270
     110    2089       0       0       0                        01010000D   2271
     110       0       0       2       0                               0D   2272
     126    2091       0       0       0                        01010500D   2273
     126       0       0       2       0                               0D   2274
     110    2093       0       0       0                        01010000D   2275
     110       0       0       2       0                               0D   2276
     102    2095       0       0       0                        01010500D   2277
     102       0       0       1       0                               0D   2278
     102    2096       0       0       0                        01010000D   2279
     102       0       0       1       0                               0D   2280
     142    2097       0       0       0                        00010500D   2281
     142       0       0       1       0                               0D   2282
     144    2098       0       0       0                        00000000D   2283
     144       0      -1       1       0                               0D   2284
     128    2099       0       0       0                        01010000D   2285
     128       0       0       4       0                               0D   2286
     126    2103       0       0       0                        01010500D   2287
     126       0       0       2       0                               0D   2288
     110    2105       0       0       0                        01010000D   2289
     110       0       0       2       0                               0D   2290
     126    2107       0       0       0                        01010500D   2291
     126       0       0       2       0                               0D   2292
     110    2109       0       0       0                        01010000D   2293
     110       0       0       2       0                               0D   2294
     126    2111       0       0       0                        01010500D   2295
     126       0       0       2       0                               0D   2296
     110    2113       0       0       0                        01010000D   2297
     110       0       0       2       0                               0D   2298
     126    2115       0       0       0                        01010500D   2299
     126       0       0       6       0                               0D   2300
     100    2121       0       0       0                        01010000D   2301
     100       0       0       2       0                               0D   2302
     126    2123       0       0       0                        01010500D   2303
     126       0       0       6       0                               0D   2304
     100    2129       0       0       0                        01010000D   2305
     100       0       0       2       0                               0D   2306
     102    2131       0       0       0                        01010500D   2307
     102       0       0       1       0                               0D   2308
     102    2132       0       0       0                        01010000D   2309
     102       0       0       1       0                               0D   2310
     142    2133       0       0       0                        00010500D   2311
     142       0       0       1       0                               0D   2312
     144    2134       0       0       0                        00000000D   2313
     144       0      -1       1       0                               0D   2314
     128    2135       0       0       0                        01010000D   2315
     128       0       0       4       0                               0D   2316
     126    2139       0       0       0                        01010500D   2317
     126       0       0       2       0                               0D   2318
     110    2141       0       0       0                        01010000D   2319
     110       0       0       2       0                               0D   2320
     126    2143       0       0       0                        01010500D   2321
     126       0       0       2       0                               0D   2322
     110    2145       0       0       0                        01010000D   2323
     110       0       0       2       0                               0D   2324
     126    2147       0       0       0                        01010500D   2325
     126       0       0       2       0                               0D   2326
     110    2149       0       0       0                        01010000D   2327
     110       0       0       2       0                               0D   2328
     126    2151       0       0       0                        01010500D   2329
     126       0       0       2       0                               0D   2330
     110    2153       0       0       0                        01010000D   2331
     110       0       0       2       0                               0D   2332
     126    2155       0       0       0                        01010500D   2333
     126       0       0       2       0                               0D   2334
     110    2157       0       0       0                        01010000D   2335
     110       0       0       2       0                               0D   2336
     126    2159       0       0       0                        01010500D   2337
     126       0       0       2       0                               0D   2338
     110    2161       0       0       0                        01010000D   2339
     110       0       0       2       0                               0D   2340
     102    2163       0       0       0                        01010500D   2341
     102       0       0       1       0                               0D   2342
     102    2164       0       0       0                        01010000D   2343
     102       0       0       1       0                               0D   2344
     142    2165       0       0       0                        00010500D   2345
     142       0       0       1       0                               0D   2346
     144    2166       0       0       0                        00000000D   2347
     144       0      -1       1       0                               0D   2348
     128    2167       0       0       0                        01010000D   2349
     128       0       0       4       0                               0D   2350
     126    2171       0       0       0                        01010500D   2351
     126       0       0       2       0                               0D   2352
     110    2173       0       0       0                        01010000D   2353
     110       0       0       2       0                               0D   2354
     126    2175       0       0       0                        01010500D   2355
     126       0       0       2       0                               0D   2356
     110    2177       0       0       0                        01010000D   2357
     110       0       0       2       0                               0D   2358
     126    2179       0       0       0                        01010500D   2359
     126       0       0       2       0                               0D   2360
     110    2181       0       0       0                        01010000D   2361
     110       0       0       2       0                               0D   2362
     126    2183       0       0       0                        01010500D   2363
     126       0       0       2       0                               0D   2364
     110    2185       0       0       0                        01010000D   2365
     110       0       0       2       0                               0D   2366
     126    2187       0       0       0                        01010500D   2367
     126       0       0       2       0                               0D   2368
     110    2189       0       0       0                        01010000D   2369
     110       0       0       2       0                               0D   2370
     126    2191       0       0       0                        01010500D   2371
     126       0       0       2       0                               0D   2372
     110    2193       0       0       0                        01010000D   2373
     110       0       0       2       0                               0D   2374
     102    2195       0       0       0                        01010500D   2375
     102       0       0       1       0                               0D   2376
     102    2196       0       0       0                        01010000D   2377
     102       0       0       1       0                               0D   2378
     142    2197       0       0       0                        00010500D   2379
     142       0       0       1       0                               0D   2380
     144    2198       0       0       0                        00000000D   2381
     144       0      -1       1       0                               0D   2382
     128    2199       0       0       0                        01010000D   2383
     128       0       0       4       0                               0D   2384
     126    2203       0       0       0                        01010500D   2385
     126       0       0       2       0                               0D   2386
     110    2205       0       0       0                        01010000D   2387
     110       0       0       2       0                               0D   2388
     126    2207       0       0       0                        01010500D   2389
     126       0       0       2       0                               0D   2390
     110    2209       0       0       0                        01010000D   2391
     110       0       0       2       0                               0D   2392
     126    2211       0       0       0                        01010500D   2393
     126       0       0       2       0                               0D   2394
     110    2213       0       0       0                        01010000D   2395
     110       0       0       2       0                               0D   2396
     126    2215       0       0       0                        01010500D   2397
     126       0       0       6       0                               0D   2398
     100    2221       0       0       0                        01010000D   2399
     100       0       0       2       0                               0D   2400
     126    2223       0       0       0                        01010500D   2401
     126       0       0       6       0                               0D   2402
     100    2229       0       0       0                        01010000D   2403
     100       0       0       2       0                               0D   2404
     102    2231       0       0       0                        01010500D   2405
     102       0       0       1       0                               0D   2406
     102    2232       0       0       0                        01010000D   2407
     102       0       0       1       0                               0D   2408
     142    2233       0       0       0                        00010500D   2409
     142       0       0       1       0                               0D   2410
     144    2234       0       0       0                        00000000D   2411
     144       0      -1       1       0                               0D   2412
     128    2235       0       0       0                        01010000D   2413
     128       0       0       4       0                               0D   2414
     126    2239       0       0       0                        01010500D   2415
     126       0       0       2       0                               0D   2416
     110    2241       0       0       0                        01010000D   2417
     110       0       0       2       0                               0D   2418
     126    2243       0       0       0                        01010500D   2419
     126       0       0       2       0                               0D   2420
     110    2245       0       0       0                        01010000D   2421
     110       0       0       2       0                               0D   2422
     126    2247       0       0       0                        01010500D   2423
     126       0       0       2       0                               0D   2424
     110    2249       0       0       0                        01010000D   2425
     110       0       0       2       0                               0D   2426
     126    2251       0       0       0                        01010500D   2427
     126       0       0       2       0                               0D   2428
     110    2253       0       0       0                        01010000D   2429
     110       0       0       2       0                               0D   2430
     126    2255       0       0       0                        01010500D   2431
     126       0       0       2       0                               0D   2432
     110    2257       0       0       0                        01010000D   2433
     110       0       0       1       0                               0D   2434
     126    2258       0       0       0                        01010500D   2435
     126       0       0       2       0                               0D   2436
     110    2260       0       0       0                        01010000D   2437
     110       0       0       2       0                               0D   2438
     102    2262       0       0       0                        01010500D   2439
     102       0       0       1       0                               0D   2440
     102    2263       0       0       0                        01010000D   2441
     102       0       0       1       0                               0D   2442
     142    2264       0       0       0                        00010500D   2443
     142       0       0       1       0                               0D   2444
     144    2265       0       0       0                        00000000D   2445
     144       0      -1       1       0                               0D   2446
     128    2266       0       0       0                        01010000D   2447
     128       0       0       4       0                               0D   2448
     126    2270       0       0       0                        01010500D   2449
     126       0       0       2       0                               0D   2450
     110    2272       0       0       0                        01010000D   2451
     110       0       0       2       0                               0D   2452
     126    2274       0       0       0                        01010500D   2453
     126       0       0       2       0                               0D   2454
     110    2276       0       0       0                        01010000D   2455
     110       0       0       2       0                               0D   2456
     126    2278       0       0       0                        01010500D   2457
     126       0       0       2       0                               0D   2458
     110    2280       0       0       0                        01010000D   2459
     110       0       0       1       0                               0D   2460
     126    2281       0       0       0                        01010500D   2461
     126       0       0       2       0                               0D   2462
     110    2283       0       0       0                        01010000D   2463
     110       0       0       2       0                               0D   2464
     126    2285       0       0       0                        01010500D   2465
     126       0       0       2       0                               0D   2466
     110    2287       0       0       0                        01010000D   2467
     110       0       0       2       0                               0D   2468
     126    2289       0       0       0                        01010500D   2469
     126       0       0       2       0                               0D   2470
     110    2291       0       0       0                        01010000D   2471
     110       0       0       2       0                               0D   2472
     102    2293       0       0       0                        01010500D   2473
     102       0       0       1       0                               0D   2474
     102    2294       0       0       0                        01010000D   2475
     102       0       0       1       0                               0D   2476
     142    2295       0       0       0                        00010500D   2477
     142       0       0       1       0                               0D   2478
     144    2296       0       0       0                        00000000D   2479
     144       0      -1       1       0                               0D   2480
     128    2297       0       0       0                        01010000D   2481
     128       0       0       4       0                               0D   2482
     126    2301       0       0       0                        01010500D   2483
     126       0       0       2       0                               0D   2484
     110    2303       0       0       0                        01010000D   2485
     110       0       0       2       0                               0D   2486
     126    2305       0       0       0                        01010500D   2487
     126       0       0       2       0                               0D   2488
     110    2307       0       0       0                        01010000D   2489
     110       0       0       2       0                               0D   2490
     126    2309       0       0       0                        01010500D   2491
     126       0       0       2       0                               0D   2492
     110    2311       0       0       0                        01010000D   2493
     110       0       0       2       0                               0D   2494
     126    2313       0       0       0                        01010500D   2495
     126       0       0       6       0                               0D   2496
     100    2319       0       0       0                        01010000D   2497
     100       0       0       2       0                               0D   2498
     126    2321       0       0       0                        01010500D   2499
     126       0       0       6       0                               0D   2500
     100    2327       0       0       0                        01010000D   2501
     100       0       0       2       0                               0D   2502
     102    2329       0       0       0                        01010500D   2503
     102       0       0       1       0                               0D   2504
     102    2330       0       0       0                        01010000D   2505
     102       0       0       1       0                               0D   2506
     142    2331       0       0       0                        00010500D   2507
     142       0       0       1       0                               0D   2508
     144    2332       0       0       0                        00000000D   2509
     144       0      -1       1       0                               0D   2510
     128    2333       0       0       0                        01010000D   2511
     128       0       0       4       0                               0D   2512
     126    2337       0       0       0                        01010500D   2513
     126       0       0       2       0                               0D   2514
     110    2339       0       0       0                        01010000D   2515
     110       0       0       2       0                               0D   2516
     126    2341       0       0       0                        01010500D   2517
     126       0       0       2       0                               0D   2518
     110    2343       0       0       0                        01010000D   2519
     110       0       0       2       0                               0D   2520
     126    2345       0       0       0                        01010500D   2521
     126       0       0       2       0                               0D   2522
     110    2347       0       0       0                        01010000D   2523
     110       0       0       2       0                               0D   2524
     126    2349       0       0       0                        01010500D   2525
     126       0       0       2       0                               0D   2526
     110    2351       0       0       0                        01010000D   2527
     110       0       0       2       0                               0D   2528
     126    2353       0       0       0                        01010500D   2529
     126       0       0       2       0                               0D   2530
     110    2355       0       0       0                        01010000D   2531
     110       0       0       2       0                               0D   2532
     126    2357       0       0       0                        01010500D   2533
     126       0       0       2       0                               0D   2534
     110    2359       0       0       0                        01010000D   2535
     110       0       0       2       0                               0D   2536
     102    2361       0       0       0                        01010500D   2537
     102       0       0       1       0                               0D   2538
     102    2362       0       0       0                        01010000D   2539
     102       0       0       1       0                               0D   2540
     142    2363       0       0       0                        00010500D   2541
     142       0       0       1       0                               0D   2542
     144    2364       0       0       0                        00000000D   2543
     144       0      -1       1       0                               0D   2544
     128    2365       0       0       0                        01010000D   2545
     128       0       0       4       0                               0D   2546
     126    2369       0       0       0                        01010500D   2547
     126       0       0       2       0                               0D   2548
     110    2371       0       0       0                        01010000D   2549
     110       0       0       2       0                               0D   2550
     126    2373       0       0       0                        01010500D   2551
     126       0       0       2       0                               0D   2552
     110    2375       0       0       0                        01010000D   2553
     110       0       0       2       0                               0D   2554
     126    2377       0       0       0                        01010500D   2555
     126       0       0       2       0                               0D   2556
     110    2379       0       0       0                        01010000D   2557
     110       0       0       2       0                               0D   2558
     126    2381       0       0       0                        01010500D   2559
     126       0       0       2       0                               0D   2560
     110    2383       0       0       0                        01010000D   2561
     110       0       0       2       0                               0D   2562
     126    2385       0       0       0                        01010500D   2563
     126       0       0       2       0                               0D   2564
     110    2387       0       0       0                        01010000D   2565
     110       0       0       2       0                               0D   2566
     126    2389       0       0       0                        01010500D   2567
     126       0       0       2       0                               0D   2568
     110    2391       0       0       0                        01010000D   2569
     110       0       0       2       0                               0D   2570
     102    2393       0       0       0                        01010500D   2571
     102       0       0       1       0                               0D   2572
     102    2394       0       0       0                        01010000D   2573
     102       0       0       1       0                               0D   2574
     142    2395       0       0       0                        00010500D   2575
     142       0       0       1       0                               0D   2576
     144    2396       0       0       0                        00000000D   2577
     144       0      -1       1       0                               0D   2578
     128    2397       0       0       0                        01010000D   2579
     128       0       0       4       0                               0D   2580
     126    2401       0       0       0                        01010500D   2581
     126       0       0       2       0                               0D   2582
     110    2403       0       0       0                        01010000D   2583
     110       0       0       2       0                               0D   2584
     126    2405       0       0       0                        01010500D   2585
     126       0       0       2       0                               0D   2586
     110    2407       0       0       0                        01010000D   2587
     110       0       0       2       0                               0D   2588
     126    2409       0       0       0                        01010500D   2589
     126       0       0       2       0                               0D   2590
     110    2411       0       0       0                        01010000D   2591
     110       0       0       2       0                               0D   2592
     126    2413       0       0       0                        01010500D   2593
     126       0       0       6       0                               0D   2594
     100    2419       0       0       0                        01010000D   2595
     100       0       0       2       0                               0D   2596
     126    2421       0       0       0                        01010500D   2597
     126       0       0       6       0                               0D   2598
     100    2427       0       0       0                        01010000D   2599
     100       0       0       2       0                               0D   2600
     102    2429       0       0       0                        01010500D   2601
     102       0       0       1       0                               0D   2602
     102    2430       0       0       0                        01010000D   2603
     102       0       0       1       0                               0D   2604
     142    2431       0       0       0                        00010500D   2605
     142       0       0       1       0                               0D   2606
     144    2432       0       0       0                        00000000D   2607
     144       0      -1       1       0                               0D   2608
     128    2433       0       0       0                        01010000D   2609
     128       0       0       4       0                               0D   2610
     126    2437       0       0       0                        01010500D   2611
     126       0       0       2       0                               0D   2612
     110    2439       0       0       0                        01010000D   2613
     110       0       0       2       0                               0D   2614
     126    2441       0       0       0                        01010500D   2615
     126       0       0       2       0                               0D   2616
     110    2443       0       0       0                        01010000D   2617
     110       0       0       2       0                               0D   2618
     126    2445       0       0       0                        01010500D   2619
     126       0       0       2       0                               0D   2620
     110    2447       0       0       0                        01010000D   2621
     110       0       0       2       0                               0D   2622
     126    2449       0       0       0                        01010500D   2623
     126       0       0       2       0                               0D   2624
     110    2451       0       0       0                        01010000D   2625
     110       0       0       2       0                               0D   2626
     126    2453       0       0       0                        01010500D   2627
     126       0       0       2       0                               0D   2628
     110    2455       0       0       0                        01010000D   2629
     110       0       0       2       0                               0D   2630
     126    2457       0       0       0                        01010500D   2631
     126       0       0       2       0                               0D   2632
     110    2459       0       0       0                        01010000D   2633
     110       0       0       2       0                               0D   2634
     102    2461       0       0       0                        01010500D   2635
     102       0       0       1       0                               0D   2636
     102    2462       0       0       0                        01010000D   2637
     102       0       0       1       0                               0D   2638
     142    2463       0       0       0                        00010500D   2639
     142       0       0       1       0                               0D   2640
     144    2464       0       0       0                        00000000D   2641
     144       0      -1       1       0                               0D   2642
     128    2465       0       0       0                        01010000D   2643
     128       0       0       4       0                               0D   2644
     126    2469       0       0       0                        01010500D   2645
     126       0       0       2       0                               0D   2646
     110    2471       0       0       0                        01010000D   2647
     110       0       0       2       0                               0D   2648
     126    2473       0       0       0                        01010500D   2649
     126       0       0       2       0                               0D   2650
     110    2475       0       0       0                        01010000D   2651
     110       0       0       2       0                               0D   2652
     126    2477       0       0       0                        01010500D   2653
     126       0       0       2       0                               0D   2654
     110    2479       0       0       0                        01010000D   2655
     110       0       0       2       0                               0D   2656
     126    2481       0       0       0                        01010500D   2657
     126       0       0       2       0                               0D   2658
     110    2483       0       0       0                        01010000D   2659
     110       0       0       2       0                               0D   2660
     126    2485       0       0       0                        01010500D   2661
     126       0       0       2       0                               0D   2662
     110    2487       0       0       0                        01010000D   2663
     110       0       0       2       0                               0D   2664
     126    2489       0       0       0                        01010500D   2665
     126       0       0       2       0                               0D   2666
     110    2491       0       0       0                        01010000D   2667
     110       0       0       2       0                               0D   2668
     102    2493       0       0       0                        01010500D   2669
     102       0       0       1       0                               0D   2670
     102    2494       0       0       0                        01010000D   2671
     102       0       0       1       0                               0D   2672
     142    2495       0       0       0                        00010500D   2673
     142       0       0       1       0                               0D   2674
     144    2496       0       0       0                        00000000D   2675
     144       0      -1       1       0                               0D   2676
     128    2497       0       0       0                        01010000D   2677
     128       0       0       4       0                               0D   2678
     126    2501       0       0       0                        01010500D   2679
     126       0       0       2       0                               0D   2680
     110    2503       0       0       0                        01010000D   2681
     110       0       0       2       0                               0D   2682
     126    2505       0       0       0                        01010500D   2683
     126       0       0       2       0                               0D   2684
     110    2507       0       0       0                        01010000D   2685
     110       0       0       2       0                               0D   2686
     126    2509       0       0       0                        01010500D   2687
     126       0       0       2       0                               0D   2688
     110    2511       0       0       0                        01010000D   2689
     110       0       0       2       0                               0D   2690
     126    2513       0       0       0                        01010500D   2691
     126       0       0       6       0                               0D   2692
     100    2519       0       0       0                        01010000D   2693
     100       0       0       2       0                               0D   2694
     126    2521       0       0       0                        01010500D   2695
     126       0       0       6       0                               0D   2696
     100    2527       0       0       0                        01010000D   2697
     100       0       0       2       0                               0D   2698
     102    2529       0       0       0                        01010500D   2699
     102       0       0       1       0                               0D   2700
     102    2530       0       0       0                        01010000D   2701
     102       0       0       1       0                               0D   2702
     142    2531       0       0       0                        00010500D   2703
     142       0       0       1       0                               0D   2704
     144    2532       0       0       0                        00000000D   2705
     144       0      -1       1       0                               0D   2706
     128    2533       0       0       0                        01010000D   2707
     128       0       0       4       0                               0D   2708
     126    2537       0       0       0                        01010500D   2709
     126       0       0       2       0                               0D   2710
     110    2539       0       0       0                        01010000D   2711
     110       0       0       2       0                               0D   2712
     126    2541       0       0       0                        01010500D   2713
     126       0       0       2       0                               0D   2714
     110    2543       0       0       0                        01010000D   2715
     110       0       0       2       0                               0D   2716
     126    2545       0       0       0                        01010500D   2717
     126       0       0       2       0                               0D   2718
     110    2547       0       0       0                        01010000D   2719
     110       0       0       2       0                               0D   2720
     126    2549       0       0       0                        01010500D   2721
     126       0       0       2       0                               0D   2722
     110    2551       0       0       0                        01010000D   2723
     110       0       0       2       0                               0D   2724
     126    2553       0       0       0                        01010500D   2725
     126       0       0       2       0                               0D   2726
     110    2555       0       0       0                        01010000D   2727
     110       0       0       2       0                               0D   2728
     126    2557       0       0       0                        01010500D   2729
     126       0       0       2       0                               0D   2730
     110    2559       0       0       0                        01010000D   2731
     110       0       0       2       0                               0D   2732
     102    2561       0       0       0                        01010500D   2733
     102       0       0       1       0                               0D   2734
     102    2562       0       0       0                        01010000D   2735
     102       0       0       1       0                               0D   2736
     142    2563       0       0       0                        00010500D   2737
     142       0       0       1       0                               0D   2738
     144    2564       0       0       0                        00000000D   2739
     144       0      -1       1       0                               0D   2740
     128    2565       0       0       0                        01010000D   2741
     128       0       0       4       0                               0D   2742
     126    2569       0       0       0                        01010500D   2743
     126       0       0       2       0                               0D   2744
     110    2571       0       0       0                        01010000D   2745
     110       0       0       2       0                               0D   2746
     126    2573       0       0       0                        01010500D   2747
     126       0       0       2       0                               0D   2748
     110    2575       0       0       0                        01010000D   2749
     110       0       0       2       0                               0D   2750
     126    2577       0       0       0                        01010500D   2751
     126       0       0       2       0                               0D   2752
     110    2579       0       0       0                        01010000D   2753
     110       0       0       2       0                               0D   2754
     126    2581       0       0       0                        01010500D   2755
     126       0       0       2       0                               0D   2756
     110    2583       0       0       0                        01010000D   2757
     110       0       0       2       0                               0D   2758
     126    2585       0       0       0                        01010500D   2759
     126       0       0       2       0                               0D   2760
     110    2587       0       0       0                        01010000D   2761
     110       0       0       2       0                               0D   2762
     126    2589       0       0       0                        01010500D   2763
     126       0       0       2       0                               0D   2764
     110    2591       0       0       0                        01010000D   2765
     110       0       0       2       0                               0D   2766
     102    2593       0       0       0                        01010500D   2767
     102       0       0       1       0                               0D   2768
     102    2594       0       0       0                        01010000D   2769
     102       0       0       1       0                               0D   2770
     142    2595       0       0       0                        00010500D   2771
     142       0       0       1       0                               0D   2772
     144    2596       0       0       0                        00000000D   2773
     144       0      -1       1       0                               0D   2774
     128    2597       0       0       0                        01010000D   2775
     128       0       0       4       0                               0D   2776
     126    2601       0       0       0                        01010500D   2777
     126       0       0       2       0                               0D   2778
     110    2603       0       0       0                        01010000D   2779
     110       0       0       2       0                               0D   2780
     126    2605       0       0       0                        01010500D   2781
     126       0       0       2       0                               0D   2782
     110    2607       0       0       0                        01010000D   2783
     110       0       0       2       0                               0D   2784
     126    2609       0       0       0                        01010500D   2785
     126       0       0       2       0                               0D   2786
     110    2611       0       0       0                        01010000D   2787
     110       0       0       2       0                               0D   2788
     126    2613       0       0       0                        01010500D   2789
     126       0       0       6       0                               0D   2790
     100    2619       0       0       0                        01010000D   2791
     100       0       0       2       0                               0D   2792
     126    2621       0       0       0                        01010500D   2793
     126       0       0       6       0                               0D   2794
     100    2627       0       0       0                        01010000D   2795
     100       0       0       2       0                               0D   2796
     102    2629       0       0       0                        01010500D   2797
     102       0       0       1       0                               0D   2798
     102    2630       0       0       0                        01010000D   2799
     102       0       0       1       0                               0D   2800
     142    2631       0       0       0                        00010500D   2801
     142       0       0       1       0                               0D   2802
     144    2632       0       0       0                        00000000D   2803
     144       0      -1       1       0                               0D   2804
     128    2633       0       0       0                        01010000D   2805
     128       0       0       4       0                               0D   2806
     126    2637       0       0       0                        01010500D   2807
     126       0       0       2       0                               0D   2808
     110    2639       0       0       0                        01010000D   2809
     110       0       0       2       0                               0D   2810
     126    2641       0       0       0                        01010500D   2811
     126       0       0       2       0                               0D   2812
     110    2643       0       0       0                        01010000D   2813
     110       0       0       2       0                               0D   2814
     126    2645       0       0       0                        01010500D   2815
     126       0       0       2       0                               0D   2816
     110    2647       0       0       0                        01010000D   2817
     110       0       0       2       0                               0D   2818
     126    2649       0       0       0                        01010500D   2819
     126       0       0       2       0                               0D   2820
     110    2651       0       0       0                        01010000D   2821
     110       0       0       2       0                               0D   2822
     126    2653       0       0       0                        01010500D   2823
     126       0       0       2       0                               0D   2824
     110    2655       0       0       0                        01010000D   2825
     110       0       0       2       0                               0D   2826
     126    2657       0       0       0                        01010500D   2827
     126       0       0       2       0                               0D   2828
     110    2659       0       0       0                        01010000D   2829
     110       0       0       2       0                               0D   2830
     102    2661       0       0       0                        01010500D   2831
     102       0       0       1       0                               0D   2832
     102    2662       0       0       0                        01010000D   2833
     102       0       0       1       0                               0D   2834
     142    2663       0       0       0                        00010500D   2835
     142       0       0       1       0                               0D   2836
     144    2664       0       0       0                        00000000D   2837
     144       0      -1       1       0                               0D   2838
     128    2665       0       0       0                        01010000D   2839
     128       0       0       4       0                               0D   2840
     126    2669       0       0       0                        01010500D   2841
     126       0       0       2       0                               0D   2842
     110    2671       0       0       0                        01010000D   2843
     110       0       0       2       0                               0D   2844
     126    2673       0       0       0                        01010500D   2845
     126       0       0       2       0                               0D   2846
     110    2675       0       0       0                        01010000D   2847
     110       0       0       2       0                               0D   2848
     126    2677       0       0       0                        01010500D   2849
     126       0       0       2       0                               0D   2850
     110    2679       0       0       0                        01010000D   2851
     110       0       0       2       0                               0D   2852
     126    2681       0       0       0                        01010500D   2853
     126       0       0       2       0                               0D   2854
     110    2683       0       0       0                        01010000D   2855
     110       0       0       2       0                               0D   2856
     126    2685       0       0       0                        01010500D   2857
     126       0       0       2       0                               0D   2858
     110    2687       0       0       0                        01010000D   2859
     110       0       0       2       0                               0D   2860
     126    2689       0       0       0                        01010500D   2861
     126       0       0       2       0                               0D   2862
     110    2691       0       0       0                        01010000D   2863
     110       0       0       2       0                               0D   2864
     102    2693       0       0       0                        01010500D   2865
     102       0       0       1       0                               0D   2866
     102    2694       0       0       0                        01010000D   2867
     102       0       0       1       0                               0D   2868
     142    2695       0       0       0                        00010500D   2869
     142       0       0       1       0                               0D   2870
     144    2696       0       0       0                        00000000D   2871
     144       0      -1       1       0                               0D   2872
     128    2697       0       0       0                        01010000D   2873
     128       0       0       4       0                               0D   2874
     126    2701       0       0       0                        01010500D   2875
     126       0       0       2       0                               0D   2876
     110    2703       0       0       0                        01010000D   2877
     110       0       0       2       0                               0D   2878
     126    2705       0       0       0                        01010500D   2879
     126       0       0       2       0                               0D   2880
     110    2707       0       0       0                        01010000D   2881
     110       0       0       2       0                               0D   2882
     126    2709       0       0       0                        01010500D   2883
     126       0       0       2       0                               0D   2884
     110    2711       0       0       0                        01010000D   2885
     110       0       0       2       0                               0D   2886
     126    2713       0       0       0                        01010500D   2887
     126       0       0       6       0                               0D   2888
     100    2719       0       0       0                        01010000D   2889
     100       0       0       2       0                               0D   2890
     126    2721       0       0       0                        01010500D   2891
     126       0       0       6       0                               0D   2892
     100    2727       0       0       0                        01010000D   2893
     100       0       0       2       0                               0D   2894
     102    2729       0       0       0                        01010500D   2895
     102       0       0       1       0                               0D   2896
     102    2730       0       0       0                        01010000D   2897
     102       0       0       1       0                               0D   2898
     142    2731       0       0       0                        00010500D   2899
     142       0       0       1       0                               0D   2900
     144    2732       0       0       0                        00000000D   2901
     144       0      -1       1       0                               0D   2902
     128    2733       0       0       0                        01010000D   2903
     128       0       0       4       0                               0D   2904
     126    2737       0       0       0                        01010500D   2905
     126       0       0       2       0                               0D   2906
     110    2739       0       0       0                        01010000D   2907
     110       0       0       2       0                               0D   2908
     126    2741       0       0       0                        01010500D   2909
     126       0       0       2       0                               0D   2910
     110    2743       0       0       0                        01010000D   2911
     110       0       0       2       0                               0D   2912
     126    2745       0       0       0                        01010500D   2913
     126       0       0       2       0                               0D   2914
     110    2747       0       0       0                        01010000D   2915
     110       0       0       2       0                               0D   2916
     126    2749       0       0       0                        01010500D   2917
     126       0       0       2       0                               0D   2918
     110    2751       0       0       0                        01010000D   2919
     110       0       0       1       0                               0D   2920
     126    2752       0       0       0                        01010500D   2921
     126       0       0       2       0                               0D   2922
     110    2754       0       0       0                        01010000D   2923
     110       0       0       1       0                               0D   2924
     126    2755       0       0       0                        01010500D   2925
     126       0       0       2       0                               0D   2926
     110    2757       0       0       0                        01010000D   2927
     110       0       0       1       0                               0D   2928
     102    2758       0       0       0                        01010500D   2929
     102       0       0       1       0                               0D   2930
     102    2759       0       0       0                        01010000D   2931
     102       0       0       1       0                               0D   2932
     142    2760       0       0       0                        00010500D   2933
     142       0       0       1       0                               0D   2934
     144    2761       0       0       0                        00000000D   2935
     144       0      -1       1       0                               0D   2936
     128    2762       0       0       0                        01010000D   2937
     128       0       0       4       0                               0D   2938
     126    2766       0       0       0                        01010500D   2939
     126       0       0       2       0                               0D   2940
     110    2768       0       0       0                        01010000D   2941
     110       0       0       2       0                               0D   2942
     126    2770       0       0       0                        01010500D   2943
     126       0       0       2       0                               0D   2944
     110    2772       0       0       0                        01010000D   2945
     110       0       0       1       0                               0D   2946
     126    2773       0       0       0                        01010500D   2947
     126       0       0       2       0                               0D   2948
     110    2775       0       0       0                        01010000D   2949
     110       0       0       1       0                               0D   2950
     126    2776       0       0       0                        01010500D   2951
     126       0       0       2       0                               0D   2952
     110    2778       0       0       0                        01010000D   2953
     110       0       0       1       0                               0D   2954
     126    2779       0       0       0                        01010500D   2955
     126       0       0       2       0                               0D   2956
     110    2781       0       0       0                        01010000D   2957
     110       0       0       2       0                               0D   2958
     126    2783       0       0       0                        01010500D   2959
     126       0       0       2       0                               0D   2960
     110    2785       0       0       0                        01010000D   2961
     110       0       0       2       0                               0D   2962
     102    2787       0       0       0                        01010500D   2963
     102       0       0       1       0                               0D   2964
     102    2788       0       0       0                        01010000D   2965
     102       0       0       1       0                               0D   2966
     142    2789       0       0       0                        00010500D   2967
     142       0       0       1       0                               0D   2968
     144    2790       0       0       0                        00000000D   2969
     144       0      -1       1       0                               0D   2970
     128    2791       0       0       0                        01010000D   2971
     128       0       0       4       0                               0D   2972
     126    2795       0       0       0                        01010500D   2973
     126       0       0       2       0                               0D   2974
     110    2797       0       0       0                        01010000D   2975
     110       0       0       2       0                               0D   2976
     126    2799       0       0       0                        01010500D   2977
     126       0       0       2       0                               0D   2978
     110    2801       0       0       0                        01010000D   2979
     110       0       0       2       0                               0D   2980
     126    2803       0       0       0                        01010500D   2981
     126       0       0       2       0                               0D   2982
     110    2805       0       0       0                        01010000D   2983
     110       0       0       2       0                               0D   2984
     126    2807       0       0       0                        01010500D   2985
     126       0       0       6       0                               0D   2986
     100    2813       0       0       0                        01010000D   2987
     100       0       0       2       0                               0D   2988
     126    2815       0       0       0                        01010500D   2989
     126       0       0       6       0                               0D   2990
     100    2821       0       0       0                        01010000D   2991
     100       0       0       2       0                               0D   2992
     102    2823       0       0       0                        01010500D   2993
     102       0       0       1       0                               0D   2994
     102    2824       0       0       0                        01010000D   2995
     102       0       0       1       0                               0D   2996
     142    2825       0       0       0                        00010500D   2997
     142       0       0       1       0                               0D   2998
     144    2826       0       0       0                        00000000D   2999
     144       0      -1       1       0                               0D   3000
     128    2827       0       0       0                        01010000D   3001
     128       0       0       4       0                               0D   3002
     126    2831       0       0       0                        01010500D   3003
     126       0       0       2       0                               0D   3004
     110    2833       0       0       0                        01010000D   3005
     110       0       0       2       0                               0D   3006
     126    2835       0       0       0                        01010500D   3007
     126       0       0       2       0                               0D   3008
     110    2837       0       0       0                        01010000D   3009
     110       0       0       2       0                               0D   3010
     126    2839       0       0       0                        01010500D   3011
     126       0       0       2       0                               0D   3012
     110    2841       0       0       0                        01010000D   3013
     110       0       0       2       0                               0D   3014
     126    2843       0       0       0                        01010500D   3015
     126       0       0       2       0                               0D   3016
     110    2845       0       0       0                        01010000D   3017
     110       0       0       1       0                               0D   3018
     126    2846       0       0       0                        01010500D   3019
     126       0       0       2       0                               0D   3020
     110    2848       0       0       0                        01010000D   3021
     110       0       0       1       0                               0D   3022
     126    2849       0       0       0                        01010500D   3023
     126       0       0       2       0                               0D   3024
     110    2851       0       0       0                        01010000D   3025
     110       0       0       2       0                               0D   3026
     102    2853       0       0       0                        01010500D   3027
     102       0       0       1       0                               0D   3028
     102    2854       0       0       0                        01010000D   3029
     102       0       0       1       0                               0D   3030
     142    2855       0       0       0                        00010500D   3031
     142       0       0       1       0                               0D   3032
     144    2856       0       0       0                        00000000D   3033
     144       0      -1       1       0                               0D   3034
     128    2857       0       0       0                        01010000D   3035
     128       0       0       4       0                               0D   3036
     126    2861       0       0       0                        01010500D   3037
     126       0       0       2       0                               0D   3038
     110    2863       0       0       0                        01010000D   3039
     110       0       0       2       0                               0D   3040
     126    2865       0       0       0                        01010500D   3041
     126       0       0       2       0                               0D   3042
     110    2867       0       0       0                        01010000D   3043
     110       0       0       1       0                               0D   3044
     126    2868       0       0       0                        01010500D   3045
     126       0       0       2       0                               0D   3046
     110    2870       0       0       0                        01010000D   3047
     110       0       0       1       0                               0D   3048
     126    2871       0       0       0                        01010500D   3049
     126       0       0       2       0                               0D   3050
     110    2873       0       0       0                        01010000D   3051
     110       0       0       2       0                               0D   3052
     126    2875       0       0       0                        01010500D   3053
     126       0       0       2       0                               0D   3054
     110    2877       0       0       0                        01010000D   3055
     110       0       0       2       0                               0D   3056
     126    2879       0       0       0                        01010500D   3057
     126       0       0       2       0                               0D   3058
     110    2881       0       0       0                        01010000D   3059
     110       0       0       2       0                               0D   3060
     102    2883       0       0       0                        01010500D   3061
     102       0       0       1       0                               0D   3062
     102    2884       0       0       0                        01010000D   3063
     102       0       0       1       0                               0D   3064
     142    2885       0       0       0                        00010500D   3065
     142       0       0       1       0                               0D   3066
     144    2886       0       0       0                        00000000D   3067
     144       0      -1       1       0                               0D   3068
     128    2887       0       0       0                        01010000D   3069
     128       0       0       4       0                               0D   3070
     126    2891       0       0       0                        01010500D   3071
     126       0       0       2       0                               0D   3072
     110    2893       0       0       0                        01010000D   3073
     110       0       0       2       0                               0D   3074
     126    2895       0       0       0                        01010500D   3075
     126       0       0       2       0                               0D   3076
     110    2897       0       0       0                        01010000D   3077
     110       0       0       2       0                               0D   3078
     126    2899       0       0       0                        01010500D   3079
     126       0       0       2       0                               0D   3080
     110    2901       0       0       0                        01010000D   3081
     110       0       0       2       0                               0D   3082
     126    2903       0       0       0                        01010500D   3083
     126       0       0       6       0                               0D   3084
     100    2909       0       0       0                        01010000D   3085
     100       0       0       2       0                               0D   3086
     126    2911       0       0       0                        01010500D   3087
     126       0       0       6       0                               0D   3088
     100    2917       0       0       0                        01010000D   3089
     100       0       0       2       0                               0D   3090
     102    2919       0       0       0                        01010500D   3091
     102       0       0       1       0                               0D   3092
     102    2920       0       0       0                        01010000D   3093
     102       0       0       1       0                               0D   3094
     142    2921       0       0       0                        00010500D   3095
     142       0       0       1       0                               0D   3096
     144    2922       0       0       0                        00000000D   3097
     144       0      -1       1       0                               0D   3098
     128    2923       0       0       0                        01010000D   3099
     128       0       0       4       0                               0D   3100
     126    2927       0       0       0                        01010500D   3101
     126       0       0       2       0                               0D   3102
     110    2929       0       0       0                        01010000D   3103
     110       0       0       2       0                               0D   3104
     126    2931       0       0       0                        01010500D   3105
     126       0       0       2       0                               0D   3106
     110    2933       0       0       0                        01010000D   3107
     110       0       0       2       0                               0D   3108
     126    2935       0       0       0                        01010500D   3109
     126       0       0       2       0                               0D   3110
     110    2937       0       0       0                        01010000D   3111
     110       0       0       2       0                               0D   3112
     126    2939       0       0       0                        01010500D   3113
     126       0       0       2       0                               0D   3114
     110    2941       0       0       0                        01010000D   3115
     110       0       0       1       0                               0D   3116
     126    2942       0       0       0                        01010500D   3117
     126       0       0       2       0                               0D   3118
     110    2944       0       0       0                        01010000D   3119
     110       0       0       1       0                               0D   3120
     126    2945       0       0       0                        01010500D   3121
     126       0       0       2       0                               0D   3122
     110    2947       0       0       0                        01010000D   3123
     110       0       0       2       0                               0D   3124
     102    2949       0       0       0                        01010500D   3125
     102       0       0       1       0                               0D   3126
     102    2950       0       0       0                        01010000D   3127
     102       0       0       1       0                               0D   3128
     142    2951       0       0       0                        00010500D   3129
     142       0       0       1       0                               0D   3130
     144    2952       0       0       0                        00000000D   3131
     144       0      -1       1       0                               0D   3132
     128    2953       0       0       0                        01010000D   3133
     128       0       0       4       0                               0D   3134
     126    2957       0       0       0                        01010500D   3135
     126       0       0       2       0                               0D   3136
     110    2959       0       0       0                        01010000D   3137
     110       0       0       2       0                               0D   3138
     126    2961       0       0       0                        01010500D   3139
     126       0       0       2       0                               0D   3140
     110    2963       0       0       0                        01010000D   3141
     110       0       0       1       0                               0D   3142
     126    2964       0       0       0                        01010500D   3143
     126       0       0       2       0                               0D   3144
     110    2966       0       0       0                        01010000D   3145
     110       0       0       1       0                               0D   3146
     126    2967       0       0       0                        01010500D   3147
     126       0       0       2       0                               0D   3148
     110    2969       0       0       0                        01010000D   3149
     110       0       0       2       0                               0D   3150
     126    2971       0       0       0                        01010500D   3151
     126       0       0       2       0                               0D   3152
     110    2973       0       0       0                        01010000D   3153
     110       0       0       2       0                               0D   3154
     126    2975       0       0       0                        01010500D   3155
     126       0       0       2       0                               0D   3156
     110    2977       0       0       0                        01010000D   3157
     110       0       0       2       0                               0D   3158
     102    2979       0       0       0                        01010500D   3159
     102       0       0       1       0                               0D   3160
     102    2980       0       0       0                        01010000D   3161
     102       0       0       1       0                               0D   3162
     142    2981       0       0       0                        00010500D   3163
     142       0       0       1       0                               0D   3164
     144    2982       0       0       0                        00000000D   3165
     144       0      -1       1       0                               0D   3166
     128    2983       0       0       0                        01010000D   3167
     128       0       0       4       0                               0D   3168
     126    2987       0       0       0                        01010500D   3169
     126       0       0       2       0                               0D   3170
     110    2989       0       0       0                        01010000D   3171
     110       0       0       2       0                               0D   3172
     126    2991       0       0       0                        01010500D   3173
     126       0       0       2       0                               0D   3174
     110    2993       0       0       0                        01010000D   3175
     110       0       0       2       0                               0D   3176
     126    2995       0       0       0                        01010500D   3177
     126       0       0       2       0                               0D   3178
     110    2997       0       0       0                        01010000D   3179
     110       0       0       2       0                               0D   3180
     126    2999       0       0       0                        01010500D   3181
     126       0       0       6       0                               0D   3182
     100    3005       0       0       0                        01010000D   3183
     100       0       0       2       0                               0D   3184
     126    3007       0       0       0                        01010500D   3185
     126       0       0       6       0                               0D   3186
     100    3013       0       0       0                        01010000D   3187
     100       0       0       2       0                               0D   3188
     102    3015       0       0       0                        01010500D   3189
     102       0       0       1       0                               0D   3190
     102    3016       0       0       0                        01010000D   3191
     102       0       0       1       0                               0D   3192
     142    3017       0       0       0                        00010500D   3193
     142       0       0       1       0                               0D   3194
     144    3018       0       0       0                        00000000D   3195
     144       0      -1       1       0                               0D   3196
     128    3019       0       0       0                        01010000D   3197
     128       0       0       4       0                               0D   3198
     126    3023       0       0       0                        01010500D   3199
     126       0       0       2       0                               0D   3200
     110    3025       0       0       0                        01010000D   3201
     110       0       0       2       0                               0D   3202
     126    3027       0       0       0                        01010500D   3203
     126       0       0       2       0                               0D   3204
     110    3029       0       0       0                        01010000D   3205
     110       0       0       2       0                               0D   3206
     126    3031       0       0       0                        01010500D   3207
     126       0       0       2       0                               0D   3208
     110    3033       0       0       0                        01010000D   3209
     110       0       0       2       0                               0D   3210
     126    3035       0       0       0                        01010500D   3211
     126       0       0       2       0                               0D   3212
     110    3037       0       0       0                        01010000D   3213
     110       0       0       1       0                               0D   3214
     126    3038       0       0       0                        01010500D   3215
     126       0       0       2       0                               0D   3216
     110    3040       0       0       0                        01010000D   3217
     110       0       0       1       0                               0D   3218
     126    3041       0       0       0                        01010500D   3219
     126       0       0       2       0                               0D   3220
     110    3043       0       0       0                        01010000D   3221
     110       0       0       2       0                               0D   3222
     102    3045       0       0       0                        01010500D   3223
     102       0       0       1       0                               0D   3224
     102    3046       0       0       0                        01010000D   3225
     102       0       0       1       0                               0D   3226
     142    3047       0       0       0                        00010500D   3227
     142       0       0       1       0                               0D   3228
     144    3048       0       0       0                        00000000D   3229
     144       0      -1       1       0                               0D   3230
     128    3049       0       0       0                        01010000D   3231
     128       0       0       4       0                               0D   3232
     126    3053       0       0       0                        01010500D   3233
     126       0       0       2       0                               0D   3234
     110    3055       0       0       0                        01010000D   3235
     110       0       0       2       0                               0D   3236
     126    3057       0       0       0                        01010500D   3237
     126       0       0       2       0                               0D   3238
     110    3059       0       0       0                        01010000D   3239
     110       0       0       1       0                               0D   3240
     126    3060       0       0       0                        01010500D   3241
     126       0       0       2       0                               0D   3242
     110    3062       0       0       0                        01010000D   3243
     110       0       0       1       0                               0D   3244
     126    3063       0       0       0                        01010500D   3245
     126       0       0       2       0                               0D   3246
     110    3065       0       0       0                        01010000D   3247
     110       0       0       2       0                               0D   3248
     126    3067       0       0       0                        01010500D   3249
     126       0       0       2       0                               0D   3250
     110    3069       0       0       0                        01010000D   3251
     110       0       0       2       0                               0D   3252
     126    3071       0       0       0                        01010500D   3253
     126       0       0       2       0                               0D   3254
     110    3073       0       0       0                        01010000D   3255
     110       0       0       2       0                               0D   3256
     102    3075       0       0       0                        01010500D   3257
     102       0       0       1       0                               0D   3258
     102    3076       0       0       0                        01010000D   3259
     102       0       0       1       0                               0D   3260
     142    3077       0       0       0                        00010500D   3261
     142       0       0       1       0                               0D   3262
     144    3078       0       0       0                        00000000D   3263
     144       0      -1       1       0                               0D   3264
     128    3079       0       0       0                        01010000D   3265
     128       0       0       4       0                               0D   3266
     126    3083       0       0       0                        01010500D   3267
     126       0       0       2       0                               0D   3268
     110    3085       0       0       0                        01010000D   3269
     110       0       0       2       0                               0D   3270
     126    3087       0       0       0                        01010500D   3271
     126       0       0       2       0                               0D   3272
     110    3089       0       0       0                        01010000D   3273
     110       0       0       2       0                               0D   3274
     126    3091       0       0       0                        01010500D   3275
     126       0       0       2       0                               0D   3276
     110    3093       0       0       0                        01010000D   3277
     110       0       0       2       0                               0D   3278
     126    3095       0       0       0                        01010500D   3279
     126       0       0       6       0                               0D   3280
     100    3101       0       0       0                        01010000D   3281
     100       0       0       2       0                               0D   3282
     126    3103       0       0       0                        01010500D   3283
     126       0       0       6       0                               0D   3284
     100    3109       0       0       0                        01010000D   3285
     100       0       0       2       0                               0D   3286
     102    3111       0       0       0                        01010500D   3287
     102       0       0       1       0                               0D   3288
     102    3112       0       0       0                        01010000D   3289
     102       0       0       1       0                               0D   3290
     142    3113       0       0       0                        00010500D   3291
     142       0       0       1       0                               0D   3292
     144    3114       0       0       0                        00000000D   3293
     144       0      -1       1       0                               0D   3294
     128    3115       0       0       0                        01010000D   3295
     128       0       0       4       0                               0D   3296
     126    3119       0       0       0                        01010500D   3297
     126       0       0       2       0                               0D   3298
     110    3121       0       0       0                        01010000D   3299
     110       0       0       2       0                               0D   3300
     126    3123       0       0       0                        01010500D   3301
     126       0       0       2       0                               0D   3302
     110    3125       0       0       0                        01010000D   3303
     110       0       0       2       0                               0D   3304
     126    3127       0       0       0                        01010500D   3305
     126       0       0       2       0                               0D   3306
     110    3129       0       0       0                        01010000D   3307
     110       0       0       2       0                               0D   3308
     126    3131       0       0       0                        01010500D   3309
     126       0       0       2       0                               0D   3310
     110    3133       0       0       0                        01010000D   3311
     110       0       0       1       0                               0D   3312
     126    3134       0       0       0                        01010500D   3313
     126       0       0       2       0                               0D   3314
     110    3136       0       0       0                        01010000D   3315
     110       0       0       1       0                               0D   3316
     126    3137       0       0       0                        01010500D   3317
     126       0       0       2       0                               0D   3318
     110    3139       0       0       0                        01010000D   3319
     110       0       0       2       0                               0D   3320
     102    3141       0       0       0                        01010500D   3321
     102       0       0       1       0                               0D   3322
     102    3142       0       0       0                        01010000D   3323
     102       0       0       1       0                               0D   3324
     142    3143       0       0       0                        00010500D   3325
     142       0       0       1       0                               0D   3326
     144    3144       0       0       0                        00000000D   3327
     144       0      -1       1       0                               0D   3328
     128    3145       0       0       0                        01010000D   3329
     128       0       0       4       0                               0D   3330
     126    3149       0       0       0                        01010500D   3331
     126       0       0       2       0                               0D   3332
     110    3151       0       0       0                        01010000D   3333
     110       0       0       2       0                               0D   3334
     126    3153       0       0       0                        01010500D   3335
     126       0       0       2       0                               0D   3336
     110    3155       0       0       0                        01010000D   3337
     110       0       0       1       0                               0D   3338
     126    3156       0       0       0                        01010500D   3339
     126       0       0       2       0                               0D   3340
     110    3158       0       0       0                        01010000D   3341
     110       0       0       1       0                               0D   3342
     126    3159       0       0       0                        01010500D   3343
     126       0       0       2       0                               0D   3344
     110    3161       0       0       0                        01010000D   3345
     110       0       0       2       0                               0D   3346
     126    3163       0       0       0                        01010500D   3347
     126       0       0       2       0                               0D   3348
     110    3165       0       0       0                        01010000D   3349
     110       0       0       2       0                               0D   3350
     126    3167       0       0       0                        01010500D   3351
     126       0       0       2       0                               0D   3352
     110    3169       0       0       0                        01010000D   3353
     110       0       0       2       0                               0D   3354
     102    3171       0       0       0                        01010500D   3355
     102       0       0       1       0                               0D   3356
     102    3172       0       0       0                        01010000D   3357
     102       0       0       1       0                               0D   3358
     142    3173       0       0       0                        00010500D   3359
     142       0       0       1       0                               0D   3360
     144    3174       0       0       0                        00000000D   3361
     144       0      -1       1       0                               0D   3362
     128    3175       0       0       0                        01010000D   3363
     128       0       0       4       0                               0D   3364
     126    3179       0       0       0                        01010500D   3365
     126       0       0       2       0                               0D   3366
     110    3181       0       0       0                        01010000D   3367
     110       0       0       2       0                               0D   3368
     126    3183       0       0       0                        01010500D   3369
     126       0       0       2       0                               0D   3370
     110    3185       0       0       0                        01010000D   3371
     110       0       0       2       0                               0D   3372
     126    3187       0       0       0                        01010500D   3373
     126       0       0       2       0                               0D   3374
     110    3189       0       0       0                        01010000D   3375
     110       0       0       2       0                               0D   3376
     126    3191       0       0       0                        01010500D   3377
     126       0       0       6       0                               0D   3378
     100    3197       0       0       0                        01010000D   3379
     100       0       0       2       0                               0D   3380
     126    3199       0       0       0                        01010500D   3381
     126       0       0       6       0                               0D   3382
     100    3205       0       0       0                        01010000D   3383
     100       0       0       2       0                               0D   3384
     102    3207       0       0       0                        01010500D   3385
     102       0       0       1       0                               0D   3386
     102    3208       0       0       0                        01010000D   3387
     102       0       0       1       0                               0D   3388
     142    3209       0       0       0                        00010500D   3389
     142       0       0       1       0                               0D   3390
     144    3210       0       0       0                        00000000D   3391
     144       0      -1       1       0                               0D   3392
     128    3211       0       0       0                        01010000D   3393
     128       0       0       4       0                               0D   3394
     126    3215       0       0       0                        01010500D   3395
     126       0       0       2       0                               0D   3396
     110    3217       0       0       0                        01010000D   3397
     110       0       0       2       0                               0D   3398
     126    3219       0       0       0                        01010500D   3399
     126       0       0       2       0                               0D   3400
     110    3221       0       0       0                        01010000D   3401
     110       0       0       2       0                               0D   3402
     126    3223       0       0       0                        01010500D   3403
     126       0       0       2       0                               0D   3404
     110    3225       0       0       0                        01010000D   3405
     110       0       0       2       0                               0D   3406
     126    3227       0       0       0                        01010500D   3407
     126       0       0       2       0                               0D   3408
     110    3229       0       0       0                        01010000D   3409
     110       0       0       1       0                               0D   3410
     126    3230       0       0       0                        01010500D   3411
     126       0       0       2       0                               0D   3412
     110    3232       0       0       0                        01010000D   3413
     110       0       0       1       0                               0D   3414
     126    3233       0       0       0                        01010500D   3415
     126       0       0       2       0                               0D   3416
     110    3235       0       0       0                        01010000D   3417
     110       0       0       1       0                               0D   3418
     102    3236       0       0       0                        01010500D   3419
     102       0       0       1       0                               0D   3420
     102    3237       0       0       0                        01010000D   3421
     102       0       0       1       0                               0D   3422
     142    3238       0       0       0                        00010500D   3423
     142       0       0       1       0                               0D   3424
     144    3239       0       0       0                        00000000D   3425
     144       0      -1       1       0                               0D   3426
     128    3240       0       0       0                        01010000D   3427
     128       0       0       4       0                               0D   3428
     126    3244       0       0       0                        01010500D   3429
     126       0       0       2       0                               0D   3430
     110    3246       0       0       0                        01010000D   3431
     110       0       0       2       0                               0D   3432
     126    3248       0       0       0                        01010500D   3433
     126       0       0       2       0                               0D   3434
     110    3250       0       0       0                        01010000D   3435
     110       0       0       2       0                               0D   3436
     126    3252       0       0       0                        01010500D   3437
     126       0       0       2       0                               0D   3438
     110    3254       0       0       0                        01010000D   3439
     110       0       0       1       0                               0D   3440
     126    3255       0       0       0                        01010500D   3441
     126       0       0       2       0                               0D   3442
     110    3257       0       0       0                        01010000D   3443
     110       0       0       1       0                               0D   3444
     126    3258       0       0       0                        01010500D   3445
     126       0       0       2       0                               0D   3446
     110    3260       0       0       0                        01010000D   3447
     110       0       0       2       0                               0D   3448
     126    3262       0       0       0                        01010500D   3449
     126       0       0       2       0                               0D   3450
     110    3264       0       0       0                        01010000D   3451
     110       0       0       2       0                               0D   3452
     102    3266       0       0       0                        01010500D   3453
     102       0       0       1       0                               0D   3454
     102    3267       0       0       0                        01010000D   3455
     102       0       0       1       0                               0D   3456
     142    3268       0       0       0                        00010500D   3457
     142       0       0       1       0                               0D   3458
     144    3269       0       0       0                        00000000D   3459
     144       0      -1       1       0                               0D   3460
     128    3270       0       0       0                        01010000D   3461
     128       0       0       4       0                               0D   3462
     126    3274       0       0       0                        01010500D   3463
     126       0       0       2       0                               0D   3464
     110    3276       0       0       0                        01010000D   3465
     110       0       0       2       0                               0D   3466
     126    3278       0       0       0                        01010500D   3467
     126       0       0       2       0                               0D   3468
     110    3280       0       0       0                        01010000D   3469
     110       0       0       2       0                               0D   3470
     126    3282       0       0       0                        01010500D   3471
     126       0       0       2       0                               0D   3472
     110    3284       0       0       0                        01010000D   3473
     110       0       0       2       0                               0D   3474
     126    3286       0       0       0                        01010500D   3475
     126       0       0       6       0                               0D   3476
     100    3292       0       0       0                        01010000D   3477
     100       0       0       2       0                               0D   3478
     126    3294       0       0       0                        01010500D   3479
     126       0       0       6       0                               0D   3480
     100    3300       0       0       0                        01010000D   3481
     100       0       0       2       0                               0D   3482
     102    3302       0       0       0                        01010500D   3483
     102       0       0       1       0                               0D   3484
     102    3303       0       0       0                        01010000D   3485
     102       0       0       1       0                               0D   3486
     142    3304       0       0       0                        00010500D   3487
     142       0       0       1       0                               0D   3488
     144    3305       0       0       0                        00000000D   3489
     144       0      -1       1       0                               0D   3490
     128    3306       0       0       0                        01010000D   3491
     128       0       0       4       0                               0D   3492
     126    3310       0       0       0                        01010500D   3493
     126       0       0       2       0                               0D   3494
     110    3312       0       0       0                        01010000D   3495
     110       0       0       2       0                               0D   3496
     126    3314       0       0       0                        01010500D   3497
     126       0       0       2       0                               0D   3498
     110    3316       0       0       0                        01010000D   3499
     110       0       0       2       0                               0D   3500
     126    3318       0       0       0                        01010500D   3501
     126       0       0       2       0                               0D   3502
     110    3320       0       0       0                        01010000D   3503
     110       0       0       2       0                               0D   3504
     126    3322       0       0       0                        01010500D   3505
     126       0       0       2       0                               0D   3506
     110    3324       0       0       0                        01010000D   3507
     110       0       0       1       0                               0D   3508
     126    3325       0       0       0                        01010500D   3509
     126       0       0       2       0                               0D   3510
     110    3327       0       0       0                        01010000D   3511
     110       0       0       1       0                               0D   3512
     126    3328       0       0       0                        01010500D   3513
     126       0       0       2       0                               0D   3514
     110    3330       0       0       0                        01010000D   3515
     110       0       0       2       0                               0D   3516
     102    3332       0       0       0                        01010500D   3517
     102       0       0       1       0                               0D   3518
     102    3333       0       0       0                        01010000D   3519
     102       0       0       1       0                               0D   3520
     142    3334       0       0       0                        00010500D   3521
     142       0       0       1       0                               0D   3522
     144    3335       0       0       0                        00000000D   3523
     144       0      -1       1       0                               0D   3524
     128    3336       0       0       0                        01010000D   3525
     128       0       0       4       0                               0D   3526
     126    3340       0       0       0                        01010500D   3527
     126       0       0       2       0                               0D   3528
     110    3342       0       0       0                        01010000D   3529
     110       0       0       2       0                               0D   3530
     126    3344       0       0       0                        01010500D   3531
     126       0       0       2       0                               0D   3532
     110    3346       0       0       0                        01010000D   3533
     110       0       0       2       0                               0D   3534
     126    3348       0       0       0                        01010500D   3535
     126       0       0       2       0                               0D   3536
     110    3350       0       0       0                        01010000D   3537
     110       0       0       1       0                               0D   3538
     126    3351       0       0       0                        01010500D   3539
     126       0       0       2       0                               0D   3540
     110    3353       0       0       0                        01010000D   3541
     110       0       0       2       0                               0D   3542
     126    3355       0       0       0                        01010500D   3543
     126       0       0       2       0                               0D   3544
     110    3357       0       0       0                        01010000D   3545
     110       0       0       2       0                               0D   3546
     126    3359       0       0       0                        01010500D   3547
     126       0       0       2       0                               0D   3548
     110    3361       0       0       0                        01010000D   3549
     110       0       0       2       0                               0D   3550
     102    3363       0       0       0                        01010500D   3551
     102       0       0       1       0                               0D   3552
     102    3364       0       0       0                        01010000D   3553
     102       0       0       1       0                               0D   3554
     142    3365       0       0       0                        00010500D   3555
     142       0       0       1       0                               0D   3556
     144    3366       0       0       0                        00000000D   3557
     144       0      -1       1       0                               0D   3558
     128    3367       0       0       0                        01010000D   3559
     128       0       0       4       0                               0D   3560
     126    3371       0       0       0                        01010500D   3561
     126       0       0       2       0                               0D   3562
     110    3373       0       0       0                        01010000D   3563
     110       0       0       2       0                               0D   3564
     126    3375       0       0       0                        01010500D   3565
     126       0       0       2       0                               0D   3566
     110    3377       0       0       0                        01010000D   3567
     110       0       0       2       0                               0D   3568
     126    3379       0       0       0                        01010500D   3569
     126       0       0       2       0                               0D   3570
     110    3381       0       0       0                        01010000D   3571
     110       0       0       2       0                               0D   3572
     126    3383       0       0       0                        01010500D   3573
     126       0       0       6       0                               0D   3574
     100    3389       0       0       0                        01010000D   3575
     100       0       0       2       0                               0D   3576
     126    3391       0       0       0                        01010500D   3577
     126       0       0       6       0                               0D   3578
     100    3397       0       0       0                        01010000D   3579
     100       0       0       2       0                               0D   3580
     102    3399       0       0       0                        01010500D   3581
     102       0       0       1       0                               0D   3582
     102    3400       0       0       0                        01010000D   3583
     102       0       0       1       0                               0D   3584
     142    3401       0       0       0                        00010500D   3585
     142       0       0       1       0                               0D   3586
     144    3402       0       0       0                        00000000D   3587
     144       0      -1       1       0                               0D   3588
     128    3403       0       0       0                        01010000D   3589
     128       0       0       4       0                               0D   3590
     126    3407       0       0       0                        01010500D   3591
     126       0       0       2       0                               0D   3592
     110    3409       0       0       0                        01010000D   3593
     110       0       0       2       0                               0D   3594
     126    3411       0       0       0                        01010500D   3595
     126       0       0       2       0                               0D   3596
     110    3413       0       0       0                        01010000D   3597
     110       0       0       2       0                               0D   3598
     126    3415       0       0       0                        01010500D   3599
     126       0       0       2       0                               0D   3600
     110    3417       0       0       0                        01010000D   3601
     110       0       0       2       0                               0D   3602
     126    3419       0       0       0                        01010500D   3603
     126       0       0       2       0                               0D   3604
     110    3421       0       0       0                        01010000D   3605
     110       0       0       1       0                               0D   3606
     126    3422       0       0       0                        01010500D   3607
     126       0       0       2       0                               0D   3608
     110    3424       0       0       0                        01010000D   3609
     110       0       0       1       0                               0D   3610
     126    3425       0       0       0                        01010500D   3611
     126       0       0       2       0                               0D   3612
     110    3427       0       0       0                        01010000D   3613
     110       0       0       2       0                               0D   3614
     102    3429       0       0       0                        01010500D   3615
     102       0       0       1       0                               0D   3616
     102    3430       0       0       0                        01010000D   3617
     102       0       0       1       0                               0D   3618
     142    3431       0       0       0                        00010500D   3619
     142       0       0       1       0                               0D   3620
     144    3432       0       0       0                        00000000D   3621
     144       0      -1       1       0                               0D   3622
     128    3433       0       0       0                        01010000D   3623
     128       0       0       4       0                               0D   3624
     126    3437       0       0       0                        01010500D   3625
     126       0       0       2       0                               0D   3626
     110    3439       0       0       0                        01010000D   3627
     110       0       0       2       0                               0D   3628
     126    3441       0       0       0                        01010500D   3629
     126       0       0       2       0                               0D   3630
     110    3443       0       0       0                        01010000D   3631
     110       0       0       2       0                               0D   3632
     126    3445       0       0       0                        01010500D   3633
     126       0       0       2       0                               0D   3634
     110    3447       0       0       0                        01010000D   3635
     110       0       0       1       0                               0D   3636
     126    3448       0       0       0                        01010500D   3637
     126       0       0       2       0                               0D   3638
     110    3450       0       0       0                        01010000D   3639
     110       0       0       2       0                               0D   3640
     126    3452       0       0       0                        01010500D   3641
     126       0       0       2       0                               0D   3642
     110    3454       0       0       0                        01010000D   3643
     110       0       0       2       0                               0D   3644
     126    3456       0       0       0                        01010500D   3645
     126       0       0       2       0                               0D   3646
     110    3458       0       0       0                        01010000D   3647
     110       0       0       2       0                               0D   3648
     102    3460       0       0       0                        01010500D   3649
     102       0       0       1       0                               0D   3650
     102    3461       0       0       0                        01010000D   3651
     102       0       0       1       0                               0D   3652
     142    3462       0       0       0                        00010500D   3653
     142       0       0       1       0                               0D   3654
     144    3463       0       0       0                        00000000D   3655
     144       0      -1       1       0                               0D   3656
     128    3464       0       0       0                        01010000D   3657
     128       0       0       4       0                               0D   3658
     126    3468       0       0       0                        01010500D   3659
     126       0       0       2       0                               0D   3660
     110    3470       0       0       0                        01010000D   3661
     110       0       0       2       0                               0D   3662
     126    3472       0       0       0                        01010500D   3663
     126       0       0       2       0                               0D   3664
     110    3474       0       0       0                        01010000D   3665
     110       0       0       2       0                               0D   3666
     126    3476       0       0       0                        01010500D   3667
     126       0       0       2       0                               0D   3668
     110    3478       0       0       0                        01010000D   3669
     110       0       0       2       0                               0D   3670
     126    3480       0       0       0                        01010500D   3671
     126       0       0       6       0                               0D   3672
     100    3486       0       0       0                        01010000D   3673
     100       0       0       2       0                               0D   3674
     126    3488       0       0       0                        01010500D   3675
     126       0       0       6       0                               0D   3676
     100    3494       0       0       0                        01010000D   3677
     100       0       0       2       0                               0D   3678
     102    3496       0       0       0                        01010500D   3679
     102       0       0       1       0                               0D   3680
     102    3497       0       0       0                        01010000D   3681
     102       0       0       1       0                               0D   3682
     142    3498       0       0       0                        00010500D   3683
     142       0       0       1       0                               0D   3684
     144    3499       0       0       0                        00000000D   3685
     144       0      -1       1       0                               0D   3686
     128    3500       0       0       0                        01010000D   3687
     128       0       0       4       0                               0D   3688
     126    3504       0       0       0                        01010500D   3689
     126       0       0       2       0                               0D   3690
     110    3506       0       0       0                        01010000D   3691
     110       0       0       2       0                               0D   3692
     126    3508       0       0       0                        01010500D   3693
     126       0       0       2       0                               0D   3694
     110    3510       0       0       0                        01010000D   3695
     110       0       0       2       0                               0D   3696
     126    3512       0       0       0                        01010500D   3697
     126       0       0       2       0                               0D   3698
     110    3514       0       0       0                        01010000D   3699
     110       0       0       2       0                               0D   3700
     126    3516       0       0       0                        01010500D   3701
     126       0       0       2       0                               0D   3702
     110    3518       0       0       0                        01010000D   3703
     110       0       0       1       0                               0D   3704
     126    3519       0       0       0                        01010500D   3705
     126       0       0       2       0                               0D   3706
     110    3521       0       0       0                        01010000D   3707
     110       0       0       1       0                               0D   3708
     126    3522       0       0       0                        01010500D   3709
     126       0       0       2       0                               0D   3710
     110    3524       0       0       0                        01010000D   3711
     110       0       0       2       0                               0D   3712
     102    3526       0       0       0                        01010500D   3713
     102       0       0       1       0                               0D   3714
     102    3527       0       0       0                        01010000D   3715
     102       0       0       1       0                               0D   3716
     142    3528       0       0       0                        00010500D   3717
     142       0       0       1       0                               0D   3718
     144    3529       0       0       0                        00000000D   3719
     144       0      -1       1       0                               0D   3720
     128    3530       0       0       0                        01010000D   3721
     128       0       0       4       0                               0D   3722
     126    3534       0       0       0                        01010500D   3723
     126       0       0       2       0                               0D   3724
     110    3536       0       0       0                        01010000D   3725
     110       0       0       2       0                               0D   3726
     126    3538       0       0       0                        01010500D   3727
     126       0       0       2       0                               0D   3728
     110    3540       0       0       0                        01010000D   3729
     110       0       0       2       0                               0D   3730
     126    3542       0       0       0                        01010500D   3731
     126       0       0       2       0                               0D   3732
     110    3544       0       0       0                        01010000D   3733
     110       0       0       1       0                               0D   3734
     126    3545       0       0       0                        01010500D   3735
     126       0       0       2       0                               0D   3736
     110    3547       0       0       0                        01010000D   3737
     110       0       0       2       0                               0D   3738
     126    3549       0       0       0                        01010500D   3739
     126       0       0       2       0                               0D   3740
     110    3551       0       0       0                        01010000D   3741
     110       0       0       2       0                               0D   3742
     126    3553       0       0       0                        01010500D   3743
     126       0       0       2       0                               0D   3744
     110    3555       0       0       0                        01010000D   3745
     110       0       0       2       0                               0D   3746
     102    3557       0       0       0                        01010500D   3747
     102       0       0       1       0                               0D   3748
     102    3558       0       0       0                        01010000D   3749
     102       0       0       1       0                               0D   3750
     142    3559       0       0       0                        00010500D   3751
     142       0       0       1       0                               0D   3752
     144    3560       0       0       0                        00000000D   3753
     144       0      -1       1       0                               0D   3754
     128    3561       0       0       0                        01010000D   3755
     128       0       0       4       0                               0D   3756
     126    3565       0       0       0                        01010500D   3757
     126       0       0       2       0                               0D   3758
     110    3567       0       0       0                        01010000D   3759
     110       0       0       2       0                               0D   3760
     126    3569       0       0       0                        01010500D   3761
     126       0       0       2       0                               0D   3762
     110    3571       0       0       0                        01010000D   3763
     110       0       0       2       0                               0D   3764
     126    3573       0       0       0                        01010500D   3765
     126       0       0       2       0                               0D   3766
     110    3575       0       0       0                        01010000D   3767
     110       0       0       2       0                               0D   3768
     126    3577       0       0       0                        01010500D   3769
     126       0       0       6       0                               0D   3770
     100    3583       0       0       0                        01010000D   3771
     100       0       0       2       0                               0D   3772
     126    3585       0       0       0                        01010500D   3773
     126       0       0       6       0                               0D   3774
     100    3591       0       0       0                        01010000D   3775
     100       0       0       2       0                               0D   3776
     102    3593       0       0       0                        01010500D   3777
     102       0       0       1       0                               0D   3778
     102    3594       0       0       0                        01010000D   3779
     102       0       0       1       0                               0D   3780
     142    3595       0       0       0                        00010500D   3781
     142       0       0       1       0                               0D   3782
     144    3596       0       0       0                        00000000D   3783
     144       0      -1       1       0                               0D   3784
     128    3597       0       0       0                        01010000D   3785
     128       0       0       4       0                               0D   3786
     126    3601       0       0       0                        01010500D   3787
     126       0       0       2       0                               0D   3788
     110    3603       0       0       0                        01010000D   3789
     110       0       0       2       0                               0D   3790
     126    3605       0       0       0                        01010500D   3791
     126       0       0       2       0                               0D   3792
     110    3607       0       0       0                        01010000D   3793
     110       0       0       2       0                               0D   3794
     126    3609       0       0       0                        01010500D   3795
     126       0       0       2       0                               0D   3796
     110    3611       0       0       0                        01010000D   3797
     110       0       0       2       0                               0D   3798
     126    3613       0       0       0                        01010500D   3799
     126       0       0       2       0                               0D   3800
     110    3615       0       0       0                        01010000D   3801
     110       0       0       1       0                               0D   3802
     126    3616       0       0       0                        01010500D   3803
     126       0       0       2       0                               0D   3804
     110    3618       0       0       0                        01010000D   3805
     110       0       0       1       0                               0D   3806
     126    3619       0       0       0                        01010500D   3807
     126       0       0       2       0                               0D   3808
     110    3621       0       0       0                        01010000D   3809
     110       0       0       2       0                               0D   3810
     102    3623       0       0       0                        01010500D   3811
     102       0       0       1       0                               0D   3812
     102    3624       0       0       0                        01010000D   3813
     102       0       0       1       0                               0D   3814
     142    3625       0       0       0                        00010500D   3815
     142       0       0       1       0                               0D   3816
     144    3626       0       0       0                        00000000D   3817
     144       0      -1       1       0                               0D   3818
     128    3627       0       0       0                        01010000D   3819
     128       0       0       4       0                               0D   3820
     126    3631       0       0       0                        01010500D   3821
     126       0       0       2       0                               0D   3822
     110    3633       0       0       0                        01010000D   3823
     110       0       0       2       0                               0D   3824
     126    3635       0       0       0                        01010500D   3825
     126       0       0       2       0                               0D   3826
     110    3637       0       0       0                        01010000D   3827
     110       0       0       2       0                               0D   3828
     126    3639       0       0       0                        01010500D   3829
     126       0       0       2       0                               0D   3830
     110    3641       0       0       0                        01010000D   3831
     110       0       0       1       0                               0D   3832
     126    3642       0       0       0                        01010500D   3833
     126       0       0       2       0                               0D   3834
     110    3644       0       0       0                        01010000D   3835
     110       0       0       2       0                               0D   3836
     126    3646       0       0       0                        01010500D   3837
     126       0       0       2       0                               0D   3838
     110    3648       0       0       0                        01010000D   3839
     110       0       0       2       0                               0D   3840
     126    3650       0       0       0                        01010500D   3841
     126       0       0       2       0                               0D   3842
     110    3652       0       0       0                        01010000D   3843
     110       0       0       2       0                               0D   3844
     102    3654       0       0       0                        01010500D   3845
     102       0       0       1       0                               0D   3846
     102    3655       0       0       0                        01010000D   3847
     102       0       0       1       0                               0D   3848
     142    3656       0       0       0                        00010500D   3849
     142       0       0       1       0                               0D   3850
     144    3657       0       0       0                        00000000D   3851
     144       0      -1       1       0                               0D   3852
     128    3658       0       0       0                        01010000D   3853
     128       0       0       4       0                               0D   3854
     126    3662       0       0       0                        01010500D   3855
     126       0       0       2       0                               0D   3856
     110    3664       0       0       0                        01010000D   3857
     110       0       0       2       0                               0D   3858
     126    3666       0       0       0                        01010500D   3859
     126       0       0       2       0                               0D   3860
     110    3668       0       0       0                        01010000D   3861
     110       0       0       2       0                               0D   3862
     126    3670       0       0       0                        01010500D   3863
     126       0       0       2       0                               0D   3864
     110    3672       0       0       0                        01010000D   3865
     110       0       0       2       0                               0D   3866
     126    3674       0       0       0                        01010500D   3867
     126       0       0       6       0                               0D   3868
     100    3680       0       0       0                        01010000D   3869
     100       0       0       2       0                               0D   3870
     126    3682       0       0       0                        01010500D   3871
     126       0       0       6       0                               0D   3872
     100    3688       0       0       0                        01010000D   3873
     100       0       0       2       0                               0D   3874
     102    3690       0       0       0                        01010500D   3875
     102       0       0       1       0                               0D   3876
     102    3691       0       0       0                        01010000D   3877
     102       0       0       1       0                               0D   3878
     142    3692       0       0       0                        00010500D   3879
     142       0       0       1       0                               0D   3880
     144    3693       0       0       0                        00000000D   3881
     144       0      -1       1       0                               0D   3882
     128    3694       0       0       0                        01010000D   3883
     128       0       0       4       0                               0D   3884
     126    3698       0       0       0                        01010500D   3885
     126       0       0       2       0                               0D   3886
     110    3700       0       0       0                        01010000D   3887
     110       0       0       2       0                               0D   3888
     126    3702       0       0       0                        01010500D   3889
     126       0       0       2       0                               0D   3890
     110    3704       0       0       0                        01010000D   3891
     110       0       0       2       0                               0D   3892
     126    3706       0       0       0                        01010500D   3893
     126       0       0       2       0                               0D   3894
     110    3708       0       0       0                        01010000D   3895
     110       0       0       2       0                               0D   3896
     126    3710       0       0       0                        01010500D   3897
     126       0       0       2       0                               0D   3898
     110    3712       0       0       0                        01010000D   3899
     110       0       0       2       0                               0D   3900
     126    3714       0       0       0                        01010500D   3901
     126       0       0       2       0                               0D   3902
     110    3716       0       0       0                        01010000D   3903
     110       0       0       1       0                               0D   3904
     126    3717       0       0       0                        01010500D   3905
     126       0       0       2       0                               0D   3906
     110    3719       0       0       0                        01010000D   3907
     110       0       0       2       0                               0D   3908
     102    3721       0       0       0                        01010500D   3909
     102       0       0       1       0                               0D   3910
     102    3722       0       0       0                        01010000D   3911
     102       0       0       1       0                               0D   3912
     142    3723       0       0       0                        00010500D   3913
     142       0       0       1       0                               0D   3914
     144    3724       0       0       0                        00000000D   3915
     144       0      -1       1       0                               0D   3916
     128    3725       0       0       0                        01010000D   3917
     128       0       0       4       0                               0D   3918
     126    3729       0       0       0                        01010500D   3919
     126       0       0       2       0                               0D   3920
     110    3731       0       0       0                        01010000D   3921
     110       0       0       2       0                               0D   3922
     126    3733       0       0       0                        01010500D   3923
     126       0       0       2       0                               0D   3924
     110    3735       0       0       0                        01010000D   3925
     110       0       0       2       0                               0D   3926
     126    3737       0       0       0                        01010500D   3927
     126       0       0       2       0                               0D   3928
     110    3739       0       0       0                        01010000D   3929
     110       0       0       1       0                               0D   3930
     126    3740       0       0       0                        01010500D   3931
     126       0       0       2       0                               0D   3932
     110    3742       0       0       0                        01010000D   3933
     110       0       0       2       0                               0D   3934
     126    3744       0       0       0                        01010500D   3935
     126       0       0       2       0                               0D   3936
     110    3746       0       0       0                        01010000D   3937
     110       0       0       2       0                               0D   3938
     126    3748       0       0       0                        01010500D   3939
     126       0       0       2       0                               0D   3940
     110    3750       0       0       0                        01010000D   3941
     110       0       0       2       0                               0D   3942
     102    3752       0       0       0                        01010500D   3943
     102       0       0       1       0                               0D   3944
     102    3753       0       0       0                        01010000D   3945
     102       0       0       1       0                               0D   3946
     142    3754       0       0       0                        00010500D   3947
     142       0       0       1       0                               0D   3948
     144    3755       0       0       0                        00000000D   3949
     144       0      -1       1       0                               0D   3950
     128    3756       0       0       0                        01010000D   3951
     128       0       0       4       0                               0D   3952
     126    3760       0       0       0                        01010500D   3953
     126       0       0       2       0                               0D   3954
     110    3762       0       0       0                        01010000D   3955
     110       0       0       2       0                               0D   3956
     126    3764       0       0       0                        01010500D   3957
     126       0       0       2       0                               0D   3958
     110    3766       0       0       0                        01010000D   3959
     110       0       0       2       0                               0D   3960
     126    3768       0       0       0                        01010500D   3961
     126       0       0       2       0                               0D   3962
     110    3770       0       0       0                        01010000D   3963
     110       0       0       2       0                               0D   3964
     126    3772       0       0       0                        01010500D   3965
     126       0       0       6       0                               0D   3966
     100    3778       0       0       0                        01010000D   3967
     100       0       0       2       0                               0D   3968
     126    3780       0       0       0                        01010500D   3969
     126       0       0       6       0                               0D   3970
     100    3786       0       0       0                        01010000D   3971
     100       0       0       2       0                               0D   3972
     102    3788       0       0       0                        01010500D   3973
     102       0       0       1       0                               0D   3974
     102    3789       0       0       0                        01010000D   3975
     102       0       0       1       0                               0D   3976
     142    3790       0       0       0                        00010500D   3977
     142       0       0       1       0                               0D   3978
     144    3791       0       0       0                        00000000D   3979
     144       0      -1       1       0                               0D   3980
     128    3792       0       0       0                        01010000D   3981
     128       0       0       4       0                               0D   3982
     126    3796       0       0       0                        01010500D   3983
     126       0       0       2       0                               0D   3984
     110    3798       0       0       0                        01010000D   3985
     110       0       0       2       0                               0D   3986
     126    3800       0       0       0                        01010500D   3987
     126       0       0       2       0                               0D   3988
     110    3802       0       0       0                        01010000D   3989
     110       0       0       2       0                               0D   3990
     126    3804       0       0       0                        01010500D   3991
     126       0       0       2       0                               0D   3992
     110    3806       0       0       0                        01010000D   3993
     110       0       0       2       0                               0D   3994
     126    3808       0       0       0                        01010500D   3995
     126       0       0       2       0                               0D   3996
     110    3810       0       0       0                        01010000D   3997
     110       0       0       2       0                               0D   3998
     126    3812       0       0       0                        01010500D   3999
     126       0       0       2       0                               0D   4000
     110    3814       0       0       0                        01010000D   4001
     110       0       0       2       0                               0D   4002
     126    3816       0       0       0                        01010500D   4003
     126       0       0       2       0                               0D   4004
     110    3818       0       0       0                        01010000D   4005
     110       0       0       2       0                               0D   4006
     102    3820       0       0       0                        01010500D   4007
     102       0       0       1       0                               0D   4008
     102    3821       0       0       0                        01010000D   4009
     102       0       0       1       0                               0D   4010
     142    3822       0       0       0                        00010500D   4011
     142       0       0       1       0                               0D   4012
     144    3823       0       0       0                        00000000D   4013
     144       0      -1       1       0                               0D   4014
     128    3824       0       0       0                        01010000D   4015
     128       0       0       4       0                               0D   4016
     126    3828       0       0       0                        01010500D   4017
     126       0       0       2       0                               0D   4018
     110    3830       0       0       0                        01010000D   4019
     110       0       0       2       0                               0D   4020
     126    3832       0       0       0                        01010500D   4021
     126       0       0       2       0                               0D   4022
     110    3834       0       0       0                        01010000D   4023
     110       0       0       2       0                               0D   4024
     126    3836       0       0       0                        01010500D   4025
     126       0       0       2       0                               0D   4026
     110    3838       0       0       0                        01010000D   4027
     110       0       0       2       0                               0D   4028
     126    3840       0       0       0                        01010500D   4029
     126       0       0       2       0                               0D   4030
     110    3842       0       0       0                        01010000D   4031
     110       0       0       2       0                               0D   4032
     126    3844       0       0       0                        01010500D   4033
     126       0       0       2       0                               0D   4034
     110    3846       0       0       0                        01010000D   4035
     110       0       0       2       0                               0D   4036
     126    3848       0       0       0                        01010500D   4037
     126       0       0       2       0                               0D   4038
     110    3850       0       0       0                        01010000D   4039
     110       0       0       2       0                               0D   4040
     102    3852       0       0       0                        01010500D   4041
     102       0       0       1       0                               0D   4042
     102    3853       0       0       0                        01010000D   4043
     102       0       0       1       0                               0D   4044
     142    3854       0       0       0                        00010500D   4045
     142       0       0       1       0                               0D   4046
     144    3855       0       0       0                        00000000D   4047
     144       0      -1       1       0                               0D   4048
     128    3856       0       0       0                        01010000D   4049
     128       0       0       4       0                               0D   4050
     126    3860       0       0       0                        01010500D   4051
     126       0       0       2       0                               0D   4052
     110    3862       0       0       0                        01010000D   4053
     110       0       0       2       0                               0D   4054
     126    3864       0       0       0                        01010500D   4055
     126       0       0       2       0                               0D   4056
     110    3866       0       0       0                        01010000D   4057
     110       0       0       2       0                               0D   4058
     126    3868       0       0       0                        01010500D   4059
     126       0       0       2       0                               0D   4060
     110    3870       0       0       0                        01010000D   4061
     110       0       0       2       0                               0D   4062
     126    3872       0       0       0                        01010500D   4063
     126       0       0       6       0                               0D   4064
     100    3878       0       0       0                        01010000D   4065
     100       0       0       2       0                               0D   4066
     126    3880       0       0       0                        01010500D   4067
     126       0       0       6       0                               0D   4068
     100    3886       0       0       0                        01010000D   4069
     100       0       0       2       0                               0D   4070
     102    3888       0       0       0                        01010500D   4071
     102       0       0       1       0                               0D   4072
     102    3889       0       0       0                        01010000D   4073
     102       0       0       1       0                               0D   4074
     142    3890       0       0       0                        00010500D   4075
     142       0       0       1       0                               0D   4076
     144    3891       0       0       0                        00000000D   4077
     144       0      -1       1       0                               0D   4078
     128    3892       0       0       0                        01010000D   4079
     128       0       0       4       0                               0D   4080
     126    3896       0       0       0                        01010500D   4081
     126       0       0       2       0                               0D   4082
     110    3898       0       0       0                        01010000D   4083
     110       0       0       2       0                               0D   4084
     126    3900       0       0       0                        01010500D   4085
     126       0       0       2       0                               0D   4086
     110    3902       0       0       0                        01010000D   4087
     110       0       0       2       0                               0D   4088
     126    3904       0       0       0                        01010500D   4089
     126       0       0       2       0                               0D   4090
     110    3906       0       0       0                        01010000D   4091
     110       0       0       2       0                               0D   4092
     126    3908       0       0       0                        01010500D   4093
     126       0       0       2       0                               0D   4094
     110    3910       0       0       0                        01010000D   4095
     110       0       0       2       0                               0D   4096
     126    3912       0       0       0                        01010500D   4097
     126       0       0       2       0                               0D   4098
     110    3914       0       0       0                        01010000D   4099
     110       0       0       2       0                               0D   4100
     126    3916       0       0       0                        01010500D   4101
     126       0       0       2       0                               0D   4102
     110    3918       0       0       0                        01010000D   4103
     110       0       0       2       0                               0D   4104
     102    3920       0       0       0                        01010500D   4105
     102       0       0       1       0                               0D   4106
     102    3921       0       0       0                        01010000D   4107
     102       0       0       1       0                               0D   4108
     142    3922       0       0       0                        00010500D   4109
     142       0       0       1       0                               0D   4110
     144    3923       0       0       0                        00000000D   4111
     144       0      -1       1       0                               0D   4112
     128    3924       0       0       0                        01010000D   4113
     128       0       0       4       0                               0D   4114
     126    3928       0       0       0                        01010500D   4115
     126       0       0       2       0                               0D   4116
     110    3930       0       0       0                        01010000D   4117
     110       0       0       2       0                               0D   4118
     126    3932       0       0       0                        01010500D   4119
     126       0       0       2       0                               0D   4120
     110    3934       0       0       0                        01010000D   4121
     110       0       0       2       0                               0D   4122
     126    3936       0       0       0                        01010500D   4123
     126       0       0       2       0                               0D   4124
     110    3938       0       0       0                        01010000D   4125
     110       0       0       2       0                               0D   4126
     126    3940       0       0       0                        01010500D   4127
     126       0       0       2       0                               0D   4128
     110    3942       0       0       0                        01010000D   4129
     110       0       0       2       0                               0D   4130
     126    3944       0       0       0                        01010500D   4131
     126       0       0       2       0                               0D   4132
     110    3946       0       0       0                        01010000D   4133
     110       0       0       2       0                               0D   4134
     126    3948       0       0       0                        01010500D   4135
     126       0       0       2       0                               0D   4136
     110    3950       0       0       0                        01010000D   4137
     110       0       0       2       0                               0D   4138
     102    3952       0       0       0                        01010500D   4139
     102       0       0       1       0                               0D   4140
     102    3953       0       0       0                        01010000D   4141
     102       0       0       1       0                               0D   4142
     142    3954       0       0       0                        00010500D   4143
     142       0       0       1       0                               0D   4144
     144    3955       0       0       0                        00000000D   4145
     144       0      -1       1       0                               0D   4146
     128    3956       0       0       0                        01010000D   4147
     128       0       0       4       0                               0D   4148
     126    3960       0       0       0                        01010500D   4149
     126       0       0       2       0                               0D   4150
     110    3962       0       0       0                        01010000D   4151
     110       0       0       2       0                               0D   4152
     126    3964       0       0       0                        01010500D   4153
     126       0       0       2       0                               0D   4154
     110    3966       0       0       0                        01010000D   4155
     110       0       0       2       0                               0D   4156
     126    3968       0       0       0                        01010500D   4157
     126       0       0       2       0                               0D   4158
     110    3970       0       0       0                        01010000D   4159
     110       0       0       2       0                               0D   4160
     126    3972       0       0       0                        01010500D   4161
     126       0       0       6       0                               0D   4162
     100    3978       0       0       0                        01010000D   4163
     100       0       0       2       0                               0D   4164
     126    3980       0       0       0                        01010500D   4165
     126       0       0       6       0                               0D   4166
     100    3986       0       0       0                        01010000D   4167
     100       0       0       2       0                               0D   4168
     102    3988       0       0       0                        01010500D   4169
     102       0       0       1       0                               0D   4170
     102    3989       0       0       0                        01010000D   4171
     102       0       0       1       0                               0D   4172
     142    3990       0       0       0                        00010500D   4173
     142       0       0       1       0                               0D   4174
     144    3991       0       0       0                        00000000D   4175
     144       0      -1       1       0                               0D   4176
     128    3992       0       0       0                        01010000D   4177
     128       0       0       4       0                               0D   4178
     126    3996       0       0       0                        01010500D   4179
     126       0       0       2       0                               0D   4180
     110    3998       0       0       0                        01010000D   4181
     110       0       0       2       0                               0D   4182
     126    4000       0       0       0                        01010500D   4183
     126       0       0       2       0                               0D   4184
     110    4002       0       0       0                        01010000D   4185
     110       0       0       2       0                               0D   4186
     126    4004       0       0       0                        01010500D   4187
     126       0       0       2       0                               0D   4188
     110    4006       0       0       0                        01010000D   4189
     110       0       0       2       0                               0D   4190
     126    4008       0       0       0                        01010500D   4191
     126       0       0       2       0                               0D   4192
     110    4010       0       0       0                        01010000D   4193
     110       0       0       2       0                               0D   4194
     126    4012       0       0       0                        01010500D   4195
     126       0       0       2       0                               0D   4196
     110    4014       0       0       0                        01010000D   4197
     110       0       0       2       0                               0D   4198
     126    4016       0       0       0                        01010500D   4199
     126       0       0       2       0                               0D   4200
     110    4018       0       0       0                        01010000D   4201
     110       0       0       2       0                               0D   4202
     102    4020       0       0       0                        01010500D   4203
     102       0       0       1       0                               0D   4204
     102    4021       0       0       0                        01010000D   4205
     102       0       0       1       0                               0D   4206
     142    4022       0       0       0                        00010500D   4207
     142       0       0       1       0                               0D   4208
     144    4023       0       0       0                        00000000D   4209
     144       0      -1       1       0                               0D   4210
     128    4024       0       0       0                        01010000D   4211
     128       0       0       4       0                               0D   4212
     126    4028       0       0       0                        01010500D   4213
     126       0       0       2       0                               0D   4214
     110    4030       0       0       0                        01010000D   4215
     110       0       0       2       0                               0D   4216
     126    4032       0       0       0                        01010500D   4217
     126       0       0       2       0                               0D   4218
     110    4034       0       0       0                        01010000D   4219
     110       0       0       2       0                               0D   4220
     126    4036       0       0       0                        01010500D   4221
     126       0       0       2       0                               0D   4222
     110    4038       0       0       0                        01010000D   4223
     110       0       0       2       0                               0D   4224
     126    4040       0       0       0                        01010500D   4225
     126       0       0       2       0                               0D   4226
     110    4042       0       0       0                        01010000D   4227
     110       0       0       2       0                               0D   4228
     126    4044       0       0       0                        01010500D   4229
     126       0       0       2       0                               0D   4230
     110    4046       0       0       0                        01010000D   4231
     110       0       0       2       0                               0D   4232
     126    4048       0       0       0                        01010500D   4233
     126       0       0       2       0                               0D   4234
     110    4050       0       0       0                        01010000D   4235
     110       0       0       2       0                               0D   4236
     102    4052       0       0       0                        01010500D   4237
     102       0       0       1       0                               0D   4238
     102    4053       0       0       0                        01010000D   4239
     102       0       0       1       0                               0D   4240
     142    4054       0       0       0                        00010500D   4241
     142       0       0       1       0                               0D   4242
     144    4055       0       0       0                        00000000D   4243
     144       0      -1       1       0                               0D   4244
     128    4056       0       0       0                        01010000D   4245
     128       0       0       4       0                               0D   4246
     126    4060       0       0       0                        01010500D   4247
     126       0       0       2       0                               0D   4248
     110    4062       0       0       0                        01010000D   4249
     110       0       0       2       0                               0D   4250
     126    4064       0       0       0                        01010500D   4251
     126       0       0       2       0                               0D   4252
     110    4066       0       0       0                        01010000D   4253
     110       0       0       2       0                               0D   4254
     126    4068       0       0       0                        01010500D   4255
     126       0       0       2       0                               0D   4256
     110    4070       0       0       0                        01010000D   4257
     110       0       0       2       0                               0D   4258
     126    4072       0       0       0                        01010500D   4259
     126       0       0       6       0                               0D   4260
     100    4078       0       0       0                        01010000D   4261
     100       0       0       2       0                               0D   4262
     126    4080       0       0       0                        01010500D   4263
     126       0       0       6       0                               0D   4264
     100    4086       0       0       0                        01010000D   4265
     100       0       0       2       0                               0D   4266
     102    4088       0       0       0                        01010500D   4267
     102       0       0       1       0                               0D   4268
     102    4089       0       0       0                        01010000D   4269
     102       0       0       1       0                               0D   4270
     142    4090       0       0       0                        00010500D   4271
     142       0       0       1       0                               0D   4272
     144    4091       0       0       0                        00000000D   4273
     144       0      -1       1       0                               0D   4274
     128    4092       0       0       0                        01010000D   4275
     128       0       0       4       0                               0D   4276
     126    4096       0       0       0                        01010500D   4277
     126       0       0       2       0                               0D   4278
     110    4098       0       0       0                        01010000D   4279
     110       0       0       2       0                               0D   4280
     126    4100       0       0       0                        01010500D   4281
     126       0       0       2       0                               0D   4282
     110    4102       0       0       0                        01010000D   4283
     110       0       0       2       0                               0D   4284
     126    4104       0       0       0                        01010500D   4285
     126       0       0       2       0                               0D   4286
     110    4106       0       0       0                        01010000D   4287
     110       0       0       2       0                               0D   4288
     126    4108       0       0       0                        01010500D   4289
     126       0       0       2       0                               0D   4290
     110    4110       0       0       0                        01010000D   4291
     110       0       0       2       0                               0D   4292
     126    4112       0       0       0                        01010500D   4293
     126       0       0       2       0                               0D   4294
     110    4114       0       0       0                        01010000D   4295
     110       0       0       2       0                               0D   4296
     126    4116       0       0       0                        01010500D   4297
     126       0       0       2       0                               0D   4298
     110    4118       0       0       0                        01010000D   4299
     110       0       0       2       0                               0D   4300
     102    4120       0       0       0                        01010500D   4301
     102       0       0       1       0                               0D   4302
     102    4121       0       0       0                        01010000D   4303
     102       0       0       1       0                               0D   4304
     142    4122       0       0       0                        00010500D   4305
     142       0       0       1       0                               0D   4306
     144    4123       0       0       0                        00000000D   4307
     144       0      -1       1       0                               0D   4308
     128    4124       0       0       0                        01010000D   4309
     128       0       0       4       0                               0D   4310
     126    4128       0       0       0                        01010500D   4311
     126       0       0       2       0                               0D   4312
     110    4130       0       0       0                        01010000D   4313
     110       0       0       2       0                               0D   4314
     126    4132       0       0       0                        01010500D   4315
     126       0       0       2       0                               0D   4316
     110    4134       0       0       0                        01010000D   4317
     110       0       0       2       0                               0D   4318
     126    4136       0       0       0                        01010500D   4319
     126       0       0       2       0                               0D   4320
     110    4138       0       0       0                        01010000D   4321
     110       0       0       2       0                               0D   4322
     126    4140       0       0       0                        01010500D   4323
     126       0       0       2       0                               0D   4324
     110    4142       0       0       0                        01010000D   4325
     110       0       0       2       0                               0D   4326
     126    4144       0       0       0                        01010500D   4327
     126       0       0       2       0                               0D   4328
     110    4146       0       0       0                        01010000D   4329
     110       0       0       2       0                               0D   4330
     126    4148       0       0       0                        01010500D   4331
     126       0       0       2       0                               0D   4332
     110    4150       0       0       0                        01010000D   4333
     110       0       0       2       0                               0D   4334
     102    4152       0       0       0                        01010500D   4335
     102       0       0       1       0                               0D   4336
     102    4153       0       0       0                        01010000D   4337
     102       0       0       1       0                               0D   4338
     142    4154       0       0       0                        00010500D   4339
     142       0       0       1       0                               0D   4340
     144    4155       0       0       0                        00000000D   4341
     144       0      -1       1       0                               0D   4342
     128    4156       0       0       0                        01010000D   4343
     128       0       0       4       0                               0D   4344
     126    4160       0       0       0                        01010500D   4345
     126       0       0       2       0                               0D   4346
     110    4162       0       0       0                        01010000D   4347
     110       0       0       2       0                               0D   4348
     126    4164       0       0       0                        01010500D   4349
     126       0       0       2       0                               0D   4350
     110    4166       0       0       0                        01010000D   4351
     110       0       0       2       0                               0D   4352
     126    4168       0       0       0                        01010500D   4353
     126       0       0       2       0                               0D   4354
     110    4170       0       0       0                        01010000D   4355
     110       0       0       2       0                               0D   4356
     126    4172       0       0       0                        01010500D   4357
     126       0       0       6       0                               0D   4358
     100    4178       0       0       0                        01010000D   4359
     100       0       0       2       0                               0D   4360
     126    4180       0       0       0                        01010500D   4361
     126       0       0       6       0                               0D   4362
     100    4186       0       0       0                        01010000D   4363
     100       0       0       2       0                               0D   4364
     102    4188       0       0       0                        01010500D   4365
     102       0       0       1       0                               0D   4366
     102    4189       0       0       0                        01010000D   4367
     102       0       0       1       0                               0D   4368
     142    4190       0       0       0                        00010500D   4369
     142       0       0       1       0                               0D   4370
     144    4191       0       0       0                        00000000D   4371
     144       0      -1       1       0                               0D   4372
     128    4192       0       0       0                        01010000D   4373
     128       0       0       4       0                               0D   4374
     126    4196       0       0       0                        01010500D   4375
     126       0       0       2       0                               0D   4376
     110    4198       0       0       0                        01010000D   4377
     110       0       0       2       0                               0D   4378
     126    4200       0       0       0                        01010500D   4379
     126       0       0       2       0                               0D   4380
     110    4202       0       0       0                        01010000D   4381
     110       0       0       2       0                               0D   4382
     126    4204       0       0       0                        01010500D   4383
     126       0       0       2       0                               0D   4384
     110    4206       0       0       0                        01010000D   4385
     110       0       0       2       0                               0D   4386
     126    4208       0       0       0                        01010500D   4387
     126       0       0       2       0                               0D   4388
     110    4210       0       0       0                        01010000D   4389
     110       0       0       2       0                               0D   4390
     126    4212       0       0       0                        01010500D   4391
     126       0       0       2       0                               0D   4392
     110    4214       0       0       0                        01010000D   4393
     110       0       0       1       0                               0D   4394
     126    4215       0       0       0                        01010500D   4395
     126       0       0       2       0                               0D   4396
     110    4217       0       0       0                        01010000D   4397
     110       0       0       2       0                               0D   4398
     102    4219       0       0       0                        01010500D   4399
     102       0       0       1       0                               0D   4400
     102    4220       0       0       0                        01010000D   4401
     102       0       0       1       0                               0D   4402
     142    4221       0       0       0                        00010500D   4403
     142       0       0       1       0                               0D   4404
     144    4222       0       0       0                        00000000D   4405
     144       0      -1       1       0                               0D   4406
     128    4223       0       0       0                        01010000D   4407
     128       0       0       4       0                               0D   4408
     126    4227       0       0       0                        01010500D   4409
     126       0       0       2       0                               0D   4410
     110    4229       0       0       0                        01010000D   4411
     110       0       0       2       0                               0D   4412
     126    4231       0       0       0                        01010500D   4413
     126       0       0       2       0                               0D   4414
     110    4233       0       0       0                        01010000D   4415
     110       0       0       2       0                               0D   4416
     126    4235       0       0       0                        01010500D   4417
     126       0       0       2       0                               0D   4418
     110    4237       0       0       0                        01010000D   4419
     110       0       0       1       0                               0D   4420
     126    4238       0       0       0                        01010500D   4421
     126       0       0       2       0                               0D   4422
     110    4240       0       0       0                        01010000D   4423
     110       0       0       2       0                               0D   4424
     126    4242       0       0       0                        01010500D   4425
     126       0       0       2       0                               0D   4426
     110    4244       0       0       0                        01010000D   4427
     110       0       0       2       0                               0D   4428
     126    4246       0       0       0                        01010500D   4429
     126       0       0       2       0                               0D   4430
     110    4248       0       0       0                        01010000D   4431
     110       0       0       2       0                               0D   4432
     102    4250       0       0       0                        01010500D   4433
     102       0       0       1       0                               0D   4434
     102    4251       0       0       0                        01010000D   4435
     102       0       0       1       0                               0D   4436
     142    4252       0       0       0                        00010500D   4437
     142       0       0       1       0                               0D   4438
     144    4253       0       0       0                        00000000D   4439
     144       0      -1       1       0                               0D   4440
     128    4254       0       0       0                        01010000D   4441
     128       0       0       4       0                               0D   4442
     126    4258       0       0       0                        01010500D   4443
     126       0       0       2       0                               0D   4444
     110    4260       0       0       0                        01010000D   4445
     110       0       0       2       0                               0D   4446
     126    4262       0       0       0                        01010500D   4447
     126       0       0       2       0                               0D   4448
     110    4264       0       0       0                        01010000D   4449
     110       0       0       2       0                               0D   4450
     126    4266       0       0       0                        01010500D   4451
     126       0       0       2       0                               0D   4452
     110    4268       0       0       0                        01010000D   4453
     110       0       0       2       0                               0D   4454
     126    4270       0       0       0                        01010500D   4455
     126       0       0       6       0                               0D   4456
     100    4276       0       0       0                        01010000D   4457
     100       0       0       2       0                               0D   4458
     126    4278       0       0       0                        01010500D   4459
     126       0       0       6       0                               0D   4460
     100    4284       0       0       0                        01010000D   4461
     100       0       0       2       0                               0D   4462
     102    4286       0       0       0                        01010500D   4463
     102       0       0       1       0                               0D   4464
     102    4287       0       0       0                        01010000D   4465
     102       0       0       1       0                               0D   4466
     142    4288       0       0       0                        00010500D   4467
     142       0       0       1       0                               0D   4468
     144    4289       0       0       0                        00000000D   4469
     144       0      -1       1       0                               0D   4470
     128    4290       0       0       0                        01010000D   4471
     128       0       0       4       0                               0D   4472
     126    4294       0       0       0                        01010500D   4473
     126       0       0       2       0                               0D   4474
     110    4296       0       0       0                        01010000D   4475
     110       0       0       2       0                               0D   4476
     126    4298       0       0       0                        01010500D   4477
     126       0       0       2       0                               0D   4478
     110    4300       0       0       0                        01010000D   4479
     110       0       0       2       0                               0D   4480
     126    4302       0       0       0                        01010500D   4481
     126       0       0       2       0                               0D   4482
     110    4304       0       0       0                        01010000D   4483
     110       0       0       2       0                               0D   4484
     126    4306       0       0       0                        01010500D   4485
     126       0       0       2       0                               0D   4486
     110    4308       0       0       0                        01010000D   4487
     110       0       0       2       0                               0D   4488
     126    4310       0       0       0                        01010500D   4489
     126       0       0       2       0                               0D   4490
     110    4312       0       0       0                        01010000D   4491
     110       0       0       2       0                               0D   4492
     126    4314       0       0       0                        01010500D   4493
     126       0       0       2       0                               0D   4494
     110    4316       0       0       0                        01010000D   4495
     110       0       0       2       0                               0D   4496
     102    4318       0       0       0                        01010500D   4497
     102       0       0       1       0                               0D   4498
     102    4319       0       0       0                        01010000D   4499
     102       0       0       1       0                               0D   4500
     142    4320       0       0       0                        00010500D   4501
     142       0       0       1       0                               0D   4502
     144    4321       0       0       0                        00000000D   4503
     144       0      -1       1       0                               0D   4504
     128    4322       0       0       0                        01010000D   4505
     128       0       0       4       0                               0D   4506
     126    4326       0       0       0                        01010500D   4507
     126       0       0       2       0                               0D   4508
     110    4328       0       0       0                        01010000D   4509
     110       0       0       2       0                               0D   4510
     126    4330       0       0       0                        01010500D   4511
     126       0       0       2       0                               0D   4512
     110    4332       0       0       0                        01010000D   4513
     110       0       0       2       0                               0D   4514
     126    4334       0       0       0                        01010500D   4515
     126       0       0       2       0                               0D   4516
     110    4336       0       0       0                        01010000D   4517
     110       0       0       2       0                               0D   4518
     126    4338       0       0       0                        01010500D   4519
     126       0       0       2       0                               0D   4520
     110    4340       0       0       0                        01010000D   4521
     110       0       0       2       0                               0D   4522
     126    4342       0       0       0                        01010500D   4523
     126       0       0       2       0                               0D   4524
     110    4344       0       0       0                        01010000D   4525
     110       0       0       2       0                               0D   4526
     126    4346       0       0       0                        01010500D   4527
     126       0       0       2       0                               0D   4528
     110    4348       0       0       0                        01010000D   4529
     110       0       0       2       0                               0D   4530
     102    4350       0       0       0                        01010500D   4531
     102       0       0       1       0                               0D   4532
     102    4351       0       0       0                        01010000D   4533
     102       0       0       1       0                               0D   4534
     142    4352       0       0       0                        00010500D   4535
     142       0       0       1       0                               0D   4536
     144    4353       0       0       0                        00000000D   4537
     144       0      -1       1       0                               0D   4538
     128    4354       0       0       0                        01010000D   4539
     128       0       0       4       0                               0D   4540
     126    4358       0       0       0                        01010500D   4541
     126       0       0       2       0                               0D   4542
     110    4360       0       0       0                        01010000D   4543
     110       0       0       2       0                               0D   4544
     126    4362       0       0       0                        01010500D   4545
     126       0       0       2       0                               0D   4546
     110    4364       0       0       0                        01010000D   4547
     110       0       0       2       0                               0D   4548
     126    4366       0       0       0                        01010500D   4549
     126       0       0       2       0                               0D   4550
     110    4368       0       0       0                        01010000D   4551
     110       0       0       2       0                               0D   4552
     126    4370       0       0       0                        01010500D   4553
     126       0       0       6       0                               0D   4554
     100    4376       0       0       0                        01010000D   4555
     100       0       0       2       0                               0D   4556
     126    4378       0       0       0                        01010500D   4557
     126       0       0       6       0                               0D   4558
     100    4384       0       0       0                        01010000D   4559
     100       0       0       2       0                               0D   4560
     102    4386       0       0       0                        01010500D   4561
     102       0       0       1       0                               0D   4562
     102    4387       0       0       0                        01010000D   4563
     102       0       0       1       0                               0D   4564
     142    4388       0       0       0                        00010500D   4565
     142       0       0       1       0                               0D   4566
     144    4389       0       0       0                        00000000D   4567
     144       0      -1       1       0                               0D   4568
     128    4390       0       0       0                        01010000D   4569
     128       0       0       4       0                               0D   4570
     126    4394       0       0       0                        01010500D   4571
     126       0       0       2       0                               0D   4572
     110    4396       0       0       0                        01010000D   4573
     110       0       0       2       0                               0D   4574
     126    4398       0       0       0                        01010500D   4575
     126       0       0       2       0                               0D   4576
     110    4400       0       0       0                        01010000D   4577
     110       0       0       2       0                               0D   4578
     126    4402       0       0       0                        01010500D   4579
     126       0       0       2       0                               0D   4580
     110    4404       0       0       0                        01010000D   4581
     110       0       0       2       0                               0D   4582
     126    4406       0       0       0                        01010500D   4583
     126       0       0       2       0                               0D   4584
     110    4408       0       0       0                        01010000D   4585
     110       0       0       2       0                               0D   4586
     126    4410       0       0       0                        01010500D   4587
     126       0       0       2       0                               0D   4588
     110    4412       0       0       0                        01010000D   4589
     110       0       0       2       0                               0D   4590
     126    4414       0       0       0                        01010500D   4591
     126       0       0       2       0                               0D   4592
     110    4416       0       0       0                        01010000D   4593
     110       0       0       2       0                               0D   4594
     102    4418       0       0       0                        01010500D   4595
     102       0       0       1       0                               0D   4596
     102    4419       0       0       0                        01010000D   4597
     102       0       0       1       0                               0D   4598
     142    4420       0       0       0                        00010500D   4599
     142       0       0       1       0                               0D   4600
     144    4421       0       0       0                        00000000D   4601
     144       0      -1       1       0                               0D   4602
     128    4422       0       0       0                        01010000D   4603
     128       0       0       4       0                               0D   4604
     126    4426       0       0       0                        01010500D   4605
     126       0       0       2       0                               0D   4606
     110    4428       0       0       0                        01010000D   4607
     110       0       0       2       0                               0D   4608
     126    4430       0       0       0                        01010500D   4609
     126       0       0       2       0                               0D   4610
     110    4432       0       0       0                        01010000D   4611
     110       0       0       2       0                               0D   4612
     126    4434       0       0       0                        01010500D   4613
     126       0       0       2       0                               0D   4614
     110    4436       0       0       0                        01010000D   4615
     110       0       0       2       0                               0D   4616
     126    4438       0       0       0                        01010500D   4617
     126       0       0       2       0                               0D   4618
     110    4440       0       0       0                        01010000D   4619
     110       0       0       2       0                               0D   4620
     126    4442       0       0       0                        01010500D   4621
     126       0       0       2       0                               0D   4622
     110    4444       0       0       0                        01010000D   4623
     110       0       0       2       0                               0D   4624
     126    4446       0       0       0                        01010500D   4625
     126       0       0       2       0                               0D   4626
     110    4448       0       0       0                        01010000D   4627
     110       0       0       2       0                               0D   4628
     102    4450       0       0       0                        01010500D   4629
     102       0       0       1       0                               0D   4630
     102    4451       0       0       0                        01010000D   4631
     102       0       0       1       0                               0D   4632
     142    4452       0       0       0                        00010500D   4633
     142       0       0       1       0                               0D   4634
     144    4453       0       0       0                        00000000D   4635
     144       0      -1       1       0                               0D   4636
     128    4454       0       0       0                        01010000D   4637
     128       0       0       4       0                               0D   4638
     126    4458       0       0       0                        01010500D   4639
     126       0       0       2       0                               0D   4640
     110    4460       0       0       0                        01010000D   4641
     110       0       0       2       0                               0D   4642
     126    4462       0       0       0                        01010500D   4643
     126       0       0       2       0                               0D   4644
     110    4464       0       0       0                        01010000D   4645
     110       0       0       2       0                               0D   4646
     126    4466       0       0       0                        01010500D   4647
     126       0       0       2       0                               0D   4648
     110    4468       0       0       0                        01010000D   4649
     110       0       0       2       0                               0D   4650
     126    4470       0       0       0                        01010500D   4651
     126       0       0       6       0                               0D   4652
     100    4476       0       0       0                        01010000D   4653
     100       0       0       2       0                               0D   4654
     126    4478       0       0       0                        01010500D   4655
     126       0       0       6       0                               0D   4656
     100    4484       0       0       0                        01010000D   4657
     100       0       0       2       0                               0D   4658
     102    4486       0       0       0                        01010500D   4659
     102       0       0       1       0                               0D   4660
     102    4487       0       0       0                        01010000D   4661
     102       0       0       1       0                               0D   4662
     142    4488       0       0       0                        00010500D   4663
     142       0       0       1       0                               0D   4664
     144    4489       0       0       0                        00000000D   4665
     144       0      -1       1       0                               0D   4666
     128    4490       0       0       0                        01010000D   4667
     128       0       0       4       0                               0D   4668
     126    4494       0       0       0                        01010500D   4669
     126       0       0       2       0                               0D   4670
     110    4496       0       0       0                        01010000D   4671
     110       0       0       2       0                               0D   4672
     126    4498       0       0       0                        01010500D   4673
     126       0       0       2       0                               0D   4674
     110    4500       0       0       0                        01010000D   4675
     110       0       0       2       0                               0D   4676
     126    4502       0       0       0                        01010500D   4677
     126       0       0       2       0                               0D   4678
     110    4504       0       0       0                        01010000D   4679
     110       0       0       2       0                               0D   4680
     126    4506       0       0       0                        01010500D   4681
     126       0       0       2       0                               0D   4682
     110    4508       0       0       0                        01010000D   4683
     110       0       0       2       0                               0D   4684
     126    4510       0       0       0                        01010500D   4685
     126       0       0       2       0                               0D   4686
     110    4512       0       0       0                        01010000D   4687
     110       0       0       2       0                               0D   4688
     126    4514       0       0       0                        01010500D   4689
     126       0       0       2       0                               0D   4690
     110    4516       0       0       0                        01010000D   4691
     110       0       0       2       0                               0D   4692
     102    4518       0       0       0                        01010500D   4693
     102       0       0       1       0                               0D   4694
     102    4519       0       0       0                        01010000D   4695
     102       0       0       1       0                               0D   4696
     142    4520       0       0       0                        00010500D   4697
     142       0       0       1       0                               0D   4698
     144    4521       0       0       0                        00000000D   4699
     144       0      -1       1       0                               0D   4700
     128    4522       0       0       0                        01010000D   4701
     128       0       0       4       0                               0D   4702
     126    4526       0       0       0                        01010500D   4703
     126       0       0       2       0                               0D   4704
     110    4528       0       0       0                        01010000D   4705
     110       0       0       2       0                               0D   4706
     126    4530       0       0       0                        01010500D   4707
     126       0       0       2       0                               0D   4708
     110    4532       0       0       0                        01010000D   4709
     110       0       0       2       0                               0D   4710
     126    4534       0       0       0                        01010500D   4711
     126       0       0       2       0                               0D   4712
     110    4536       0       0       0                        01010000D   4713
     110       0       0       2       0                               0D   4714
     126    4538       0       0       0                        01010500D   4715
     126       0       0       2       0                               0D   4716
     110    4540       0       0       0                        01010000D   4717
     110       0       0       2       0                               0D   4718
     126    4542       0       0       0                        01010500D   4719
     126       0       0       2       0                               0D   4720
     110    4544       0       0       0                        01010000D   4721
     110       0       0       2       0                               0D   4722
     126    4546       0       0       0                        01010500D   4723
     126       0       0       2       0                               0D   4724
     110    4548       0       0       0                        01010000D   4725
     110       0       0       2       0                               0D   4726
     102    4550       0       0       0                        01010500D   4727
     102       0       0       1       0                               0D   4728
     102    4551       0       0       0                        01010000D   4729
     102       0       0       1       0                               0D   4730
     142    4552       0       0       0                        00010500D   4731
     142       0       0       1       0                               0D   4732
     144    4553       0       0       0                        00000000D   4733
     144       0      -1       1       0                               0D   4734
     128    4554       0       0       0                        01010000D   4735
     128       0       0       4       0                               0D   4736
     126    4558       0       0       0                        01010500D   4737
     126       0       0       2       0                               0D   4738
     110    4560       0       0       0                        01010000D   4739
     110       0       0       2       0                               0D   4740
     126    4562       0       0       0                        01010500D   4741
     126       0       0       2       0                               0D   4742
     110    4564       0       0       0                        01010000D   4743
     110       0       0       2       0                               0D   4744
     126    4566       0       0       0                        01010500D   4745
     126       0       0       2       0                               0D   4746
     110    4568       0       0       0                        01010000D   4747
     110       0       0       2       0                               0D   4748
     126    4570       0       0       0                        01010500D   4749
     126       0       0       6       0                               0D   4750
     100    4576       0       0       0                        01010000D   4751
     100       0       0       2       0                               0D   4752
     126    4578       0       0       0                        01010500D   4753
     126       0       0       6       0                               0D   4754
     100    4584       0       0       0                        01010000D   4755
     100       0       0       2       0                               0D   4756
     102    4586       0       0       0                        01010500D   4757
     102       0       0       1       0                               0D   4758
     102    4587       0       0       0                        01010000D   4759
     102       0       0       1       0                               0D   4760
     142    4588       0       0       0                        00010500D   4761
     142       0       0       1       0                               0D   4762
     144    4589       0       0       0                        00000000D   4763
     144       0      -1       1       0                               0D   4764
     128    4590       0       0       0                        01010000D   4765
     128       0       0       4       0                               0D   4766
     126    4594       0       0       0                        01010500D   4767
     126       0       0       2       0                               0D   4768
     110    4596       0       0       0                        01010000D   4769
     110       0       0       2       0                               0D   4770
     126    4598       0       0       0                        01010500D   4771
     126       0       0       2       0                               0D   4772
     110    4600       0       0       0                        01010000D   4773
     110       0       0       2       0                               0D   4774
     126    4602       0       0       0                        01010500D   4775
     126       0       0       2       0                               0D   4776
     110    4604       0       0       0                        01010000D   4777
     110       0       0       2       0                               0D   4778
     126    4606       0       0       0                        01010500D   4779
     126       0       0      22       0                               0D   4780
     100    4628       0       0       0                        01010000D   4781
     100       0       0       2       0                               0D   4782
     102    4630       0       0       0                        01010500D   4783
     102       0       0       1       0                               0D   4784
     102    4631       0       0       0                        01010000D   4785
     102       0       0       1       0                               0D   4786
     142    4632       0       0       0                        00010500D   4787
     142       0       0       1       0                               0D   4788
     126    4633       0       0       0                        01010500D   4789
     126       0       0      22       0                               0D   4790
     124    4655       0       0       0                        00000000D   4791
     124       0       0       4       0                               0D   4792
     100    4659       0       0       0            4791        01010000D   4793
     100       0       0       2       0                               0D   4794
     126    4661       0       0       0                        01010500D   4795
     126       0       0      22       0                               0D   4796
     124    4683       0       0       0                        00000000D   4797
     124       0       0       4       0                               0D   4798
     100    4687       0       0       0            4797        01010000D   4799
     100       0       0       2       0                               0D   4800
     102    4689       0       0       0                        01010500D   4801
     102       0       0       1       0                               0D   4802
     102    4690       0       0       0                        01010000D   4803
     102       0       0       1       0                               0D   4804
     142    4691       0       0       0                        00010500D   4805
     142       0       0       1       0                               0D   4806
     144    4692       0       0       0                        00000000D   4807
     144       0      -1       1       0                               0D   4808
     128    4693       0       0       0                        01010000D   4809
     128       0       0       4       0                               0D   4810
     126    4697       0       0       0                        01010500D   4811
     126       0       0       2       0                               0D   4812
     110    4699       0       0       0                        01010000D   4813
     110       0       0       2       0                               0D   4814
     126    4701       0       0       0                        01010500D   4815
     126       0       0       2       0                               0D   4816
     110    4703       0       0       0                        01010000D   4817
     110       0       0       2       0                               0D   4818
     126    4705       0       0       0                        01010500D   4819
     126       0       0       2       0                               0D   4820
     110    4707       0       0       0                        01010000D   4821
     110       0       0       2       0                               0D   4822
     126    4709       0       0       0                        01010500D   4823
     126       0       0      22       0                               0D   4824
     100    4731       0       0       0                        01010000D   4825
     100       0       0       2       0                               0D   4826
     102    4733       0       0       0                        01010500D   4827
     102       0       0       1       0                               0D   4828
     102    4734       0       0       0                        01010000D   4829
     102       0       0       1       0                               0D   4830
     142    4735       0       0       0                        00010500D   4831
     142       0       0       1       0                               0D   4832
     126    4736       0       0       0                        01010500D   4833
     126       0       0      22       0                               0D   4834
     124    4758       0       0       0                        00000000D   4835
     124       0       0       4       0                               0D   4836
     100    4762       0       0       0            4835        01010000D   4837
     100       0       0       2       0                               0D   4838
     126    4764       0       0       0                        01010500D   4839
     126       0       0      22       0                               0D   4840
     124    4786       0       0       0                        00000000D   4841
     124       0       0       4       0                               0D   4842
     100    4790       0       0       0            4841        01010000D   4843
     100       0       0       2       0                               0D   4844
     102    4792       0       0       0                        01010500D   4845
     102       0       0       1       0                               0D   4846
     102    4793       0       0       0                        01010000D   4847
     102       0       0       1       0                               0D   4848
     142    4794       0       0       0                        00010500D   4849
     142       0       0       1       0                               0D   4850
     144    4795       0       0       0                        00000000D   4851
     144       0      -1       1       0                               0D   4852
     128    4796       0       0       0                        01010000D   4853
     128       0       0       4       0                               0D   4854
     126    4800       0       0       0                        01010500D   4855
     126       0       0       2       0                               0D   4856
     110    4802       0       0       0                        01010000D   4857
     110       0       0       2       0                               0D   4858
     126    4804       0       0       0                        01010500D   4859
     126       0       0       2       0                               0D   4860
     110    4806       0       0       0                        01010000D   4861
     110       0       0       2       0                               0D   4862
     126    4808       0       0       0                        01010500D   4863
     126       0       0       2       0                               0D   4864
     110    4810       0       0       0                        01010000D   4865
     110       0       0       2       0                               0D   4866
     126    4812       0       0       0                        01010500D   4867
     126       0       0      22       0                               0D   4868
     100    4834       0       0       0                        01010000D   4869
     100       0       0       2       0                               0D   4870
     102    4836       0       0       0                        01010500D   4871
     102       0       0       1       0                               0D   4872
     102    4837       0       0       0                        01010000D   4873
     102       0       0       1       0                               0D   4874
     142    4838       0       0       0                        00010500D   4875
     142       0       0       1       0                               0D   4876
     126    4839       0       0       0                        01010500D   4877
     126       0       0      22       0                               0D   4878
     124    4861       0       0       0                        00000000D   4879
     124       0       0       4       0                               0D   4880
     100    4865       0       0       0            4879        01010000D   4881
     100       0       0       2       0                               0D   4882
     126    4867       0       0       0                        01010500D   4883
     126       0       0      22       0                               0D   4884
     124    4889       0       0       0                        00000000D   4885
     124       0       0       4       0                               0D   4886
     100    4893       0       0       0            4885        01010000D   4887
     100       0       0       2       0                               0D   4888
     102    4895       0       0       0                        01010500D   4889
     102       0       0       1       0                               0D   4890
     102    4896       0       0       0                        01010000D   4891
     102       0       0       1       0                               0D   4892
     142    4897       0       0       0                        00010500D   4893
     142       0       0       1       0                               0D   4894
     144    4898       0       0       0                        00000000D   4895
     144       0      -1       1       0                               0D   4896
     128    4899       0       0       0                        01010000D   4897
     128       0       0       4       0                               0D   4898
     126    4903       0       0       0                        01010500D   4899
     126       0       0       2       0                               0D   4900
     110    4905       0       0       0                        01010000D   4901
     110       0       0       2       0                               0D   4902
     126    4907       0       0       0                        01010500D   4903
     126       0       0       2       0                               0D   4904
     110    4909       0       0       0                        01010000D   4905
     110       0       0       2       0                               0D   4906
     126    4911       0       0       0                        01010500D   4907
     126       0       0       2       0                               0D   4908
     110    4913       0       0       0                        01010000D   4909
     110       0       0       2       0                               0D   4910
     126    4915       0       0       0                        01010500D   4911
     126       0       0      22       0                               0D   4912
     100    4937       0       0       0                        01010000D   4913
     100       0       0       2       0                               0D   4914
     102    4939       0       0       0                        01010500D   4915
     102       0       0       1       0                               0D   4916
     102    4940       0       0       0                        01010000D   4917
     102       0       0       1       0                               0D   4918
     142    4941       0       0       0                        00010500D   4919
     142       0       0       1       0                               0D   4920
     126    4942       0       0       0                        01010500D   4921
     126       0       0      22       0                               0D   4922
     124    4964       0       0       0                        00000000D   4923
     124       0       0       4       0                               0D   4924
     100    4968       0       0       0            4923        01010000D   4925
     100       0       0       2       0                               0D   4926
     126    4970       0       0       0                        01010500D   4927
     126       0       0      22       0                               0D   4928
     124    4992       0       0       0                        00000000D   4929
     124       0       0       4       0                               0D   4930
     100    4996       0       0       0            4929        01010000D   4931
     100       0       0       2       0                               0D   4932
[truncated: 1,728,217 more chars]
