# Supplementary material for: Microbial metabolomics in open microscale platforms
Source: Nat Commun. 2016 Feb 4;7:10610. doi: 10.1038/ncomms10610 (PMC4742997; doi:10.1038/ncomms10610)
Supplement: Supplementary Data 3 — High solvent volume lid CAD file. [file ncomms10610-s5.txt]

SolidWorks IGES file using analytic representation for surfaces         S      1
1H,,1H;,5HPart4,38HE:\Teardrop\9-6-15 Teardrop Lid v2.IGS,15HSolidWorks G      1
2014,15HSolidWorks 2014,32,308,15,308,15,5HPart4,1.,2,2HMM,50,0.125,13H1G      2
50906.124953,1E-008,499990.,17HMill PC Not Sucky,,11,0,13H150906.124953;G      3
     314       1       0       0       0                        00000200D      1
     314       0       8       1       0                               0D      2
     128       2       0       0       0                        01010000D      3
     128       0       0       4       0                               0D      4
     126       6       0       0       0                        01010500D      5
     126       0       0       2       0                               0D      6
     110       8       0       0       0                        01010000D      7
     110       0       0       2       0                               0D      8
     126      10       0       0       0                        01010500D      9
     126       0       0       2       0                               0D     10
     110      12       0       0       0                        01010000D     11
     110       0       0       2       0                               0D     12
     126      14       0       0       0                        01010500D     13
     126       0       0       2       0                               0D     14
     110      16       0       0       0                        01010000D     15
     110       0       0       2       0                               0D     16
     126      18       0       0       0                        01010500D     17
     126       0       0       2       0                               0D     18
     110      20       0       0       0                        01010000D     19
     110       0       0       2       0                               0D     20
     102      22       0       0       0                        01010500D     21
     102       0       0       1       0                               0D     22
     102      23       0       0       0                        01010000D     23
     102       0       0       1       0                               0D     24
     142      24       0       0       0                        00010500D     25
     142       0       0       1       0                               0D     26
     144      25       0       0       0                        00000000D     27
     144       0      -1       1       0                               0D     28
     128      26       0       0       0                        01010000D     29
     128       0       0       4       0                               0D     30
     126      30       0       0       0                        01010500D     31
     126       0       0       2       0                               0D     32
     110      32       0       0       0                        01010000D     33
     110       0       0       2       0                               0D     34
     126      34       0       0       0                        01010500D     35
     126       0       0       2       0                               0D     36
     110      36       0       0       0                        01010000D     37
     110       0       0       1       0                               0D     38
     126      37       0       0       0                        01010500D     39
     126       0       0       2       0                               0D     40
     110      39       0       0       0                        01010000D     41
     110       0       0       1       0                               0D     42
     126      40       0       0       0                        01010500D     43
     126       0       0       2       0                               0D     44
     110      42       0       0       0                        01010000D     45
     110       0       0       1       0                               0D     46
     102      43       0       0       0                        01010500D     47
     102       0       0       1       0                               0D     48
     102      44       0       0       0                        01010000D     49
     102       0       0       1       0                               0D     50
     142      45       0       0       0                        00010500D     51
     142       0       0       1       0                               0D     52
     144      46       0       0       0                        00000000D     53
     144       0      -1       1       0                               0D     54
     128      47       0       0       0                        01010000D     55
     128       0       0       4       0                               0D     56
     126      51       0       0       0                        01010500D     57
     126       0       0       2       0                               0D     58
     110      53       0       0       0                        01010000D     59
     110       0       0       1       0                               0D     60
     126      54       0       0       0                        01010500D     61
     126       0       0       2       0                               0D     62
     110      56       0       0       0                        01010000D     63
     110       0       0       1       0                               0D     64
     126      57       0       0       0                        01010500D     65
     126       0       0       2       0                               0D     66
     110      59       0       0       0                        01010000D     67
     110       0       0       2       0                               0D     68
     126      61       0       0       0                        01010500D     69
     126       0       0       2       0                               0D     70
     110      63       0       0       0                        01010000D     71
     110       0       0       1       0                               0D     72
     102      64       0       0       0                        01010500D     73
     102       0       0       1       0                               0D     74
     102      65       0       0       0                        01010000D     75
     102       0       0       1       0                               0D     76
     142      66       0       0       0                        00010500D     77
     142       0       0       1       0                               0D     78
     144      67       0       0       0                        00000000D     79
     144       0      -1       1       0                               0D     80
     128      68       0       0       0                        01010000D     81
     128       0       0       4       0                               0D     82
     126      72       0       0       0                        01010500D     83
     126       0       0       2       0                               0D     84
     110      74       0       0       0                        01010000D     85
     110       0       0       2       0                               0D     86
     126      76       0       0       0                        01010500D     87
     126       0       0       2       0                               0D     88
     110      78       0       0       0                        01010000D     89
     110       0       0       2       0                               0D     90
     126      80       0       0       0                        01010500D     91
     126       0       0       2       0                               0D     92
     110      82       0       0       0                        01010000D     93
     110       0       0       2       0                               0D     94
     126      84       0       0       0                        01010500D     95
     126       0       0       2       0                               0D     96
     110      86       0       0       0                        01010000D     97
     110       0       0       2       0                               0D     98
     102      88       0       0       0                        01010500D     99
     102       0       0       1       0                               0D    100
     102      89       0       0       0                        01010000D    101
     102       0       0       1       0                               0D    102
     142      90       0       0       0                        00010500D    103
     142       0       0       1       0                               0D    104
     144      91       0       0       0                        00000000D    105
     144       0      -1       1       0                               0D    106
     128      92       0       0       0                        01010000D    107
     128       0       0       4       0                               0D    108
     126      96       0       0       0                        01010500D    109
     126       0       0       2       0                               0D    110
     110      98       0       0       0                        01010000D    111
     110       0       0       2       0                               0D    112
     126     100       0       0       0                        01010500D    113
     126       0       0       2       0                               0D    114
     110     102       0       0       0                        01010000D    115
     110       0       0       1       0                               0D    116
     126     103       0       0       0                        01010500D    117
     126       0       0       2       0                               0D    118
     110     105       0       0       0                        01010000D    119
     110       0       0       1       0                               0D    120
     126     106       0       0       0                        01010500D    121
     126       0       0       2       0                               0D    122
     110     108       0       0       0                        01010000D    123
     110       0       0       2       0                               0D    124
     102     110       0       0       0                        01010500D    125
     102       0       0       1       0                               0D    126
     102     111       0       0       0                        01010000D    127
     102       0       0       1       0                               0D    128
     142     112       0       0       0                        00010500D    129
     142       0       0       1       0                               0D    130
     126     113       0       0       0                        01010500D    131
     126       0       0       2       0                               0D    132
     110     115       0       0       0                        01010000D    133
     110       0       0       1       0                               0D    134
     126     116       0       0       0                        01010500D    135
     126       0       0       2       0                               0D    136
     110     118       0       0       0                        01010000D    137
     110       0       0       1       0                               0D    138
     126     119       0       0       0                        01010500D    139
     126       0       0       2       0                               0D    140
     110     121       0       0       0                        01010000D    141
     110       0       0       1       0                               0D    142
     126     122       0       0       0                        01010500D    143
     126       0       0       2       0                               0D    144
     110     124       0       0       0                        01010000D    145
     110       0       0       1       0                               0D    146
     102     125       0       0       0                        01010500D    147
     102       0       0       1       0                               0D    148
     102     126       0       0       0                        01010000D    149
     102       0       0       1       0                               0D    150
     142     127       0       0       0                        00010500D    151
     142       0       0       1       0                               0D    152
     126     128       0       0       0                        01010500D    153
     126       0       0       2       0                               0D    154
     110     130       0       0       0                        01010000D    155
     110       0       0       1       0                               0D    156
     126     131       0       0       0                        01010500D    157
     126       0       0       2       0                               0D    158
     110     133       0       0       0                        01010000D    159
     110       0       0       1       0                               0D    160
     126     134       0       0       0                        01010500D    161
     126       0       0       2       0                               0D    162
     110     136       0       0       0                        01010000D    163
     110       0       0       1       0                               0D    164
     126     137       0       0       0                        01010500D    165
     126       0       0       2       0                               0D    166
     110     139       0       0       0                        01010000D    167
     110       0       0       1       0                               0D    168
     102     140       0       0       0                        01010500D    169
     102       0       0       1       0                               0D    170
     102     141       0       0       0                        01010000D    171
     102       0       0       1       0                               0D    172
     142     142       0       0       0                        00010500D    173
     142       0       0       1       0                               0D    174
     126     143       0       0       0                        01010500D    175
     126       0       0       2       0                               0D    176
     110     145       0       0       0                        01010000D    177
     110       0       0       1       0                               0D    178
     126     146       0       0       0                        01010500D    179
     126       0       0       2       0                               0D    180
     110     148       0       0       0                        01010000D    181
     110       0       0       1       0                               0D    182
     126     149       0       0       0                        01010500D    183
     126       0       0       2       0                               0D    184
     110     151       0       0       0                        01010000D    185
     110       0       0       1       0                               0D    186
     126     152       0       0       0                        01010500D    187
     126       0       0       2       0                               0D    188
     110     154       0       0       0                        01010000D    189
     110       0       0       1       0                               0D    190
     102     155       0       0       0                        01010500D    191
     102       0       0       1       0                               0D    192
     102     156       0       0       0                        01010000D    193
     102       0       0       1       0                               0D    194
     142     157       0       0       0                        00010500D    195
     142       0       0       1       0                               0D    196
     126     158       0       0       0                        01010500D    197
     126       0       0       2       0                               0D    198
     110     160       0       0       0                        01010000D    199
     110       0       0       1       0                               0D    200
     126     161       0       0       0                        01010500D    201
     126       0       0       2       0                               0D    202
     110     163       0       0       0                        01010000D    203
     110       0       0       1       0                               0D    204
     126     164       0       0       0                        01010500D    205
     126       0       0       2       0                               0D    206
     110     166       0       0       0                        01010000D    207
     110       0       0       1       0                               0D    208
     126     167       0       0       0                        01010500D    209
     126       0       0       2       0                               0D    210
     110     169       0       0       0                        01010000D    211
     110       0       0       2       0                               0D    212
     102     171       0       0       0                        01010500D    213
     102       0       0       1       0                               0D    214
     102     172       0       0       0                        01010000D    215
     102       0       0       1       0                               0D    216
     142     173       0       0       0                        00010500D    217
     142       0       0       1       0                               0D    218
     126     174       0       0       0                        01010500D    219
     126       0       0       2       0                               0D    220
     110     176       0       0       0                        01010000D    221
     110       0       0       2       0                               0D    222
     126     178       0       0       0                        01010500D    223
     126       0       0       2       0                               0D    224
     110     180       0       0       0                        01010000D    225
     110       0       0       2       0                               0D    226
     126     182       0       0       0                        01010500D    227
     126       0       0       2       0                               0D    228
     110     184       0       0       0                        01010000D    229
     110       0       0       2       0                               0D    230
     126     186       0       0       0                        01010500D    231
     126       0       0       2       0                               0D    232
     110     188       0       0       0                        01010000D    233
     110       0       0       2       0                               0D    234
     102     190       0       0       0                        01010500D    235
     102       0       0       1       0                               0D    236
     102     191       0       0       0                        01010000D    237
     102       0       0       1       0                               0D    238
     142     192       0       0       0                        00010500D    239
     142       0       0       1       0                               0D    240
     126     193       0       0       0                        01010500D    241
     126       0       0       2       0                               0D    242
     110     195       0       0       0                        01010000D    243
     110       0       0       1       0                               0D    244
     126     196       0       0       0                        01010500D    245
     126       0       0       2       0                               0D    246
     110     198       0       0       0                        01010000D    247
     110       0       0       1       0                               0D    248
     126     199       0       0       0                        01010500D    249
     126       0       0       2       0                               0D    250
     110     201       0       0       0                        01010000D    251
     110       0       0       1       0                               0D    252
     126     202       0       0       0                        01010500D    253
     126       0       0       2       0                               0D    254
     110     204       0       0       0                        01010000D    255
     110       0       0       1       0                               0D    256
     102     205       0       0       0                        01010500D    257
     102       0       0       1       0                               0D    258
     102     206       0       0       0                        01010000D    259
     102       0       0       1       0                               0D    260
     142     207       0       0       0                        00010500D    261
     142       0       0       1       0                               0D    262
     126     208       0       0       0                        01010500D    263
     126       0       0       2       0                               0D    264
     110     210       0       0       0                        01010000D    265
     110       0       0       1       0                               0D    266
     126     211       0       0       0                        01010500D    267
     126       0       0       2       0                               0D    268
     110     213       0       0       0                        01010000D    269
     110       0       0       1       0                               0D    270
     126     214       0       0       0                        01010500D    271
     126       0       0       2       0                               0D    272
     110     216       0       0       0                        01010000D    273
     110       0       0       1       0                               0D    274
     126     217       0       0       0                        01010500D    275
     126       0       0       2       0                               0D    276
     110     219       0       0       0                        01010000D    277
     110       0       0       1       0                               0D    278
     102     220       0       0       0                        01010500D    279
     102       0       0       1       0                               0D    280
     102     221       0       0       0                        01010000D    281
     102       0       0       1       0                               0D    282
     142     222       0       0       0                        00010500D    283
     142       0       0       1       0                               0D    284
     126     223       0       0       0                        01010500D    285
     126       0       0       2       0                               0D    286
     110     225       0       0       0                        01010000D    287
     110       0       0       1       0                               0D    288
     126     226       0       0       0                        01010500D    289
     126       0       0       2       0                               0D    290
     110     228       0       0       0                        01010000D    291
     110       0       0       1       0                               0D    292
     126     229       0       0       0                        01010500D    293
     126       0       0       2       0                               0D    294
     110     231       0       0       0                        01010000D    295
     110       0       0       1       0                               0D    296
     126     232       0       0       0                        01010500D    297
     126       0       0       2       0                               0D    298
     110     234       0       0       0                        01010000D    299
     110       0       0       1       0                               0D    300
     102     235       0       0       0                        01010500D    301
     102       0       0       1       0                               0D    302
     102     236       0       0       0                        01010000D    303
     102       0       0       1       0                               0D    304
     142     237       0       0       0                        00010500D    305
     142       0       0       1       0                               0D    306
     126     238       0       0       0                        01010500D    307
     126       0       0       2       0                               0D    308
     110     240       0       0       0                        01010000D    309
     110       0       0       1       0                               0D    310
     126     241       0       0       0                        01010500D    311
     126       0       0       2       0                               0D    312
     110     243       0       0       0                        01010000D    313
     110       0       0       1       0                               0D    314
     126     244       0       0       0                        01010500D    315
     126       0       0       2       0                               0D    316
     110     246       0       0       0                        01010000D    317
     110       0       0       1       0                               0D    318
     126     247       0       0       0                        01010500D    319
     126       0       0       2       0                               0D    320
     110     249       0       0       0                        01010000D    321
     110       0       0       2       0                               0D    322
     102     251       0       0       0                        01010500D    323
     102       0       0       1       0                               0D    324
     102     252       0       0       0                        01010000D    325
     102       0       0       1       0                               0D    326
     142     253       0       0       0                        00010500D    327
     142       0       0       1       0                               0D    328
     126     254       0       0       0                        01010500D    329
     126       0       0       2       0                               0D    330
     110     256       0       0       0                        01010000D    331
     110       0       0       2       0                               0D    332
     126     258       0       0       0                        01010500D    333
     126       0       0       2       0                               0D    334
     110     260       0       0       0                        01010000D    335
     110       0       0       2       0                               0D    336
     126     262       0       0       0                        01010500D    337
     126       0       0       2       0                               0D    338
     110     264       0       0       0                        01010000D    339
     110       0       0       2       0                               0D    340
     126     266       0       0       0                        01010500D    341
     126       0       0       2       0                               0D    342
     110     268       0       0       0                        01010000D    343
     110       0       0       2       0                               0D    344
     102     270       0       0       0                        01010500D    345
     102       0       0       1       0                               0D    346
     102     271       0       0       0                        01010000D    347
     102       0       0       1       0                               0D    348
     142     272       0       0       0                        00010500D    349
     142       0       0       1       0                               0D    350
     126     273       0       0       0                        01010500D    351
     126       0       0       2       0                               0D    352
     110     275       0       0       0                        01010000D    353
     110       0       0       1       0                               0D    354
     126     276       0       0       0                        01010500D    355
     126       0       0       2       0                               0D    356
     110     278       0       0       0                        01010000D    357
     110       0       0       1       0                               0D    358
     126     279       0       0       0                        01010500D    359
     126       0       0       2       0                               0D    360
     110     281       0       0       0                        01010000D    361
     110       0       0       1       0                               0D    362
     126     282       0       0       0                        01010500D    363
     126       0       0       2       0                               0D    364
     110     284       0       0       0                        01010000D    365
     110       0       0       1       0                               0D    366
     102     285       0       0       0                        01010500D    367
     102       0       0       1       0                               0D    368
     102     286       0       0       0                        01010000D    369
     102       0       0       1       0                               0D    370
     142     287       0       0       0                        00010500D    371
     142       0       0       1       0                               0D    372
     126     288       0       0       0                        01010500D    373
     126       0       0       2       0                               0D    374
     110     290       0       0       0                        01010000D    375
     110       0       0       1       0                               0D    376
     126     291       0       0       0                        01010500D    377
     126       0       0       2       0                               0D    378
     110     293       0       0       0                        01010000D    379
     110       0       0       1       0                               0D    380
     126     294       0       0       0                        01010500D    381
     126       0       0       2       0                               0D    382
     110     296       0       0       0                        01010000D    383
     110       0       0       1       0                               0D    384
     126     297       0       0       0                        01010500D    385
     126       0       0       2       0                               0D    386
     110     299       0       0       0                        01010000D    387
     110       0       0       1       0                               0D    388
     102     300       0       0       0                        01010500D    389
     102       0       0       1       0                               0D    390
     102     301       0       0       0                        01010000D    391
     102       0       0       1       0                               0D    392
     142     302       0       0       0                        00010500D    393
     142       0       0       1       0                               0D    394
     126     303       0       0       0                        01010500D    395
     126       0       0       2       0                               0D    396
     110     305       0       0       0                        01010000D    397
     110       0       0       1       0                               0D    398
     126     306       0       0       0                        01010500D    399
     126       0       0       2       0                               0D    400
     110     308       0       0       0                        01010000D    401
     110       0       0       1       0                               0D    402
     126     309       0       0       0                        01010500D    403
     126       0       0       2       0                               0D    404
     110     311       0       0       0                        01010000D    405
     110       0       0       1       0                               0D    406
     126     312       0       0       0                        01010500D    407
     126       0       0       2       0                               0D    408
     110     314       0       0       0                        01010000D    409
     110       0       0       1       0                               0D    410
     102     315       0       0       0                        01010500D    411
     102       0       0       1       0                               0D    412
     102     316       0       0       0                        01010000D    413
     102       0       0       1       0                               0D    414
     142     317       0       0       0                        00010500D    415
     142       0       0       1       0                               0D    416
     126     318       0       0       0                        01010500D    417
     126       0       0       2       0                               0D    418
     110     320       0       0       0                        01010000D    419
     110       0       0       1       0                               0D    420
     126     321       0       0       0                        01010500D    421
     126       0       0       2       0                               0D    422
     110     323       0       0       0                        01010000D    423
     110       0       0       1       0                               0D    424
     126     324       0       0       0                        01010500D    425
     126       0       0       2       0                               0D    426
     110     326       0       0       0                        01010000D    427
     110       0       0       1       0                               0D    428
     126     327       0       0       0                        01010500D    429
     126       0       0       2       0                               0D    430
     110     329       0       0       0                        01010000D    431
     110       0       0       1       0                               0D    432
     102     330       0       0       0                        01010500D    433
     102       0       0       1       0                               0D    434
     102     331       0       0       0                        01010000D    435
     102       0       0       1       0                               0D    436
     142     332       0       0       0                        00010500D    437
     142       0       0       1       0                               0D    438
     126     333       0       0       0                        01010500D    439
     126       0       0       2       0                               0D    440
     110     335       0       0       0                        01010000D    441
     110       0       0       1       0                               0D    442
     126     336       0       0       0                        01010500D    443
     126       0       0       2       0                               0D    444
     110     338       0       0       0                        01010000D    445
     110       0       0       1       0                               0D    446
     126     339       0       0       0                        01010500D    447
     126       0       0       2       0                               0D    448
     110     341       0       0       0                        01010000D    449
     110       0       0       2       0                               0D    450
     126     343       0       0       0                        01010500D    451
     126       0       0       2       0                               0D    452
     110     345       0       0       0                        01010000D    453
     110       0       0       1       0                               0D    454
     102     346       0       0       0                        01010500D    455
     102       0       0       1       0                               0D    456
     102     347       0       0       0                        01010000D    457
     102       0       0       1       0                               0D    458
     142     348       0       0       0                        00010500D    459
     142       0       0       1       0                               0D    460
     126     349       0       0       0                        01010500D    461
     126       0       0       2       0                               0D    462
     110     351       0       0       0                        01010000D    463
     110       0       0       1       0                               0D    464
     126     352       0       0       0                        01010500D    465
     126       0       0       2       0                               0D    466
     110     354       0       0       0                        01010000D    467
     110       0       0       1       0                               0D    468
     126     355       0       0       0                        01010500D    469
     126       0       0       2       0                               0D    470
     110     357       0       0       0                        01010000D    471
     110       0       0       1       0                               0D    472
     126     358       0       0       0                        01010500D    473
     126       0       0       2       0                               0D    474
     110     360       0       0       0                        01010000D    475
     110       0       0       1       0                               0D    476
     102     361       0       0       0                        01010500D    477
     102       0       0       1       0                               0D    478
     102     362       0       0       0                        01010000D    479
     102       0       0       1       0                               0D    480
     142     363       0       0       0                        00010500D    481
     142       0       0       1       0                               0D    482
     126     364       0       0       0                        01010500D    483
     126       0       0       2       0                               0D    484
     110     366       0       0       0                        01010000D    485
     110       0       0       1       0                               0D    486
     126     367       0       0       0                        01010500D    487
     126       0       0       2       0                               0D    488
     110     369       0       0       0                        01010000D    489
     110       0       0       1       0                               0D    490
     126     370       0       0       0                        01010500D    491
     126       0       0       2       0                               0D    492
     110     372       0       0       0                        01010000D    493
     110       0       0       1       0                               0D    494
     126     373       0       0       0                        01010500D    495
     126       0       0       2       0                               0D    496
     110     375       0       0       0                        01010000D    497
     110       0       0       1       0                               0D    498
     102     376       0       0       0                        01010500D    499
     102       0       0       1       0                               0D    500
     102     377       0       0       0                        01010000D    501
     102       0       0       1       0                               0D    502
     142     378       0       0       0                        00010500D    503
     142       0       0       1       0                               0D    504
     126     379       0       0       0                        01010500D    505
     126       0       0       2       0                               0D    506
     110     381       0       0       0                        01010000D    507
     110       0       0       1       0                               0D    508
     126     382       0       0       0                        01010500D    509
     126       0       0       2       0                               0D    510
     110     384       0       0       0                        01010000D    511
     110       0       0       1       0                               0D    512
     126     385       0       0       0                        01010500D    513
     126       0       0       2       0                               0D    514
     110     387       0       0       0                        01010000D    515
     110       0       0       1       0                               0D    516
     126     388       0       0       0                        01010500D    517
     126       0       0       2       0                               0D    518
     110     390       0       0       0                        01010000D    519
     110       0       0       1       0                               0D    520
     102     391       0       0       0                        01010500D    521
     102       0       0       1       0                               0D    522
     102     392       0       0       0                        01010000D    523
     102       0       0       1       0                               0D    524
     142     393       0       0       0                        00010500D    525
     142       0       0       1       0                               0D    526
     126     394       0       0       0                        01010500D    527
     126       0       0       2       0                               0D    528
     110     396       0       0       0                        01010000D    529
     110       0       0       1       0                               0D    530
     126     397       0       0       0                        01010500D    531
     126       0       0       2       0                               0D    532
     110     399       0       0       0                        01010000D    533
     110       0       0       1       0                               0D    534
     126     400       0       0       0                        01010500D    535
     126       0       0       2       0                               0D    536
     110     402       0       0       0                        01010000D    537
     110       0       0       1       0                               0D    538
     126     403       0       0       0                        01010500D    539
     126       0       0       2       0                               0D    540
     110     405       0       0       0                        01010000D    541
     110       0       0       1       0                               0D    542
     102     406       0       0       0                        01010500D    543
     102       0       0       1       0                               0D    544
     102     407       0       0       0                        01010000D    545
     102       0       0       1       0                               0D    546
     142     408       0       0       0                        00010500D    547
     142       0       0       1       0                               0D    548
     126     409       0       0       0                        01010500D    549
     126       0       0       2       0                               0D    550
     110     411       0       0       0                        01010000D    551
     110       0       0       2       0                               0D    552
     126     413       0       0       0                        01010500D    553
     126       0       0       2       0                               0D    554
     110     415       0       0       0                        01010000D    555
     110       0       0       1       0                               0D    556
     126     416       0       0       0                        01010500D    557
     126       0       0       2       0                               0D    558
     110     418       0       0       0                        01010000D    559
     110       0       0       1       0                               0D    560
     126     419       0       0       0                        01010500D    561
     126       0       0       2       0                               0D    562
     110     421       0       0       0                        01010000D    563
     110       0       0       1       0                               0D    564
     102     422       0       0       0                        01010500D    565
     102       0       0       1       0                               0D    566
     102     423       0       0       0                        01010000D    567
     102       0       0       1       0                               0D    568
     142     424       0       0       0                        00010500D    569
     142       0       0       1       0                               0D    570
     126     425       0       0       0                        01010500D    571
     126       0       0       2       0                               0D    572
     110     427       0       0       0                        01010000D    573
     110       0       0       1       0                               0D    574
     126     428       0       0       0                        01010500D    575
     126       0       0       2       0                               0D    576
     110     430       0       0       0                        01010000D    577
     110       0       0       1       0                               0D    578
     126     431       0       0       0                        01010500D    579
     126       0       0       2       0                               0D    580
     110     433       0       0       0                        01010000D    581
     110       0       0       1       0                               0D    582
     126     434       0       0       0                        01010500D    583
     126       0       0       2       0                               0D    584
     110     436       0       0       0                        01010000D    585
     110       0       0       1       0                               0D    586
     102     437       0       0       0                        01010500D    587
     102       0       0       1       0                               0D    588
     102     438       0       0       0                        01010000D    589
     102       0       0       1       0                               0D    590
     142     439       0       0       0                        00010500D    591
     142       0       0       1       0                               0D    592
     126     440       0       0       0                        01010500D    593
     126       0       0       2       0                               0D    594
     110     442       0       0       0                        01010000D    595
     110       0       0       1       0                               0D    596
     126     443       0       0       0                        01010500D    597
     126       0       0       2       0                               0D    598
     110     445       0       0       0                        01010000D    599
     110       0       0       1       0                               0D    600
     126     446       0       0       0                        01010500D    601
     126       0       0       2       0                               0D    602
     110     448       0       0       0                        01010000D    603
     110       0       0       1       0                               0D    604
     126     449       0       0       0                        01010500D    605
     126       0       0       2       0                               0D    606
     110     451       0       0       0                        01010000D    607
     110       0       0       1       0                               0D    608
     102     452       0       0       0                        01010500D    609
     102       0       0       1       0                               0D    610
     102     453       0       0       0                        01010000D    611
     102       0       0       1       0                               0D    612
     142     454       0       0       0                        00010500D    613
     142       0       0       1       0                               0D    614
     126     455       0       0       0                        01010500D    615
     126       0       0       2       0                               0D    616
     110     457       0       0       0                        01010000D    617
     110       0       0       1       0                               0D    618
     126     458       0       0       0                        01010500D    619
     126       0       0       2       0                               0D    620
     110     460       0       0       0                        01010000D    621
     110       0       0       1       0                               0D    622
     126     461       0       0       0                        01010500D    623
     126       0       0       2       0                               0D    624
     110     463       0       0       0                        01010000D    625
     110       0       0       1       0                               0D    626
     126     464       0       0       0                        01010500D    627
     126       0       0       2       0                               0D    628
     110     466       0       0       0                        01010000D    629
     110       0       0       1       0                               0D    630
     102     467       0       0       0                        01010500D    631
     102       0       0       1       0                               0D    632
     102     468       0       0       0                        01010000D    633
     102       0       0       1       0                               0D    634
     142     469       0       0       0                        00010500D    635
     142       0       0       1       0                               0D    636
     126     470       0       0       0                        01010500D    637
     126       0       0       2       0                               0D    638
     110     472       0       0       0                        01010000D    639
     110       0       0       1       0                               0D    640
     126     473       0       0       0                        01010500D    641
     126       0       0       2       0                               0D    642
     110     475       0       0       0                        01010000D    643
     110       0       0       1       0                               0D    644
     126     476       0       0       0                        01010500D    645
     126       0       0       2       0                               0D    646
     110     478       0       0       0                        01010000D    647
     110       0       0       1       0                               0D    648
     126     479       0       0       0                        01010500D    649
     126       0       0       2       0                               0D    650
     110     481       0       0       0                        01010000D    651
     110       0       0       2       0                               0D    652
     102     483       0       0       0                        01010500D    653
     102       0       0       1       0                               0D    654
     102     484       0       0       0                        01010000D    655
     102       0       0       1       0                               0D    656
     142     485       0       0       0                        00010500D    657
     142       0       0       1       0                               0D    658
     126     486       0       0       0                        01010500D    659
     126       0       0       2       0                               0D    660
     110     488       0       0       0                        01010000D    661
     110       0       0       2       0                               0D    662
     126     490       0       0       0                        01010500D    663
     126       0       0       2       0                               0D    664
     110     492       0       0       0                        01010000D    665
     110       0       0       2       0                               0D    666
     126     494       0       0       0                        01010500D    667
     126       0       0       2       0                               0D    668
     110     496       0       0       0                        01010000D    669
     110       0       0       2       0                               0D    670
     126     498       0       0       0                        01010500D    671
     126       0       0       2       0                               0D    672
     110     500       0       0       0                        01010000D    673
     110       0       0       2       0                               0D    674
     102     502       0       0       0                        01010500D    675
     102       0       0       1       0                               0D    676
     102     503       0       0       0                        01010000D    677
     102       0       0       1       0                               0D    678
     142     504       0       0       0                        00010500D    679
     142       0       0       1       0                               0D    680
     126     505       0       0       0                        01010500D    681
     126       0       0       2       0                               0D    682
     110     507       0       0       0                        01010000D    683
     110       0       0       1       0                               0D    684
     126     508       0       0       0                        01010500D    685
     126       0       0       2       0                               0D    686
     110     510       0       0       0                        01010000D    687
     110       0       0       2       0                               0D    688
     126     512       0       0       0                        01010500D    689
     126       0       0       2       0                               0D    690
     110     514       0       0       0                        01010000D    691
     110       0       0       1       0                               0D    692
     126     515       0       0       0                        01010500D    693
     126       0       0       2       0                               0D    694
     110     517       0       0       0                        01010000D    695
     110       0       0       1       0                               0D    696
     102     518       0       0       0                        01010500D    697
     102       0       0       1       0                               0D    698
     102     519       0       0       0                        01010000D    699
     102       0       0       1       0                               0D    700
     142     520       0       0       0                        00010500D    701
     142       0       0       1       0                               0D    702
     126     521       0       0       0                        01010500D    703
     126       0       0       2       0                               0D    704
     110     523       0       0       0                        01010000D    705
     110       0       0       1       0                               0D    706
     126     524       0       0       0                        01010500D    707
     126       0       0       2       0                               0D    708
     110     526       0       0       0                        01010000D    709
     110       0       0       2       0                               0D    710
     126     528       0       0       0                        01010500D    711
     126       0       0       2       0                               0D    712
     110     530       0       0       0                        01010000D    713
     110       0       0       1       0                               0D    714
     126     531       0       0       0                        01010500D    715
     126       0       0       2       0                               0D    716
     110     533       0       0       0                        01010000D    717
     110       0       0       1       0                               0D    718
     102     534       0       0       0                        01010500D    719
     102       0       0       1       0                               0D    720
     102     535       0       0       0                        01010000D    721
     102       0       0       1       0                               0D    722
     142     536       0       0       0                        00010500D    723
     142       0       0       1       0                               0D    724
     126     537       0       0       0                        01010500D    725
     126       0       0       2       0                               0D    726
     110     539       0       0       0                        01010000D    727
     110       0       0       1       0                               0D    728
     126     540       0       0       0                        01010500D    729
     126       0       0       2       0                               0D    730
     110     542       0       0       0                        01010000D    731
     110       0       0       1       0                               0D    732
     126     543       0       0       0                        01010500D    733
     126       0       0       2       0                               0D    734
     110     545       0       0       0                        01010000D    735
     110       0       0       1       0                               0D    736
     126     546       0       0       0                        01010500D    737
     126       0       0       2       0                               0D    738
     110     548       0       0       0                        01010000D    739
     110       0       0       1       0                               0D    740
     102     549       0       0       0                        01010500D    741
     102       0       0       1       0                               0D    742
     102     550       0       0       0                        01010000D    743
     102       0       0       1       0                               0D    744
     142     551       0       0       0                        00010500D    745
     142       0       0       1       0                               0D    746
     126     552       0       0       0                        01010500D    747
     126       0       0       2       0                               0D    748
     110     554       0       0       0                        01010000D    749
     110       0       0       2       0                               0D    750
     126     556       0       0       0                        01010500D    751
     126       0       0       2       0                               0D    752
     110     558       0       0       0                        01010000D    753
     110       0       0       2       0                               0D    754
     126     560       0       0       0                        01010500D    755
     126       0       0       2       0                               0D    756
     110     562       0       0       0                        01010000D    757
     110       0       0       1       0                               0D    758
     126     563       0       0       0                        01010500D    759
     126       0       0       2       0                               0D    760
     110     565       0       0       0                        01010000D    761
     110       0       0       1       0                               0D    762
     102     566       0       0       0                        01010500D    763
     102       0       0       1       0                               0D    764
     102     567       0       0       0                        01010000D    765
     102       0       0       1       0                               0D    766
     142     568       0       0       0                        00010500D    767
     142       0       0       1       0                               0D    768
     126     569       0       0       0                        01010500D    769
     126       0       0       2       0                               0D    770
     110     571       0       0       0                        01010000D    771
     110       0       0       2       0                               0D    772
     126     573       0       0       0                        01010500D    773
     126       0       0       2       0                               0D    774
     110     575       0       0       0                        01010000D    775
     110       0       0       2       0                               0D    776
     126     577       0       0       0                        01010500D    777
     126       0       0       2       0                               0D    778
     110     579       0       0       0                        01010000D    779
     110       0       0       2       0                               0D    780
     126     581       0       0       0                        01010500D    781
     126       0       0       2       0                               0D    782
     110     583       0       0       0                        01010000D    783
     110       0       0       2       0                               0D    784
     102     585       0       0       0                        01010500D    785
     102       0       0       1       0                               0D    786
     102     586       0       0       0                        01010000D    787
     102       0       0       1       0                               0D    788
     142     587       0       0       0                        00010500D    789
     142       0       0       1       0                               0D    790
     144     588       0       0       0                        00000000D    791
     144       0      -1       3       0                               0D    792
     128     591       0       0       0                        01010000D    793
     128       0       0       4       0                               0D    794
     126     595       0       0       0                        01010500D    795
     126       0       0       2       0                               0D    796
     110     597       0       0       0                        01010000D    797
     110       0       0       1       0                               0D    798
     126     598       0       0       0                        01010500D    799
     126       0       0       2       0                               0D    800
     110     600       0       0       0                        01010000D    801
     110       0       0       1       0                               0D    802
     126     601       0       0       0                        01010500D    803
     126       0       0       2       0                               0D    804
     110     603       0       0       0                        01010000D    805
     110       0       0       2       0                               0D    806
     126     605       0       0       0                        01010500D    807
     126       0       0       2       0                               0D    808
     110     607       0       0       0                        01010000D    809
     110       0       0       2       0                               0D    810
     102     609       0       0       0                        01010500D    811
     102       0       0       1       0                               0D    812
     102     610       0       0       0                        01010000D    813
     102       0       0       1       0                               0D    814
     142     611       0       0       0                        00010500D    815
     142       0       0       1       0                               0D    816
     144     612       0       0       0                        00000000D    817
     144       0      -1       1       0                               0D    818
     128     613       0       0       0                        01010000D    819
     128       0       0       4       0                               0D    820
     126     617       0       0       0                        01010500D    821
     126       0       0       2       0                               0D    822
     110     619       0       0       0                        01010000D    823
     110       0       0       2       0                               0D    824
     126     621       0       0       0                        01010500D    825
     126       0       0       2       0                               0D    826
     110     623       0       0       0                        01010000D    827
     110       0       0       2       0                               0D    828
     126     625       0       0       0                        01010500D    829
     126       0       0       2       0                               0D    830
     110     627       0       0       0                        01010000D    831
     110       0       0       2       0                               0D    832
     126     629       0       0       0                        01010500D    833
     126       0       0       2       0                               0D    834
     110     631       0       0       0                        01010000D    835
     110       0       0       2       0                               0D    836
     102     633       0       0       0                        01010500D    837
     102       0       0       1       0                               0D    838
     102     634       0       0       0                        01010000D    839
     102       0       0       1       0                               0D    840
     142     635       0       0       0                        00010500D    841
     142       0       0       1       0                               0D    842
     144     636       0       0       0                        00000000D    843
     144       0      -1       1       0                               0D    844
     128     637       0       0       0                        01010000D    845
     128       0       0       4       0                               0D    846
     126     641       0       0       0                        01010500D    847
     126       0       0       2       0                               0D    848
     110     643       0       0       0                        01010000D    849
     110       0       0       2       0                               0D    850
     126     645       0       0       0                        01010500D    851
     126       0       0       2       0                               0D    852
     110     647       0       0       0                        01010000D    853
     110       0       0       2       0                               0D    854
     126     649       0       0       0                        01010500D    855
     126       0       0       2       0                               0D    856
     110     651       0       0       0                        01010000D    857
     110       0       0       2       0                               0D    858
     126     653       0       0       0                        01010500D    859
     126       0       0       2       0                               0D    860
     110     655       0       0       0                        01010000D    861
     110       0       0       2       0                               0D    862
     102     657       0       0       0                        01010500D    863
     102       0       0       1       0                               0D    864
     102     658       0       0       0                        01010000D    865
     102       0       0       1       0                               0D    866
     142     659       0       0       0                        00010500D    867
     142       0       0       1       0                               0D    868
     144     660       0       0       0                        00000000D    869
     144       0      -1       1       0                               0D    870
     128     661       0       0       0                        01010000D    871
     128       0       0       4       0                               0D    872
     126     665       0       0       0                        01010500D    873
     126       0       0       2       0                               0D    874
     110     667       0       0       0                        01010000D    875
     110       0       0       2       0                               0D    876
     126     669       0       0       0                        01010500D    877
     126       0       0       2       0                               0D    878
     110     671       0       0       0                        01010000D    879
     110       0       0       2       0                               0D    880
     126     673       0       0       0                        01010500D    881
     126       0       0       2       0                               0D    882
     110     675       0       0       0                        01010000D    883
     110       0       0       2       0                               0D    884
     126     677       0       0       0                        01010500D    885
     126       0       0       2       0                               0D    886
     110     679       0       0       0                        01010000D    887
     110       0       0       2       0                               0D    888
     102     681       0       0       0                        01010500D    889
     102       0       0       1       0                               0D    890
     102     682       0       0       0                        01010000D    891
     102       0       0       1       0                               0D    892
     142     683       0       0       0                        00010500D    893
     142       0       0       1       0                               0D    894
     144     684       0       0       0                        00000000D    895
     144       0      -1       1       0                               0D    896
     128     685       0       0       0                        01010000D    897
     128       0       0       4       0                               0D    898
     126     689       0       0       0                        01010500D    899
     126       0       0       2       0                               0D    900
     110     691       0       0       0                        01010000D    901
     110       0       0       2       0                               0D    902
     126     693       0       0       0                        01010500D    903
     126       0       0       2       0                               0D    904
     110     695       0       0       0                        01010000D    905
     110       0       0       2       0                               0D    906
     126     697       0       0       0                        01010500D    907
     126       0       0       2       0                               0D    908
     110     699       0       0       0                        01010000D    909
     110       0       0       2       0                               0D    910
     126     701       0       0       0                        01010500D    911
     126       0       0       2       0                               0D    912
     110     703       0       0       0                        01010000D    913
     110       0       0       2       0                               0D    914
     102     705       0       0       0                        01010500D    915
     102       0       0       1       0                               0D    916
     102     706       0       0       0                        01010000D    917
     102       0       0       1       0                               0D    918
     142     707       0       0       0                        00010500D    919
     142       0       0       1       0                               0D    920
     144     708       0       0       0                        00000000D    921
     144       0      -1       1       0                               0D    922
     128     709       0       0       0                        01010000D    923
     128       0       0       4       0                               0D    924
     126     713       0       0       0                        01010500D    925
     126       0       0       2       0                               0D    926
     110     715       0       0       0                        01010000D    927
     110       0       0       2       0                               0D    928
     126     717       0       0       0                        01010500D    929
     126       0       0       2       0                               0D    930
     110     719       0       0       0                        01010000D    931
     110       0       0       2       0                               0D    932
     126     721       0       0       0                        01010500D    933
     126       0       0       2       0                               0D    934
     110     723       0       0       0                        01010000D    935
     110       0       0       2       0                               0D    936
     126     725       0       0       0                        01010500D    937
     126       0       0       2       0                               0D    938
     110     727       0       0       0                        01010000D    939
     110       0       0       2       0                               0D    940
     102     729       0       0       0                        01010500D    941
     102       0       0       1       0                               0D    942
     102     730       0       0       0                        01010000D    943
     102       0       0       1       0                               0D    944
     142     731       0       0       0                        00010500D    945
     142       0       0       1       0                               0D    946
     144     732       0       0       0                        00000000D    947
     144       0      -1       1       0                               0D    948
     128     733       0       0       0                        01010000D    949
     128       0       0       4       0                               0D    950
     126     737       0       0       0                        01010500D    951
     126       0       0       2       0                               0D    952
     110     739       0       0       0                        01010000D    953
     110       0       0       2       0                               0D    954
     126     741       0       0       0                        01010500D    955
     126       0       0       2       0                               0D    956
     110     743       0       0       0                        01010000D    957
     110       0       0       2       0                               0D    958
     126     745       0       0       0                        01010500D    959
     126       0       0       2       0                               0D    960
     110     747       0       0       0                        01010000D    961
     110       0       0       2       0                               0D    962
     126     749       0       0       0                        01010500D    963
     126       0       0       2       0                               0D    964
     110     751       0       0       0                        01010000D    965
     110       0       0       2       0                               0D    966
     102     753       0       0       0                        01010500D    967
     102       0       0       1       0                               0D    968
     102     754       0       0       0                        01010000D    969
     102       0       0       1       0                               0D    970
     142     755       0       0       0                        00010500D    971
     142       0       0       1       0                               0D    972
     144     756       0       0       0                        00000000D    973
     144       0      -1       1       0                               0D    974
     128     757       0       0       0                        01010000D    975
     128       0       0       4       0                               0D    976
     126     761       0       0       0                        01010500D    977
     126       0       0       2       0                               0D    978
     110     763       0       0       0                        01010000D    979
     110       0       0       2       0                               0D    980
     126     765       0       0       0                        01010500D    981
     126       0       0       2       0                               0D    982
     110     767       0       0       0                        01010000D    983
     110       0       0       2       0                               0D    984
     126     769       0       0       0                        01010500D    985
     126       0       0       2       0                               0D    986
     110     771       0       0       0                        01010000D    987
     110       0       0       2       0                               0D    988
     126     773       0       0       0                        01010500D    989
     126       0       0       2       0                               0D    990
     110     775       0       0       0                        01010000D    991
     110       0       0       2       0                               0D    992
     102     777       0       0       0                        01010500D    993
     102       0       0       1       0                               0D    994
     102     778       0       0       0                        01010000D    995
     102       0       0       1       0                               0D    996
     142     779       0       0       0                        00010500D    997
     142       0       0       1       0                               0D    998
     144     780       0       0       0                        00000000D    999
     144       0      -1       1       0                               0D   1000
     128     781       0       0       0                        01010000D   1001
     128       0       0       4       0                               0D   1002
     126     785       0       0       0                        01010500D   1003
     126       0       0       2       0                               0D   1004
     110     787       0       0       0                        01010000D   1005
     110       0       0       1       0                               0D   1006
     126     788       0       0       0                        01010500D   1007
     126       0       0       2       0                               0D   1008
     110     790       0       0       0                        01010000D   1009
     110       0       0       2       0                               0D   1010
     126     792       0       0       0                        01010500D   1011
     126       0       0       2       0                               0D   1012
     110     794       0       0       0                        01010000D   1013
     110       0       0       2       0                               0D   1014
     126     796       0       0       0                        01010500D   1015
     126       0       0       2       0                               0D   1016
     110     798       0       0       0                        01010000D   1017
     110       0       0       1       0                               0D   1018
     102     799       0       0       0                        01010500D   1019
     102       0       0       1       0                               0D   1020
     102     800       0       0       0                        01010000D   1021
     102       0       0       1       0                               0D   1022
     142     801       0       0       0                        00010500D   1023
     142       0       0       1       0                               0D   1024
     144     802       0       0       0                        00000000D   1025
     144       0      -1       1       0                               0D   1026
     128     803       0       0       0                        01010000D   1027
     128       0       0       4       0                               0D   1028
     126     807       0       0       0                        01010500D   1029
     126       0       0       2       0                               0D   1030
     110     809       0       0       0                        01010000D   1031
     110       0       0       2       0                               0D   1032
     126     811       0       0       0                        01010500D   1033
     126       0       0       2       0                               0D   1034
     110     813       0       0       0                        01010000D   1035
     110       0       0       2       0                               0D   1036
     126     815       0       0       0                        01010500D   1037
     126       0       0       2       0                               0D   1038
     110     817       0       0       0                        01010000D   1039
     110       0       0       1       0                               0D   1040
     126     818       0       0       0                        01010500D   1041
     126       0       0       2       0                               0D   1042
     110     820       0       0       0                        01010000D   1043
     110       0       0       1       0                               0D   1044
     102     821       0       0       0                        01010500D   1045
     102       0       0       1       0                               0D   1046
     102     822       0       0       0                        01010000D   1047
     102       0       0       1       0                               0D   1048
     142     823       0       0       0                        00010500D   1049
     142       0       0       1       0                               0D   1050
     144     824       0       0       0                        00000000D   1051
     144       0      -1       1       0                               0D   1052
     128     825       0       0       0                        01010000D   1053
     128       0       0       4       0                               0D   1054
     126     829       0       0       0                        01010500D   1055
     126       0       0       2       0                               0D   1056
     110     831       0       0       0                        01010000D   1057
     110       0       0       2       0                               0D   1058
     126     833       0       0       0                        01010500D   1059
     126       0       0       2       0                               0D   1060
     110     835       0       0       0                        01010000D   1061
     110       0       0       2       0                               0D   1062
     126     837       0       0       0                        01010500D   1063
     126       0       0       2       0                               0D   1064
     110     839       0       0       0                        01010000D   1065
     110       0       0       2       0                               0D   1066
     126     841       0       0       0                        01010500D   1067
     126       0       0       2       0                               0D   1068
     110     843       0       0       0                        01010000D   1069
     110       0       0       2       0                               0D   1070
     102     845       0       0       0                        01010500D   1071
     102       0       0       1       0                               0D   1072
     102     846       0       0       0                        01010000D   1073
     102       0       0       1       0                               0D   1074
     142     847       0       0       0                        00010500D   1075
     142       0       0       1       0                               0D   1076
     144     848       0       0       0                        00000000D   1077
     144       0      -1       1       0                               0D   1078
     128     849       0       0       0                        01010000D   1079
     128       0       0       4       0                               0D   1080
     126     853       0       0       0                        01010500D   1081
     126       0       0       2       0                               0D   1082
     110     855       0       0       0                        01010000D   1083
     110       0       0       1       0                               0D   1084
     126     856       0       0       0                        01010500D   1085
     126       0       0       2       0                               0D   1086
     110     858       0       0       0                        01010000D   1087
     110       0       0       1       0                               0D   1088
     126     859       0       0       0                        01010500D   1089
     126       0       0       2       0                               0D   1090
     110     861       0       0       0                        01010000D   1091
     110       0       0       1       0                               0D   1092
     126     862       0       0       0                        01010500D   1093
     126       0       0       2       0                               0D   1094
     110     864       0       0       0                        01010000D   1095
     110       0       0       1       0                               0D   1096
     102     865       0       0       0                        01010500D   1097
     102       0       0       1       0                               0D   1098
     102     866       0       0       0                        01010000D   1099
     102       0       0       1       0                               0D   1100
     142     867       0       0       0                        00010500D   1101
     142       0       0       1       0                               0D   1102
     144     868       0       0       0                        00000000D   1103
     144       0      -1       1       0                               0D   1104
     128     869       0       0       0                        01010000D   1105
     128       0       0       4       0                               0D   1106
     126     873       0       0       0                        01010500D   1107
     126       0       0       2       0                               0D   1108
     110     875       0       0       0                        01010000D   1109
     110       0       0       2       0                               0D   1110
     126     877       0       0       0                        01010500D   1111
     126       0       0       2       0                               0D   1112
     110     879       0       0       0                        01010000D   1113
     110       0       0       2       0                               0D   1114
     126     881       0       0       0                        01010500D   1115
     126       0       0       2       0                               0D   1116
     110     883       0       0       0                        01010000D   1117
     110       0       0       1       0                               0D   1118
     126     884       0       0       0                        01010500D   1119
     126       0       0       2       0                               0D   1120
     110     886       0       0       0                        01010000D   1121
     110       0       0       1       0                               0D   1122
     102     887       0       0       0                        01010500D   1123
     102       0       0       1       0                               0D   1124
     102     888       0       0       0                        01010000D   1125
     102       0       0       1       0                               0D   1126
     142     889       0       0       0                        00010500D   1127
     142       0       0       1       0                               0D   1128
     144     890       0       0       0                        00000000D   1129
     144       0      -1       1       0                               0D   1130
     128     891       0       0       0                        01010000D   1131
     128       0       0       4       0                               0D   1132
     126     895       0       0       0                        01010500D   1133
     126       0       0       2       0                               0D   1134
     110     897       0       0       0                        01010000D   1135
     110       0       0       1       0                               0D   1136
     126     898       0       0       0                        01010500D   1137
     126       0       0       2       0                               0D   1138
     110     900       0       0       0                        01010000D   1139
     110       0       0       2       0                               0D   1140
     126     902       0       0       0                        01010500D   1141
     126       0       0       2       0                               0D   1142
     110     904       0       0       0                        01010000D   1143
     110       0       0       2       0                               0D   1144
     126     906       0       0       0                        01010500D   1145
     126       0       0       2       0                               0D   1146
     110     908       0       0       0                        01010000D   1147
     110       0       0       1       0                               0D   1148
     102     909       0       0       0                        01010500D   1149
     102       0       0       1       0                               0D   1150
     102     910       0       0       0                        01010000D   1151
     102       0       0       1       0                               0D   1152
     142     911       0       0       0                        00010500D   1153
     142       0       0       1       0                               0D   1154
     144     912       0       0       0                        00000000D   1155
     144       0      -1       1       0                               0D   1156
     128     913       0       0       0                        01010000D   1157
     128       0       0       4       0                               0D   1158
     126     917       0       0       0                        01010500D   1159
     126       0       0       2       0                               0D   1160
     110     919       0       0       0                        01010000D   1161
     110       0       0       1       0                               0D   1162
     126     920       0       0       0                        01010500D   1163
     126       0       0       2       0                               0D   1164
     110     922       0       0       0                        01010000D   1165
     110       0       0       1       0                               0D   1166
     126     923       0       0       0                        01010500D   1167
     126       0       0       2       0                               0D   1168
     110     925       0       0       0                        01010000D   1169
     110       0       0       1       0                               0D   1170
     126     926       0       0       0                        01010500D   1171
     126       0       0       2       0                               0D   1172
     110     928       0       0       0                        01010000D   1173
     110       0       0       1       0                               0D   1174
     102     929       0       0       0                        01010500D   1175
     102       0       0       1       0                               0D   1176
     102     930       0       0       0                        01010000D   1177
     102       0       0       1       0                               0D   1178
     142     931       0       0       0                        00010500D   1179
     142       0       0       1       0                               0D   1180
     144     932       0       0       0                        00000000D   1181
     144       0      -1       1       0                               0D   1182
     128     933       0       0       0                        01010000D   1183
     128       0       0       4       0                               0D   1184
     126     937       0       0       0                        01010500D   1185
     126       0       0       2       0                               0D   1186
     110     939       0       0       0                        01010000D   1187
     110       0       0       1       0                               0D   1188
     126     940       0       0       0                        01010500D   1189
     126       0       0       2       0                               0D   1190
     110     942       0       0       0                        01010000D   1191
     110       0       0       1       0                               0D   1192
     126     943       0       0       0                        01010500D   1193
     126       0       0       2       0                               0D   1194
     110     945       0       0       0                        01010000D   1195
     110       0       0       2       0                               0D   1196
     126     947       0       0       0                        01010500D   1197
     126       0       0       2       0                               0D   1198
     110     949       0       0       0                        01010000D   1199
     110       0       0       2       0                               0D   1200
     102     951       0       0       0                        01010500D   1201
     102       0       0       1       0                               0D   1202
     102     952       0       0       0                        01010000D   1203
     102       0       0       1       0                               0D   1204
     142     953       0       0       0                        00010500D   1205
     142       0       0       1       0                               0D   1206
     144     954       0       0       0                        00000000D   1207
     144       0      -1       1       0                               0D   1208
     128     955       0       0       0                        01010000D   1209
     128       0       0       4       0                               0D   1210
     126     959       0       0       0                        01010500D   1211
     126       0       0       2       0                               0D   1212
     110     961       0       0       0                        01010000D   1213
     110       0       0       2       0                               0D   1214
     126     963       0       0       0                        01010500D   1215
     126       0       0       2       0                               0D   1216
     110     965       0       0       0                        01010000D   1217
     110       0       0       2       0                               0D   1218
     126     967       0       0       0                        01010500D   1219
     126       0       0       2       0                               0D   1220
     110     969       0       0       0                        01010000D   1221
     110       0       0       1       0                               0D   1222
     126     970       0       0       0                        01010500D   1223
     126       0       0       2       0                               0D   1224
     110     972       0       0       0                        01010000D   1225
     110       0       0       1       0                               0D   1226
     102     973       0       0       0                        01010500D   1227
     102       0       0       1       0                               0D   1228
     102     974       0       0       0                        01010000D   1229
     102       0       0       1       0                               0D   1230
     142     975       0       0       0                        00010500D   1231
     142       0       0       1       0                               0D   1232
     144     976       0       0       0                        00000000D   1233
     144       0      -1       1       0                               0D   1234
     128     977       0       0       0                        01010000D   1235
     128       0       0       4       0                               0D   1236
     126     981       0       0       0                        01010500D   1237
     126       0       0       2       0                               0D   1238
     110     983       0       0       0                        01010000D   1239
     110       0       0       2       0                               0D   1240
     126     985       0       0       0                        01010500D   1241
     126       0       0       2       0                               0D   1242
     110     987       0       0       0                        01010000D   1243
     110       0       0       2       0                               0D   1244
     126     989       0       0       0                        01010500D   1245
     126       0       0       2       0                               0D   1246
     110     991       0       0       0                        01010000D   1247
     110       0       0       2       0                               0D   1248
     126     993       0       0       0                        01010500D   1249
     126       0       0       2       0                               0D   1250
     110     995       0       0       0                        01010000D   1251
     110       0       0       2       0                               0D   1252
     102     997       0       0       0                        01010500D   1253
     102       0       0       1       0                               0D   1254
     102     998       0       0       0                        01010000D   1255
     102       0       0       1       0                               0D   1256
     142     999       0       0       0                        00010500D   1257
     142       0       0       1       0                               0D   1258
     144    1000       0       0       0                        00000000D   1259
     144       0      -1       1       0                               0D   1260
     128    1001       0       0       0                        01010000D   1261
     128       0       0       4       0                               0D   1262
     126    1005       0       0       0                        01010500D   1263
     126       0       0       2       0                               0D   1264
     110    1007       0       0       0                        01010000D   1265
     110       0       0       1       0                               0D   1266
     126    1008       0       0       0                        01010500D   1267
     126       0       0       2       0                               0D   1268
     110    1010       0       0       0                        01010000D   1269
     110       0       0       2       0                               0D   1270
     126    1012       0       0       0                        01010500D   1271
     126       0       0       2       0                               0D   1272
     110    1014       0       0       0                        01010000D   1273
     110       0       0       2       0                               0D   1274
     126    1016       0       0       0                        01010500D   1275
     126       0       0       2       0                               0D   1276
     110    1018       0       0       0                        01010000D   1277
     110       0       0       1       0                               0D   1278
     102    1019       0       0       0                        01010500D   1279
     102       0       0       1       0                               0D   1280
     102    1020       0       0       0                        01010000D   1281
     102       0       0       1       0                               0D   1282
     142    1021       0       0       0                        00010500D   1283
     142       0       0       1       0                               0D   1284
     144    1022       0       0       0                        00000000D   1285
     144       0      -1       1       0                               0D   1286
     128    1023       0       0       0                        01010000D   1287
     128       0       0       4       0                               0D   1288
     126    1027       0       0       0                        01010500D   1289
     126       0       0       2       0                               0D   1290
     110    1029       0       0       0                        01010000D   1291
     110       0       0       1       0                               0D   1292
     126    1030       0       0       0                        01010500D   1293
     126       0       0       2       0                               0D   1294
     110    1032       0       0       0                        01010000D   1295
     110       0       0       2       0                               0D   1296
     126    1034       0       0       0                        01010500D   1297
     126       0       0       2       0                               0D   1298
     110    1036       0       0       0                        01010000D   1299
     110       0       0       1       0                               0D   1300
     126    1037       0       0       0                        01010500D   1301
     126       0       0       2       0                               0D   1302
     110    1039       0       0       0                        01010000D   1303
     110       0       0       1       0                               0D   1304
     102    1040       0       0       0                        01010500D   1305
     102       0       0       1       0                               0D   1306
     102    1041       0       0       0                        01010000D   1307
     102       0       0       1       0                               0D   1308
     142    1042       0       0       0                        00010500D   1309
     142       0       0       1       0                               0D   1310
     144    1043       0       0       0                        00000000D   1311
     144       0      -1       1       0                               0D   1312
     128    1044       0       0       0                        01010000D   1313
     128       0       0       4       0                               0D   1314
     126    1048       0       0       0                        01010500D   1315
     126       0       0       2       0                               0D   1316
     110    1050       0       0       0                        01010000D   1317
     110       0       0       2       0                               0D   1318
     126    1052       0       0       0                        01010500D   1319
     126       0       0       2       0                               0D   1320
     110    1054       0       0       0                        01010000D   1321
     110       0       0       2       0                               0D   1322
     126    1056       0       0       0                        01010500D   1323
     126       0       0       2       0                               0D   1324
     110    1058       0       0       0                        01010000D   1325
     110       0       0       2       0                               0D   1326
     126    1060       0       0       0                        01010500D   1327
     126       0       0       2       0                               0D   1328
     110    1062       0       0       0                        01010000D   1329
     110       0       0       2       0                               0D   1330
     102    1064       0       0       0                        01010500D   1331
     102       0       0       1       0                               0D   1332
     102    1065       0       0       0                        01010000D   1333
     102       0       0       1       0                               0D   1334
     142    1066       0       0       0                        00010500D   1335
     142       0       0       1       0                               0D   1336
     144    1067       0       0       0                        00000000D   1337
     144       0      -1       1       0                               0D   1338
     128    1068       0       0       0                        01010000D   1339
     128       0       0       4       0                               0D   1340
     126    1072       0       0       0                        01010500D   1341
     126       0       0       2       0                               0D   1342
     110    1074       0       0       0                        01010000D   1343
     110       0       0       2       0                               0D   1344
     126    1076       0       0       0                        01010500D   1345
     126       0       0       2       0                               0D   1346
     110    1078       0       0       0                        01010000D   1347
     110       0       0       2       0                               0D   1348
     126    1080       0       0       0                        01010500D   1349
     126       0       0       2       0                               0D   1350
     110    1082       0       0       0                        01010000D   1351
     110       0       0       1       0                               0D   1352
     126    1083       0       0       0                        01010500D   1353
     126       0       0       2       0                               0D   1354
     110    1085       0       0       0                        01010000D   1355
     110       0       0       1       0                               0D   1356
     102    1086       0       0       0                        01010500D   1357
     102       0       0       1       0                               0D   1358
     102    1087       0       0       0                        01010000D   1359
     102       0       0       1       0                               0D   1360
     142    1088       0       0       0                        00010500D   1361
     142       0       0       1       0                               0D   1362
     144    1089       0       0       0                        00000000D   1363
     144       0      -1       1       0                               0D   1364
     128    1090       0       0       0                        01010000D   1365
     128       0       0       4       0                               0D   1366
     126    1094       0       0       0                        01010500D   1367
     126       0       0       2       0                               0D   1368
     110    1096       0       0       0                        01010000D   1369
     110       0       0       2       0                               0D   1370
     126    1098       0       0       0                        01010500D   1371
     126       0       0       2       0                               0D   1372
     110    1100       0       0       0                        01010000D   1373
     110       0       0       2       0                               0D   1374
     126    1102       0       0       0                        01010500D   1375
     126       0       0       2       0                               0D   1376
     110    1104       0       0       0                        01010000D   1377
     110       0       0       2       0                               0D   1378
     126    1106       0       0       0                        01010500D   1379
     126       0       0       2       0                               0D   1380
     110    1108       0       0       0                        01010000D   1381
     110       0       0       2       0                               0D   1382
     102    1110       0       0       0                        01010500D   1383
     102       0       0       1       0                               0D   1384
     102    1111       0       0       0                        01010000D   1385
     102       0       0       1       0                               0D   1386
     142    1112       0       0       0                        00010500D   1387
     142       0       0       1       0                               0D   1388
     144    1113       0       0       0                        00000000D   1389
     144       0      -1       1       0                               0D   1390
     128    1114       0       0       0                        01010000D   1391
     128       0       0       4       0                               0D   1392
     126    1118       0       0       0                        01010500D   1393
     126       0       0       2       0                               0D   1394
     110    1120       0       0       0                        01010000D   1395
     110       0       0       1       0                               0D   1396
     126    1121       0       0       0                        01010500D   1397
     126       0       0       2       0                               0D   1398
     110    1123       0       0       0                        01010000D   1399
     110       0       0       2       0                               0D   1400
     126    1125       0       0       0                        01010500D   1401
     126       0       0       2       0                               0D   1402
     110    1127       0       0       0                        01010000D   1403
     110       0       0       2       0                               0D   1404
     126    1129       0       0       0                        01010500D   1405
     126       0       0       2       0                               0D   1406
     110    1131       0       0       0                        01010000D   1407
     110       0       0       1       0                               0D   1408
     102    1132       0       0       0                        01010500D   1409
     102       0       0       1       0                               0D   1410
     102    1133       0       0       0                        01010000D   1411
     102       0       0       1       0                               0D   1412
     142    1134       0       0       0                        00010500D   1413
     142       0       0       1       0                               0D   1414
     144    1135       0       0       0                        00000000D   1415
     144       0      -1       1       0                               0D   1416
     128    1136       0       0       0                        01010000D   1417
     128       0       0       4       0                               0D   1418
     126    1140       0       0       0                        01010500D   1419
     126       0       0       2       0                               0D   1420
     110    1142       0       0       0                        01010000D   1421
     110       0       0       1       0                               0D   1422
     126    1143       0       0       0                        01010500D   1423
     126       0       0       2       0                               0D   1424
     110    1145       0       0       0                        01010000D   1425
     110       0       0       2       0                               0D   1426
     126    1147       0       0       0                        01010500D   1427
     126       0       0       2       0                               0D   1428
     110    1149       0       0       0                        01010000D   1429
     110       0       0       1       0                               0D   1430
     126    1150       0       0       0                        01010500D   1431
     126       0       0       2       0                               0D   1432
     110    1152       0       0       0                        01010000D   1433
     110       0       0       1       0                               0D   1434
     102    1153       0       0       0                        01010500D   1435
     102       0       0       1       0                               0D   1436
     102    1154       0       0       0                        01010000D   1437
     102       0       0       1       0                               0D   1438
     142    1155       0       0       0                        00010500D   1439
     142       0       0       1       0                               0D   1440
     144    1156       0       0       0                        00000000D   1441
     144       0      -1       1       0                               0D   1442
     128    1157       0       0       0                        01010000D   1443
     128       0       0       4       0                               0D   1444
     126    1161       0       0       0                        01010500D   1445
     126       0       0       2       0                               0D   1446
     110    1163       0       0       0                        01010000D   1447
     110       0       0       2       0                               0D   1448
     126    1165       0       0       0                        01010500D   1449
     126       0       0       2       0                               0D   1450
     110    1167       0       0       0                        01010000D   1451
     110       0       0       2       0                               0D   1452
     126    1169       0       0       0                        01010500D   1453
     126       0       0       2       0                               0D   1454
     110    1171       0       0       0                        01010000D   1455
     110       0       0       2       0                               0D   1456
     126    1173       0       0       0                        01010500D   1457
     126       0       0       2       0                               0D   1458
     110    1175       0       0       0                        01010000D   1459
     110       0       0       2       0                               0D   1460
     102    1177       0       0       0                        01010500D   1461
     102       0       0       1       0                               0D   1462
     102    1178       0       0       0                        01010000D   1463
     102       0       0       1       0                               0D   1464
     142    1179       0       0       0                        00010500D   1465
     142       0       0       1       0                               0D   1466
     144    1180       0       0       0                        00000000D   1467
     144       0      -1       1       0                               0D   1468
     128    1181       0       0       0                        01010000D   1469
     128       0       0       4       0                               0D   1470
     126    1185       0       0       0                        01010500D   1471
     126       0       0       2       0                               0D   1472
     110    1187       0       0       0                        01010000D   1473
     110       0       0       2       0                               0D   1474
     126    1189       0       0       0                        01010500D   1475
     126       0       0       2       0                               0D   1476
     110    1191       0       0       0                        01010000D   1477
     110       0       0       2       0                               0D   1478
     126    1193       0       0       0                        01010500D   1479
     126       0       0       2       0                               0D   1480
     110    1195       0       0       0                        01010000D   1481
     110       0       0       2       0                               0D   1482
     126    1197       0       0       0                        01010500D   1483
     126       0       0       2       0                               0D   1484
     110    1199       0       0       0                        01010000D   1485
     110       0       0       2       0                               0D   1486
     102    1201       0       0       0                        01010500D   1487
     102       0       0       1       0                               0D   1488
     102    1202       0       0       0                        01010000D   1489
     102       0       0       1       0                               0D   1490
     142    1203       0       0       0                        00010500D   1491
     142       0       0       1       0                               0D   1492
     144    1204       0       0       0                        00000000D   1493
     144       0      -1       1       0                               0D   1494
     128    1205       0       0       0                        01010000D   1495
     128       0       0       4       0                               0D   1496
     126    1209       0       0       0                        01010500D   1497
     126       0       0       2       0                               0D   1498
     110    1211       0       0       0                        01010000D   1499
     110       0       0       2       0                               0D   1500
     126    1213       0       0       0                        01010500D   1501
     126       0       0       2       0                               0D   1502
     110    1215       0       0       0                        01010000D   1503
     110       0       0       2       0                               0D   1504
     126    1217       0       0       0                        01010500D   1505
     126       0       0       2       0                               0D   1506
     110    1219       0       0       0                        01010000D   1507
     110       0       0       2       0                               0D   1508
     126    1221       0       0       0                        01010500D   1509
     126       0       0       2       0                               0D   1510
     110    1223       0       0       0                        01010000D   1511
     110       0       0       2       0                               0D   1512
     102    1225       0       0       0                        01010500D   1513
     102       0       0       1       0                               0D   1514
     102    1226       0       0       0                        01010000D   1515
     102       0       0       1       0                               0D   1516
     142    1227       0       0       0                        00010500D   1517
     142       0       0       1       0                               0D   1518
     144    1228       0       0       0                        00000000D   1519
     144       0      -1       1       0                               0D   1520
     128    1229       0       0       0                        01010000D   1521
     128       0       0       4       0                               0D   1522
     126    1233       0       0       0                        01010500D   1523
     126       0       0       2       0                               0D   1524
     110    1235       0       0       0                        01010000D   1525
     110       0       0       2       0                               0D   1526
     126    1237       0       0       0                        01010500D   1527
     126       0       0       2       0                               0D   1528
     110    1239       0       0       0                        01010000D   1529
     110       0       0       2       0                               0D   1530
     126    1241       0       0       0                        01010500D   1531
     126       0       0       2       0                               0D   1532
     110    1243       0       0       0                        01010000D   1533
     110       0       0       2       0                               0D   1534
     126    1245       0       0       0                        01010500D   1535
     126       0       0       2       0                               0D   1536
     110    1247       0       0       0                        01010000D   1537
     110       0       0       2       0                               0D   1538
     102    1249       0       0       0                        01010500D   1539
     102       0       0       1       0                               0D   1540
     102    1250       0       0       0                        01010000D   1541
     102       0       0       1       0                               0D   1542
     142    1251       0       0       0                        00010500D   1543
     142       0       0       1       0                               0D   1544
     144    1252       0       0       0                        00000000D   1545
     144       0      -1       1       0                               0D   1546
     128    1253       0       0       0                        01010000D   1547
     128       0       0       4       0                               0D   1548
     126    1257       0       0       0                        01010500D   1549
     126       0       0       2       0                               0D   1550
     110    1259       0       0       0                        01010000D   1551
     110       0       0       2       0                               0D   1552
     126    1261       0       0       0                        01010500D   1553
     126       0       0       2       0                               0D   1554
     110    1263       0       0       0                        01010000D   1555
     110       0       0       2       0                               0D   1556
     126    1265       0       0       0                        01010500D   1557
     126       0       0       2       0                               0D   1558
     110    1267       0       0       0                        01010000D   1559
     110       0       0       2       0                               0D   1560
     126    1269       0       0       0                        01010500D   1561
     126       0       0       2       0                               0D   1562
     110    1271       0       0       0                        01010000D   1563
     110       0       0       2       0                               0D   1564
     102    1273       0       0       0                        01010500D   1565
     102       0       0       1       0                               0D   1566
     102    1274       0       0       0                        01010000D   1567
     102       0       0       1       0                               0D   1568
     142    1275       0       0       0                        00010500D   1569
     142       0       0       1       0                               0D   1570
     144    1276       0       0       0                        00000000D   1571
     144       0      -1       1       0                               0D   1572
     128    1277       0       0       0                        01010000D   1573
     128       0       0       4       0                               0D   1574
     126    1281       0       0       0                        01010500D   1575
     126       0       0       2       0                               0D   1576
     110    1283       0       0       0                        01010000D   1577
     110       0       0       2       0                               0D   1578
     126    1285       0       0       0                        01010500D   1579
     126       0       0       2       0                               0D   1580
     110    1287       0       0       0                        01010000D   1581
     110       0       0       2       0                               0D   1582
     126    1289       0       0       0                        01010500D   1583
     126       0       0       2       0                               0D   1584
     110    1291       0       0       0                        01010000D   1585
     110       0       0       2       0                               0D   1586
     126    1293       0       0       0                        01010500D   1587
     126       0       0       2       0                               0D   1588
     110    1295       0       0       0                        01010000D   1589
     110       0       0       2       0                               0D   1590
     102    1297       0       0       0                        01010500D   1591
     102       0       0       1       0                               0D   1592
     102    1298       0       0       0                        01010000D   1593
     102       0       0       1       0                               0D   1594
     142    1299       0       0       0                        00010500D   1595
     142       0       0       1       0                               0D   1596
     144    1300       0       0       0                        00000000D   1597
     144       0      -1       1       0                               0D   1598
     128    1301       0       0       0                        01010000D   1599
     128       0       0       4       0                               0D   1600
     126    1305       0       0       0                        01010500D   1601
     126       0       0       2       0                               0D   1602
     110    1307       0       0       0                        01010000D   1603
     110       0       0       1       0                               0D   1604
     126    1308       0       0       0                        01010500D   1605
     126       0       0       2       0                               0D   1606
     110    1310       0       0       0                        01010000D   1607
     110       0       0       2       0                               0D   1608
     126    1312       0       0       0                        01010500D   1609
     126       0       0       2       0                               0D   1610
     110    1314       0       0       0                        01010000D   1611
     110       0       0       2       0                               0D   1612
     126    1316       0       0       0                        01010500D   1613
     126       0       0       2       0                               0D   1614
     110    1318       0       0       0                        01010000D   1615
     110       0       0       1       0                               0D   1616
     102    1319       0       0       0                        01010500D   1617
     102       0       0       1       0                               0D   1618
     102    1320       0       0       0                        01010000D   1619
     102       0       0       1       0                               0D   1620
     142    1321       0       0       0                        00010500D   1621
     142       0       0       1       0                               0D   1622
     144    1322       0       0       0                        00000000D   1623
     144       0      -1       1       0                               0D   1624
     128    1323       0       0       0                        01010000D   1625
     128       0       0       4       0                               0D   1626
     126    1327       0       0       0                        01010500D   1627
     126       0       0       2       0                               0D   1628
     110    1329       0       0       0                        01010000D   1629
     110       0       0       1       0                               0D   1630
     126    1330       0       0       0                        01010500D   1631
     126       0       0       2       0                               0D   1632
     110    1332       0       0       0                        01010000D   1633
     110       0       0       2       0                               0D   1634
     126    1334       0       0       0                        01010500D   1635
     126       0       0       2       0                               0D   1636
     110    1336       0       0       0                        01010000D   1637
     110       0       0       1       0                               0D   1638
     126    1337       0       0       0                        01010500D   1639
     126       0       0       2       0                               0D   1640
     110    1339       0       0       0                        01010000D   1641
     110       0       0       1       0                               0D   1642
     102    1340       0       0       0                        01010500D   1643
     102       0       0       1       0                               0D   1644
     102    1341       0       0       0                        01010000D   1645
     102       0       0       1       0                               0D   1646
     142    1342       0       0       0                        00010500D   1647
     142       0       0       1       0                               0D   1648
     144    1343       0       0       0                        00000000D   1649
     144       0      -1       1       0                               0D   1650
     128    1344       0       0       0                        01010000D   1651
     128       0       0       4       0                               0D   1652
     126    1348       0       0       0                        01010500D   1653
     126       0       0       2       0                               0D   1654
     110    1350       0       0       0                        01010000D   1655
     110       0       0       2       0                               0D   1656
     126    1352       0       0       0                        01010500D   1657
     126       0       0       2       0                               0D   1658
     110    1354       0       0       0                        01010000D   1659
     110       0       0       2       0                               0D   1660
     126    1356       0       0       0                        01010500D   1661
     126       0       0       2       0                               0D   1662
     110    1358       0       0       0                        01010000D   1663
     110       0       0       1       0                               0D   1664
     126    1359       0       0       0                        01010500D   1665
     126       0       0       2       0                               0D   1666
     110    1361       0       0       0                        01010000D   1667
     110       0       0       1       0                               0D   1668
     102    1362       0       0       0                        01010500D   1669
     102       0       0       1       0                               0D   1670
     102    1363       0       0       0                        01010000D   1671
     102       0       0       1       0                               0D   1672
     142    1364       0       0       0                        00010500D   1673
     142       0       0       1       0                               0D   1674
     144    1365       0       0       0                        00000000D   1675
     144       0      -1       1       0                               0D   1676
     128    1366       0       0       0                        01010000D   1677
     128       0       0       4       0                               0D   1678
     126    1370       0       0       0                        01010500D   1679
     126       0       0       2       0                               0D   1680
     110    1372       0       0       0                        01010000D   1681
     110       0       0       2       0                               0D   1682
     126    1374       0       0       0                        01010500D   1683
     126       0       0       2       0                               0D   1684
     110    1376       0       0       0                        01010000D   1685
     110       0       0       2       0                               0D   1686
     126    1378       0       0       0                        01010500D   1687
     126       0       0       2       0                               0D   1688
     110    1380       0       0       0                        01010000D   1689
     110       0       0       2       0                               0D   1690
     126    1382       0       0       0                        01010500D   1691
     126       0       0       2       0                               0D   1692
     110    1384       0       0       0                        01010000D   1693
     110       0       0       2       0                               0D   1694
     102    1386       0       0       0                        01010500D   1695
     102       0       0       1       0                               0D   1696
     102    1387       0       0       0                        01010000D   1697
     102       0       0       1       0                               0D   1698
     142    1388       0       0       0                        00010500D   1699
     142       0       0       1       0                               0D   1700
     144    1389       0       0       0                        00000000D   1701
     144       0      -1       1       0                               0D   1702
     128    1390       0       0       0                        01010000D   1703
     128       0       0       4       0                               0D   1704
     126    1394       0       0       0                        01010500D   1705
     126       0       0       2       0                               0D   1706
     110    1396       0       0       0                        01010000D   1707
     110       0       0       2       0                               0D   1708
     126    1398       0       0       0                        01010500D   1709
     126       0       0       2       0                               0D   1710
     110    1400       0       0       0                        01010000D   1711
     110       0       0       2       0                               0D   1712
     126    1402       0       0       0                        01010500D   1713
     126       0       0       2       0                               0D   1714
     110    1404       0       0       0                        01010000D   1715
     110       0       0       2       0                               0D   1716
     126    1406       0       0       0                        01010500D   1717
     126       0       0       2       0                               0D   1718
     110    1408       0       0       0                        01010000D   1719
     110       0       0       2       0                               0D   1720
     102    1410       0       0       0                        01010500D   1721
     102       0       0       1       0                               0D   1722
     102    1411       0       0       0                        01010000D   1723
     102       0       0       1       0                               0D   1724
     142    1412       0       0       0                        00010500D   1725
     142       0       0       1       0                               0D   1726
     144    1413       0       0       0                        00000000D   1727
     144       0      -1       1       0                               0D   1728
     128    1414       0       0       0                        01010000D   1729
     128       0       0       4       0                               0D   1730
     126    1418       0       0       0                        01010500D   1731
     126       0       0       2       0                               0D   1732
     110    1420       0       0       0                        01010000D   1733
     110       0       0       1       0                               0D   1734
     126    1421       0       0       0                        01010500D   1735
     126       0       0       2       0                               0D   1736
     110    1423       0       0       0                        01010000D   1737
     110       0       0       1       0                               0D   1738
     126    1424       0       0       0                        01010500D   1739
     126       0       0       2       0                               0D   1740
     110    1426       0       0       0                        01010000D   1741
     110       0       0       1       0                               0D   1742
     126    1427       0       0       0                        01010500D   1743
     126       0       0       2       0                               0D   1744
     110    1429       0       0       0                        01010000D   1745
     110       0       0       1       0                               0D   1746
     102    1430       0       0       0                        01010500D   1747
     102       0       0       1       0                               0D   1748
     102    1431       0       0       0                        01010000D   1749
     102       0       0       1       0                               0D   1750
     142    1432       0       0       0                        00010500D   1751
     142       0       0       1       0                               0D   1752
     144    1433       0       0       0                        00000000D   1753
     144       0      -1       1       0                               0D   1754
     128    1434       0       0       0                        01010000D   1755
     128       0       0       4       0                               0D   1756
     126    1438       0       0       0                        01010500D   1757
     126       0       0       2       0                               0D   1758
     110    1440       0       0       0                        01010000D   1759
     110       0       0       1       0                               0D   1760
     126    1441       0       0       0                        01010500D   1761
     126       0       0       2       0                               0D   1762
     110    1443       0       0       0                        01010000D   1763
     110       0       0       2       0                               0D   1764
     126    1445       0       0       0                        01010500D   1765
     126       0       0       2       0                               0D   1766
     110    1447       0       0       0                        01010000D   1767
     110       0       0       1       0                               0D   1768
     126    1448       0       0       0                        01010500D   1769
     126       0       0       2       0                               0D   1770
     110    1450       0       0       0                        01010000D   1771
     110       0       0       1       0                               0D   1772
     102    1451       0       0       0                        01010500D   1773
     102       0       0       1       0                               0D   1774
     102    1452       0       0       0                        01010000D   1775
     102       0       0       1       0                               0D   1776
     142    1453       0       0       0                        00010500D   1777
     142       0       0       1       0                               0D   1778
     144    1454       0       0       0                        00000000D   1779
     144       0      -1       1       0                               0D   1780
     128    1455       0       0       0                        01010000D   1781
     128       0       0       4       0                               0D   1782
     126    1459       0       0       0                        01010500D   1783
     126       0       0       2       0                               0D   1784
     110    1461       0       0       0                        01010000D   1785
     110       0       0       1       0                               0D   1786
     126    1462       0       0       0                        01010500D   1787
     126       0       0       2       0                               0D   1788
     110    1464       0       0       0                        01010000D   1789
     110       0       0       1       0                               0D   1790
     126    1465       0       0       0                        01010500D   1791
     126       0       0       2       0                               0D   1792
     110    1467       0       0       0                        01010000D   1793
     110       0       0       1       0                               0D   1794
     126    1468       0       0       0                        01010500D   1795
     126       0       0       2       0                               0D   1796
     110    1470       0       0       0                        01010000D   1797
     110       0       0       1       0                               0D   1798
     102    1471       0       0       0                        01010500D   1799
     102       0       0       1       0                               0D   1800
     102    1472       0       0       0                        01010000D   1801
     102       0       0       1       0                               0D   1802
     142    1473       0       0       0                        00010500D   1803
     142       0       0       1       0                               0D   1804
     144    1474       0       0       0                        00000000D   1805
     144       0      -1       1       0                               0D   1806
     128    1475       0       0       0                        01010000D   1807
     128       0       0       4       0                               0D   1808
     126    1479       0       0       0                        01010500D   1809
     126       0       0       2       0                               0D   1810
     110    1481       0       0       0                        01010000D   1811
     110       0       0       1       0                               0D   1812
     126    1482       0       0       0                        01010500D   1813
     126       0       0       2       0                               0D   1814
     110    1484       0       0       0                        01010000D   1815
     110       0       0       1       0                               0D   1816
     126    1485       0       0       0                        01010500D   1817
     126       0       0       2       0                               0D   1818
     110    1487       0       0       0                        01010000D   1819
     110       0       0       1       0                               0D   1820
     126    1488       0       0       0                        01010500D   1821
     126       0       0       2       0                               0D   1822
     110    1490       0       0       0                        01010000D   1823
     110       0       0       1       0                               0D   1824
     102    1491       0       0       0                        01010500D   1825
     102       0       0       1       0                               0D   1826
     102    1492       0       0       0                        01010000D   1827
     102       0       0       1       0                               0D   1828
     142    1493       0       0       0                        00010500D   1829
     142       0       0       1       0                               0D   1830
     144    1494       0       0       0                        00000000D   1831
     144       0      -1       1       0                               0D   1832
     128    1495       0       0       0                        01010000D   1833
     128       0       0       4       0                               0D   1834
     126    1499       0       0       0                        01010500D   1835
     126       0       0       2       0                               0D   1836
     110    1501       0       0       0                        01010000D   1837
     110       0       0       2       0                               0D   1838
     126    1503       0       0       0                        01010500D   1839
     126       0       0       2       0                               0D   1840
     110    1505       0       0       0                        01010000D   1841
     110       0       0       1       0                               0D   1842
     126    1506       0       0       0                        01010500D   1843
     126       0       0       2       0                               0D   1844
     110    1508       0       0       0                        01010000D   1845
     110       0       0       1       0                               0D   1846
     126    1509       0       0       0                        01010500D   1847
     126       0       0       2       0                               0D   1848
     110    1511       0       0       0                        01010000D   1849
     110       0       0       1       0                               0D   1850
     102    1512       0       0       0                        01010500D   1851
     102       0       0       1       0                               0D   1852
     102    1513       0       0       0                        01010000D   1853
     102       0       0       1       0                               0D   1854
     142    1514       0       0       0                        00010500D   1855
     142       0       0       1       0                               0D   1856
     144    1515       0       0       0                        00000000D   1857
     144       0      -1       1       0                               0D   1858
     128    1516       0       0       0                        01010000D   1859
     128       0       0       4       0                               0D   1860
     126    1520       0       0       0                        01010500D   1861
     126       0       0       2       0                               0D   1862
     110    1522       0       0       0                        01010000D   1863
     110       0       0       1       0                               0D   1864
     126    1523       0       0       0                        01010500D   1865
     126       0       0       2       0                               0D   1866
     110    1525       0       0       0                        01010000D   1867
     110       0       0       2       0                               0D   1868
     126    1527       0       0       0                        01010500D   1869
     126       0       0       2       0                               0D   1870
     110    1529       0       0       0                        01010000D   1871
     110       0       0       1       0                               0D   1872
     126    1530       0       0       0                        01010500D   1873
     126       0       0       2       0                               0D   1874
     110    1532       0       0       0                        01010000D   1875
     110       0       0       1       0                               0D   1876
     102    1533       0       0       0                        01010500D   1877
     102       0       0       1       0                               0D   1878
     102    1534       0       0       0                        01010000D   1879
     102       0       0       1       0                               0D   1880
     142    1535       0       0       0                        00010500D   1881
     142       0       0       1       0                               0D   1882
     144    1536       0       0       0                        00000000D   1883
     144       0      -1       1       0                               0D   1884
     128    1537       0       0       0                        01010000D   1885
     128       0       0       4       0                               0D   1886
     126    1541       0       0       0                        01010500D   1887
     126       0       0       2       0                               0D   1888
     110    1543       0       0       0                        01010000D   1889
     110       0       0       1       0                               0D   1890
     126    1544       0       0       0                        01010500D   1891
     126       0       0       2       0                               0D   1892
     110    1546       0       0       0                        01010000D   1893
     110       0       0       2       0                               0D   1894
     126    1548       0       0       0                        01010500D   1895
     126       0       0       2       0                               0D   1896
     110    1550       0       0       0                        01010000D   1897
     110       0       0       1       0                               0D   1898
     126    1551       0       0       0                        01010500D   1899
     126       0       0       2       0                               0D   1900
     110    1553       0       0       0                        01010000D   1901
     110       0       0       1       0                               0D   1902
     102    1554       0       0       0                        01010500D   1903
     102       0       0       1       0                               0D   1904
     102    1555       0       0       0                        01010000D   1905
     102       0       0       1       0                               0D   1906
     142    1556       0       0       0                        00010500D   1907
     142       0       0       1       0                               0D   1908
     144    1557       0       0       0                        00000000D   1909
     144       0      -1       1       0                               0D   1910
     128    1558       0       0       0                        01010000D   1911
     128       0       0       4       0                               0D   1912
     126    1562       0       0       0                        01010500D   1913
     126       0       0       2       0                               0D   1914
     110    1564       0       0       0                        01010000D   1915
     110       0       0       1       0                               0D   1916
     126    1565       0       0       0                        01010500D   1917
     126       0       0       2       0                               0D   1918
     110    1567       0       0       0                        01010000D   1919
     110       0       0       2       0                               0D   1920
     126    1569       0       0       0                        01010500D   1921
     126       0       0       2       0                               0D   1922
     110    1571       0       0       0                        01010000D   1923
     110       0       0       1       0                               0D   1924
     126    1572       0       0       0                        01010500D   1925
     126       0       0       2       0                               0D   1926
     110    1574       0       0       0                        01010000D   1927
     110       0       0       1       0                               0D   1928
     102    1575       0       0       0                        01010500D   1929
     102       0       0       1       0                               0D   1930
     102    1576       0       0       0                        01010000D   1931
     102       0       0       1       0                               0D   1932
     142    1577       0       0       0                        00010500D   1933
     142       0       0       1       0                               0D   1934
     144    1578       0       0       0                        00000000D   1935
     144       0      -1       1       0                               0D   1936
     128    1579       0       0       0                        01010000D   1937
     128       0       0       4       0                               0D   1938
     126    1583       0       0       0                        01010500D   1939
     126       0       0       2       0                               0D   1940
     110    1585       0       0       0                        01010000D   1941
     110       0       0       1       0                               0D   1942
     126    1586       0       0       0                        01010500D   1943
     126       0       0       2       0                               0D   1944
     110    1588       0       0       0                        01010000D   1945
     110       0       0       2       0                               0D   1946
     126    1590       0       0       0                        01010500D   1947
     126       0       0       2       0                               0D   1948
     110    1592       0       0       0                        01010000D   1949
     110       0       0       1       0                               0D   1950
     126    1593       0       0       0                        01010500D   1951
     126       0       0       2       0                               0D   1952
     110    1595       0       0       0                        01010000D   1953
     110       0       0       1       0                               0D   1954
     102    1596       0       0       0                        01010500D   1955
     102       0       0       1       0                               0D   1956
     102    1597       0       0       0                        01010000D   1957
     102       0       0       1       0                               0D   1958
     142    1598       0       0       0                        00010500D   1959
     142       0       0       1       0                               0D   1960
     144    1599       0       0       0                        00000000D   1961
     144       0      -1       1       0                               0D   1962
     128    1600       0       0       0                        01010000D   1963
     128       0       0       4       0                               0D   1964
     126    1604       0       0       0                        01010500D   1965
     126       0       0       2       0                               0D   1966
     110    1606       0       0       0                        01010000D   1967
     110       0       0       2       0                               0D   1968
     126    1608       0       0       0                        01010500D   1969
     126       0       0       2       0                               0D   1970
     110    1610       0       0       0                        01010000D   1971
     110       0       0       2       0                               0D   1972
     126    1612       0       0       0                        01010500D   1973
     126       0       0       2       0                               0D   1974
     110    1614       0       0       0                        01010000D   1975
     110       0       0       2       0                               0D   1976
     126    1616       0       0       0                        01010500D   1977
     126       0       0       2       0                               0D   1978
     110    1618       0       0       0                        01010000D   1979
     110       0       0       2       0                               0D   1980
     102    1620       0       0       0                        01010500D   1981
     102       0       0       1       0                               0D   1982
     102    1621       0       0       0                        01010000D   1983
     102       0       0       1       0                               0D   1984
     142    1622       0       0       0                        00010500D   1985
     142       0       0       1       0                               0D   1986
     144    1623       0       0       0                        00000000D   1987
     144       0      -1       1       0                               0D   1988
     128    1624       0       0       0                        01010000D   1989
     128       0       0       4       0                               0D   1990
     126    1628       0       0       0                        01010500D   1991
     126       0       0       2       0                               0D   1992
     110    1630       0       0       0                        01010000D   1993
     110       0       0       1       0                               0D   1994
     126    1631       0       0       0                        01010500D   1995
     126       0       0       2       0                               0D   1996
     110    1633       0       0       0                        01010000D   1997
     110       0       0       2       0                               0D   1998
     126    1635       0       0       0                        01010500D   1999
     126       0       0       2       0                               0D   2000
     110    1637       0       0       0                        01010000D   2001
     110       0       0       1       0                               0D   2002
     126    1638       0       0       0                        01010500D   2003
     126       0       0       2       0                               0D   2004
     110    1640       0       0       0                        01010000D   2005
     110       0       0       1       0                               0D   2006
     102    1641       0       0       0                        01010500D   2007
     102       0       0       1       0                               0D   2008
     102    1642       0       0       0                        01010000D   2009
     102       0       0       1       0                               0D   2010
     142    1643       0       0       0                        00010500D   2011
     142       0       0       1       0                               0D   2012
     144    1644       0       0       0                        00000000D   2013
     144       0      -1       1       0                               0D   2014
     128    1645       0       0       0                        01010000D   2015
     128       0       0       4       0                               0D   2016
     126    1649       0       0       0                        01010500D   2017
     126       0       0       2       0                               0D   2018
     110    1651       0       0       0                        01010000D   2019
     110       0       0       1       0                               0D   2020
     126    1652       0       0       0                        01010500D   2021
     126       0       0       2       0                               0D   2022
     110    1654       0       0       0                        01010000D   2023
     110       0       0       2       0                               0D   2024
     126    1656       0       0       0                        01010500D   2025
     126       0       0       2       0                               0D   2026
     110    1658       0       0       0                        01010000D   2027
     110       0       0       1       0                               0D   2028
     126    1659       0       0       0                        01010500D   2029
     126       0       0       2       0                               0D   2030
     110    1661       0       0       0                        01010000D   2031
     110       0       0       1       0                               0D   2032
     102    1662       0       0       0                        01010500D   2033
     102       0       0       1       0                               0D   2034
     102    1663       0       0       0                        01010000D   2035
     102       0       0       1       0                               0D   2036
     142    1664       0       0       0                        00010500D   2037
     142       0       0       1       0                               0D   2038
     144    1665       0       0       0                        00000000D   2039
     144       0      -1       1       0                               0D   2040
     128    1666       0       0       0                        01010000D   2041
     128       0       0       4       0                               0D   2042
     126    1670       0       0       0                        01010500D   2043
     126       0       0       2       0                               0D   2044
     110    1672       0       0       0                        01010000D   2045
     110       0       0       1       0                               0D   2046
     126    1673       0       0       0                        01010500D   2047
     126       0       0       2       0                               0D   2048
     110    1675       0       0       0                        01010000D   2049
     110       0       0       2       0                               0D   2050
     126    1677       0       0       0                        01010500D   2051
     126       0       0       2       0                               0D   2052
     110    1679       0       0       0                        01010000D   2053
     110       0       0       1       0                               0D   2054
     126    1680       0       0       0                        01010500D   2055
     126       0       0       2       0                               0D   2056
     110    1682       0       0       0                        01010000D   2057
     110       0       0       1       0                               0D   2058
     102    1683       0       0       0                        01010500D   2059
     102       0       0       1       0                               0D   2060
     102    1684       0       0       0                        01010000D   2061
     102       0       0       1       0                               0D   2062
     142    1685       0       0       0                        00010500D   2063
     142       0       0       1       0                               0D   2064
     144    1686       0       0       0                        00000000D   2065
     144       0      -1       1       0                               0D   2066
     128    1687       0       0       0                        01010000D   2067
     128       0       0       4       0                               0D   2068
     126    1691       0       0       0                        01010500D   2069
     126       0       0       2       0                               0D   2070
     110    1693       0       0       0                        01010000D   2071
     110       0       0       1       0                               0D   2072
     126    1694       0       0       0                        01010500D   2073
     126       0       0       2       0                               0D   2074
     110    1696       0       0       0                        01010000D   2075
     110       0       0       2       0                               0D   2076
     126    1698       0       0       0                        01010500D   2077
     126       0       0       2       0                               0D   2078
     110    1700       0       0       0                        01010000D   2079
     110       0       0       1       0                               0D   2080
     126    1701       0       0       0                        01010500D   2081
     126       0       0       2       0                               0D   2082
     110    1703       0       0       0                        01010000D   2083
     110       0       0       1       0                               0D   2084
     102    1704       0       0       0                        01010500D   2085
     102       0       0       1       0                               0D   2086
     102    1705       0       0       0                        01010000D   2087
     102       0       0       1       0                               0D   2088
     142    1706       0       0       0                        00010500D   2089
     142       0       0       1       0                               0D   2090
     144    1707       0       0       0                        00000000D   2091
     144       0      -1       1       0                               0D   2092
     128    1708       0       0       0                        01010000D   2093
     128       0       0       4       0                               0D   2094
     126    1712       0       0       0                        01010500D   2095
     126       0       0       2       0                               0D   2096
     110    1714       0       0       0                        01010000D   2097
     110       0       0       2       0                               0D   2098
     126    1716       0       0       0                        01010500D   2099
     126       0       0       2       0                               0D   2100
     110    1718       0       0       0                        01010000D   2101
     110       0       0       2       0                               0D   2102
     126    1720       0       0       0                        01010500D   2103
     126       0       0       2       0                               0D   2104
     110    1722       0       0       0                        01010000D   2105
     110       0       0       2       0                               0D   2106
     126    1724       0       0       0                        01010500D   2107
     126       0       0       2       0                               0D   2108
     110    1726       0       0       0                        01010000D   2109
     110       0       0       2       0                               0D   2110
     102    1728       0       0       0                        01010500D   2111
     102       0       0       1       0                               0D   2112
     102    1729       0       0       0                        01010000D   2113
     102       0       0       1       0                               0D   2114
     142    1730       0       0       0                        00010500D   2115
     142       0       0       1       0                               0D   2116
     144    1731       0       0       0                        00000000D   2117
     144       0      -1       1       0                               0D   2118
     128    1732       0       0       0                        01010000D   2119
     128       0       0       4       0                               0D   2120
     126    1736       0       0       0                        01010500D   2121
     126       0       0       2       0                               0D   2122
     110    1738       0       0       0                        01010000D   2123
     110       0       0       2       0                               0D   2124
     126    1740       0       0       0                        01010500D   2125
     126       0       0       2       0                               0D   2126
     110    1742       0       0       0                        01010000D   2127
     110       0       0       2       0                               0D   2128
     126    1744       0       0       0                        01010500D   2129
     126       0       0       2       0                               0D   2130
     110    1746       0       0       0                        01010000D   2131
     110       0       0       2       0                               0D   2132
     126    1748       0       0       0                        01010500D   2133
     126       0       0       2       0                               0D   2134
     110    1750       0       0       0                        01010000D   2135
     110       0       0       2       0                               0D   2136
     102    1752       0       0       0                        01010500D   2137
     102       0       0       1       0                               0D   2138
     102    1753       0       0       0                        01010000D   2139
     102       0       0       1       0                               0D   2140
     142    1754       0       0       0                        00010500D   2141
     142       0       0       1       0                               0D   2142
     144    1755       0       0       0                        00000000D   2143
     144       0      -1       1       0                               0D   2144
     128    1756       0       0       0                        01010000D   2145
     128       0       0       4       0                               0D   2146
     126    1760       0       0       0                        01010500D   2147
     126       0       0       2       0                               0D   2148
     110    1762       0       0       0                        01010000D   2149
     110       0       0       1       0                               0D   2150
     126    1763       0       0       0                        01010500D   2151
     126       0       0       2       0                               0D   2152
     110    1765       0       0       0                        01010000D   2153
     110       0       0       2       0                               0D   2154
     126    1767       0       0       0                        01010500D   2155
     126       0       0       2       0                               0D   2156
     110    1769       0       0       0                        01010000D   2157
     110       0       0       2       0                               0D   2158
     126    1771       0       0       0                        01010500D   2159
     126       0       0       2       0                               0D   2160
     110    1773       0       0       0                        01010000D   2161
     110       0       0       1       0                               0D   2162
     102    1774       0       0       0                        01010500D   2163
     102       0       0       1       0                               0D   2164
     102    1775       0       0       0                        01010000D   2165
     102       0       0       1       0                               0D   2166
     142    1776       0       0       0                        00010500D   2167
     142       0       0       1       0                               0D   2168
     144    1777       0       0       0                        00000000D   2169
     144       0      -1       1       0                               0D   2170
     128    1778       0       0       0                        01010000D   2171
     128       0       0       4       0                               0D   2172
     126    1782       0       0       0                        01010500D   2173
     126       0       0       2       0                               0D   2174
     110    1784       0       0       0                        01010000D   2175
     110       0       0       1       0                               0D   2176
     126    1785       0       0       0                        01010500D   2177
     126       0       0       2       0                               0D   2178
     110    1787       0       0       0                        01010000D   2179
     110       0       0       2       0                               0D   2180
     126    1789       0       0       0                        01010500D   2181
     126       0       0       2       0                               0D   2182
     110    1791       0       0       0                        01010000D   2183
     110       0       0       1       0                               0D   2184
     126    1792       0       0       0                        01010500D   2185
     126       0       0       2       0                               0D   2186
     110    1794       0       0       0                        01010000D   2187
     110       0       0       1       0                               0D   2188
     102    1795       0       0       0                        01010500D   2189
     102       0       0       1       0                               0D   2190
     102    1796       0       0       0                        01010000D   2191
     102       0       0       1       0                               0D   2192
     142    1797       0       0       0                        00010500D   2193
     142       0       0       1       0                               0D   2194
     144    1798       0       0       0                        00000000D   2195
     144       0      -1       1       0                               0D   2196
     128    1799       0       0       0                        01010000D   2197
     128       0       0       4       0                               0D   2198
     126    1803       0       0       0                        01010500D   2199
     126       0       0       2       0                               0D   2200
     110    1805       0       0       0                        01010000D   2201
     110       0       0       2       0                               0D   2202
     126    1807       0       0       0                        01010500D   2203
     126       0       0       2       0                               0D   2204
     110    1809       0       0       0                        01010000D   2205
     110       0       0       2       0                               0D   2206
     126    1811       0       0       0                        01010500D   2207
     126       0       0       2       0                               0D   2208
     110    1813       0       0       0                        01010000D   2209
     110       0       0       1       0                               0D   2210
     126    1814       0       0       0                        01010500D   2211
     126       0       0       2       0                               0D   2212
     110    1816       0       0       0                        01010000D   2213
     110       0       0       1       0                               0D   2214
     102    1817       0       0       0                        01010500D   2215
     102       0       0       1       0                               0D   2216
     102    1818       0       0       0                        01010000D   2217
     102       0       0       1       0                               0D   2218
     142    1819       0       0       0                        00010500D   2219
     142       0       0       1       0                               0D   2220
     144    1820       0       0       0                        00000000D   2221
     144       0      -1       1       0                               0D   2222
     128    1821       0       0       0                        01010000D   2223
     128       0       0       4       0                               0D   2224
     126    1825       0       0       0                        01010500D   2225
     126       0       0       2       0                               0D   2226
     110    1827       0       0       0                        01010000D   2227
     110       0       0       2       0                               0D   2228
     126    1829       0       0       0                        01010500D   2229
     126       0       0       2       0                               0D   2230
     110    1831       0       0       0                        01010000D   2231
     110       0       0       2       0                               0D   2232
     126    1833       0       0       0                        01010500D   2233
     126       0       0       2       0                               0D   2234
     110    1835       0       0       0                        01010000D   2235
     110       0       0       2       0                               0D   2236
     126    1837       0       0       0                        01010500D   2237
     126       0       0       2       0                               0D   2238
     110    1839       0       0       0                        01010000D   2239
     110       0       0       2       0                               0D   2240
     102    1841       0       0       0                        01010500D   2241
     102       0       0       1       0                               0D   2242
     102    1842       0       0       0                        01010000D   2243
     102       0       0       1       0                               0D   2244
     142    1843       0       0       0                        00010500D   2245
     142       0       0       1       0                               0D   2246
     144    1844       0       0       0                        00000000D   2247
     144       0      -1       1       0                               0D   2248
     128    1845       0       0       0                        01010000D   2249
     128       0       0       4       0                               0D   2250
     126    1849       0       0       0                        01010500D   2251
     126       0       0       2       0                               0D   2252
     110    1851       0       0       0                        01010000D   2253
     110       0       0       1       0                               0D   2254
     126    1852       0       0       0                        01010500D   2255
     126       0       0       2       0                               0D   2256
     110    1854       0       0       0                        01010000D   2257
     110       0       0       2       0                               0D   2258
     126    1856       0       0       0                        01010500D   2259
     126       0       0       2       0                               0D   2260
     110    1858       0       0       0                        01010000D   2261
     110       0       0       2       0                               0D   2262
     126    1860       0       0       0                        01010500D   2263
     126       0       0       2       0                               0D   2264
     110    1862       0       0       0                        01010000D   2265
     110       0       0       1       0                               0D   2266
     102    1863       0       0       0                        01010500D   2267
     102       0       0       1       0                               0D   2268
     102    1864       0       0       0                        01010000D   2269
     102       0       0       1       0                               0D   2270
     142    1865       0       0       0                        00010500D   2271
     142       0       0       1       0                               0D   2272
     144    1866       0       0       0                        00000000D   2273
     144       0      -1       1       0                               0D   2274
     128    1867       0       0       0                        01010000D   2275
     128       0       0       4       0                               0D   2276
     126    1871       0       0       0                        01010500D   2277
     126       0       0       2       0                               0D   2278
     110    1873       0       0       0                        01010000D   2279
     110       0       0       1       0                               0D   2280
     126    1874       0       0       0                        01010500D   2281
     126       0       0       2       0                               0D   2282
     110    1876       0       0       0                        01010000D   2283
     110       0       0       1       0                               0D   2284
     126    1877       0       0       0                        01010500D   2285
     126       0       0       2       0                               0D   2286
     110    1879       0       0       0                        01010000D   2287
     110       0       0       1       0                               0D   2288
     126    1880       0       0       0                        01010500D   2289
     126       0       0       2       0                               0D   2290
     110    1882       0       0       0                        01010000D   2291
     110       0       0       1       0                               0D   2292
     102    1883       0       0       0                        01010500D   2293
     102       0       0       1       0                               0D   2294
     102    1884       0       0       0                        01010000D   2295
     102       0       0       1       0                               0D   2296
     142    1885       0       0       0                        00010500D   2297
     142       0       0       1       0                               0D   2298
     144    1886       0       0       0                        00000000D   2299
     144       0      -1       1       0                               0D   2300
     128    1887       0       0       0                        01010000D   2301
     128       0       0       4       0                               0D   2302
     126    1891       0       0       0                        01010500D   2303
     126       0       0       2       0                               0D   2304
     110    1893       0       0       0                        01010000D   2305
     110       0       0       1       0                               0D   2306
     126    1894       0       0       0                        01010500D   2307
     126       0       0       2       0                               0D   2308
     110    1896       0       0       0                        01010000D   2309
     110       0       0       1       0                               0D   2310
     126    1897       0       0       0                        01010500D   2311
     126       0       0       2       0                               0D   2312
     110    1899       0       0       0                        01010000D   2313
     110       0       0       1       0                               0D   2314
     126    1900       0       0       0                        01010500D   2315
     126       0       0       2       0                               0D   2316
     110    1902       0       0       0                        01010000D   2317
     110       0       0       1       0                               0D   2318
     102    1903       0       0       0                        01010500D   2319
     102       0       0       1       0                               0D   2320
     102    1904       0       0       0                        01010000D   2321
     102       0       0       1       0                               0D   2322
     142    1905       0       0       0                        00010500D   2323
     142       0       0       1       0                               0D   2324
     144    1906       0       0       0                        00000000D   2325
     144       0      -1       1       0                               0D   2326
     128    1907       0       0       0                        01010000D   2327
     128       0       0       4       0                               0D   2328
     126    1911       0       0       0                        01010500D   2329
     126       0       0       2       0                               0D   2330
     110    1913       0       0       0                        01010000D   2331
     110       0       0       2       0                               0D   2332
     126    1915       0       0       0                        01010500D   2333
     126       0       0       2       0                               0D   2334
     110    1917       0       0       0                        01010000D   2335
     110       0       0       2       0                               0D   2336
     126    1919       0       0       0                        01010500D   2337
     126       0       0       2       0                               0D   2338
     110    1921       0       0       0                        01010000D   2339
     110       0       0       1       0                               0D   2340
     126    1922       0       0       0                        01010500D   2341
     126       0       0       2       0                               0D   2342
     110    1924       0       0       0                        01010000D   2343
     110       0       0       1       0                               0D   2344
     102    1925       0       0       0                        01010500D   2345
     102       0       0       1       0                               0D   2346
     102    1926       0       0       0                        01010000D   2347
     102       0       0       1       0                               0D   2348
     142    1927       0       0       0                        00010500D   2349
     142       0       0       1       0                               0D   2350
     144    1928       0       0       0                        00000000D   2351
     144       0      -1       1       0                               0D   2352
     128    1929       0       0       0                        01010000D   2353
     128       0       0       4       0                               0D   2354
     126    1933       0       0       0                        01010500D   2355
     126       0       0       2       0                               0D   2356
     110    1935       0       0       0                        01010000D   2357
     110       0       0       1       0                               0D   2358
     126    1936       0       0       0                        01010500D   2359
     126       0       0       2       0                               0D   2360
     110    1938       0       0       0                        01010000D   2361
     110       0       0       1       0                               0D   2362
     126    1939       0       0       0                        01010500D   2363
     126       0       0       2       0                               0D   2364
     110    1941       0       0       0                        01010000D   2365
     110       0       0       2       0                               0D   2366
     126    1943       0       0       0                        01010500D   2367
     126       0       0       2       0                               0D   2368
     110    1945       0       0       0                        01010000D   2369
     110       0       0       2       0                               0D   2370
     102    1947       0       0       0                        01010500D   2371
     102       0       0       1       0                               0D   2372
     102    1948       0       0       0                        01010000D   2373
     102       0       0       1       0                               0D   2374
     142    1949       0       0       0                        00010500D   2375
     142       0       0       1       0                               0D   2376
     144    1950       0       0       0                        00000000D   2377
     144       0      -1       1       0                               0D   2378
     128    1951       0       0       0                        01010000D   2379
     128       0       0       4       0                               0D   2380
     126    1955       0       0       0                        01010500D   2381
     126       0       0       2       0                               0D   2382
     110    1957       0       0       0                        01010000D   2383
     110       0       0       1       0                               0D   2384
     126    1958       0       0       0                        01010500D   2385
     126       0       0       2       0                               0D   2386
     110    1960       0       0       0                        01010000D   2387
     110       0       0       1       0                               0D   2388
     126    1961       0       0       0                        01010500D   2389
     126       0       0       2       0                               0D   2390
     110    1963       0       0       0                        01010000D   2391
     110       0       0       1       0                               0D   2392
     126    1964       0       0       0                        01010500D   2393
     126       0       0       2       0                               0D   2394
     110    1966       0       0       0                        01010000D   2395
     110       0       0       1       0                               0D   2396
     102    1967       0       0       0                        01010500D   2397
     102       0       0       1       0                               0D   2398
     102    1968       0       0       0                        01010000D   2399
     102       0       0       1       0                               0D   2400
     142    1969       0       0       0                        00010500D   2401
     142       0       0       1       0                               0D   2402
     144    1970       0       0       0                        00000000D   2403
     144       0      -1       1       0                               0D   2404
     128    1971       0       0       0                        01010000D   2405
     128       0       0       4       0                               0D   2406
     126    1975       0       0       0                        01010500D   2407
     126       0       0       2       0                               0D   2408
     110    1977       0       0       0                        01010000D   2409
     110       0       0       1       0                               0D   2410
     126    1978       0       0       0                        01010500D   2411
     126       0       0       2       0                               0D   2412
     110    1980       0       0       0                        01010000D   2413
     110       0       0       1       0                               0D   2414
     126    1981       0       0       0                        01010500D   2415
     126       0       0       2       0                               0D   2416
     110    1983       0       0       0                        01010000D   2417
     110       0       0       1       0                               0D   2418
     126    1984       0       0       0                        01010500D   2419
     126       0       0       2       0                               0D   2420
     110    1986       0       0       0                        01010000D   2421
     110       0       0       1       0                               0D   2422
     102    1987       0       0       0                        01010500D   2423
     102       0       0       1       0                               0D   2424
     102    1988       0       0       0                        01010000D   2425
     102       0       0       1       0                               0D   2426
     142    1989       0       0       0                        00010500D   2427
     142       0       0       1       0                               0D   2428
     144    1990       0       0       0                        00000000D   2429
     144       0      -1       1       0                               0D   2430
     128    1991       0       0       0                        01010000D   2431
     128       0       0       4       0                               0D   2432
     126    1995       0       0       0                        01010500D   2433
     126       0       0       2       0                               0D   2434
     110    1997       0       0       0                        01010000D   2435
     110       0       0       1       0                               0D   2436
     126    1998       0       0       0                        01010500D   2437
     126       0       0       2       0                               0D   2438
     110    2000       0       0       0                        01010000D   2439
     110       0       0       1       0                               0D   2440
     126    2001       0       0       0                        01010500D   2441
     126       0       0       2       0                               0D   2442
     110    2003       0       0       0                        01010000D   2443
     110       0       0       1       0                               0D   2444
     126    2004       0       0       0                        01010500D   2445
     126       0       0       2       0                               0D   2446
     110    2006       0       0       0                        01010000D   2447
     110       0       0       1       0                               0D   2448
     102    2007       0       0       0                        01010500D   2449
     102       0       0       1       0                               0D   2450
     102    2008       0       0       0                        01010000D   2451
     102       0       0       1       0                               0D   2452
     142    2009       0       0       0                        00010500D   2453
     142       0       0       1       0                               0D   2454
     144    2010       0       0       0                        00000000D   2455
     144       0      -1       1       0                               0D   2456
     128    2011       0       0       0                        01010000D   2457
     128       0       0       4       0                               0D   2458
     126    2015       0       0       0                        01010500D   2459
     126       0       0       2       0                               0D   2460
     110    2017       0       0       0                        01010000D   2461
     110       0       0       1       0                               0D   2462
     126    2018       0       0       0                        01010500D   2463
     126       0       0       2       0                               0D   2464
     110    2020       0       0       0                        01010000D   2465
     110       0       0       1       0                               0D   2466
     126    2021       0       0       0                        01010500D   2467
     126       0       0       2       0                               0D   2468
     110    2023       0       0       0                        01010000D   2469
     110       0       0       1       0                               0D   2470
     126    2024       0       0       0                        01010500D   2471
     126       0       0       2       0                               0D   2472
     110    2026       0       0       0                        01010000D   2473
     110       0       0       1       0                               0D   2474
     102    2027       0       0       0                        01010500D   2475
     102       0       0       1       0                               0D   2476
     102    2028       0       0       0                        01010000D   2477
     102       0       0       1       0                               0D   2478
     142    2029       0       0       0                        00010500D   2479
     142       0       0       1       0                               0D   2480
     144    2030       0       0       0                        00000000D   2481
     144       0      -1       1       0                               0D   2482
     128    2031       0       0       0                        01010000D   2483
     128       0       0       4       0                               0D   2484
     126    2035       0       0       0                        01010500D   2485
     126       0       0       2       0                               0D   2486
     110    2037       0       0       0                        01010000D   2487
     110       0       0       1       0                               0D   2488
     126    2038       0       0       0                        01010500D   2489
     126       0       0       2       0                               0D   2490
     110    2040       0       0       0                        01010000D   2491
     110       0       0       1       0                               0D   2492
     126    2041       0       0       0                        01010500D   2493
     126       0       0       2       0                               0D   2494
     110    2043       0       0       0                        01010000D   2495
     110       0       0       1       0                               0D   2496
     126    2044       0       0       0                        01010500D   2497
     126       0       0       2       0                               0D   2498
     110    2046       0       0       0                        01010000D   2499
     110       0       0       1       0                               0D   2500
     102    2047       0       0       0                        01010500D   2501
     102       0       0       1       0                               0D   2502
     102    2048       0       0       0                        01010000D   2503
     102       0       0       1       0                               0D   2504
     142    2049       0       0       0                        00010500D   2505
     142       0       0       1       0                               0D   2506
     144    2050       0       0       0                        00000000D   2507
     144       0      -1       1       0                               0D   2508
     128    2051       0       0       0                        01010000D   2509
     128       0       0       4       0                               0D   2510
     126    2055       0       0       0                        01010500D   2511
     126       0       0       2       0                               0D   2512
     110    2057       0       0       0                        01010000D   2513
     110       0       0       1       0                               0D   2514
     126    2058       0       0       0                        01010500D   2515
     126       0       0       2       0                               0D   2516
     110    2060       0       0       0                        01010000D   2517
     110       0       0       2       0                               0D   2518
     126    2062       0       0       0                        01010500D   2519
     126       0       0       2       0                               0D   2520
     110    2064       0       0       0                        01010000D   2521
     110       0       0       1       0                               0D   2522
     126    2065       0       0       0                        01010500D   2523
     126       0       0       2       0                               0D   2524
     110    2067       0       0       0                        01010000D   2525
     110       0       0       1       0                               0D   2526
     102    2068       0       0       0                        01010500D   2527
     102       0       0       1       0                               0D   2528
     102    2069       0       0       0                        01010000D   2529
     102       0       0       1       0                               0D   2530
     142    2070       0       0       0                        00010500D   2531
     142       0       0       1       0                               0D   2532
     144    2071       0       0       0                        00000000D   2533
     144       0      -1       1       0                               0D   2534
     128    2072       0       0       0                        01010000D   2535
     128       0       0       4       0                               0D   2536
     126    2076       0       0       0                        01010500D   2537
     126       0       0       2       0                               0D   2538
     110    2078       0       0       0                        01010000D   2539
     110       0       0       1       0                               0D   2540
     126    2079       0       0       0                        01010500D   2541
     126       0       0       2       0                               0D   2542
     110    2081       0       0       0                        01010000D   2543
     110       0       0       1       0                               0D   2544
     126    2082       0       0       0                        01010500D   2545
     126       0       0       2       0                               0D   2546
     110    2084       0       0       0                        01010000D   2547
     110       0       0       1       0                               0D   2548
     126    2085       0       0       0                        01010500D   2549
     126       0       0       2       0                               0D   2550
     110    2087       0       0       0                        01010000D   2551
     110       0       0       1       0                               0D   2552
     102    2088       0       0       0                        01010500D   2553
     102       0       0       1       0                               0D   2554
     102    2089       0       0       0                        01010000D   2555
     102       0       0       1       0                               0D   2556
     142    2090       0       0       0                        00010500D   2557
     142       0       0       1       0                               0D   2558
     144    2091       0       0       0                        00000000D   2559
     144       0      -1       1       0                               0D   2560
     128    2092       0       0       0                        01010000D   2561
     128       0       0       4       0                               0D   2562
     126    2096       0       0       0                        01010500D   2563
     126       0       0       2       0                               0D   2564
     110    2098       0       0       0                        01010000D   2565
     110       0       0       1       0                               0D   2566
     126    2099       0       0       0                        01010500D   2567
     126       0       0       2       0                               0D   2568
     110    2101       0       0       0                        01010000D   2569
     110       0       0       1       0                               0D   2570
     126    2102       0       0       0                        01010500D   2571
     126       0       0       2       0                               0D   2572
     110    2104       0       0       0                        01010000D   2573
     110       0       0       1       0                               0D   2574
     126    2105       0       0       0                        01010500D   2575
     126       0       0       2       0                               0D   2576
     110    2107       0       0       0                        01010000D   2577
     110       0       0       1       0                               0D   2578
     102    2108       0       0       0                        01010500D   2579
     102       0       0       1       0                               0D   2580
     102    2109       0       0       0                        01010000D   2581
     102       0       0       1       0                               0D   2582
     142    2110       0       0       0                        00010500D   2583
     142       0       0       1       0                               0D   2584
     144    2111       0       0       0                        00000000D   2585
     144       0      -1       1       0                               0D   2586
     128    2112       0       0       0                        01010000D   2587
     128       0       0       4       0                               0D   2588
     126    2116       0       0       0                        01010500D   2589
     126       0       0       2       0                               0D   2590
     110    2118       0       0       0                        01010000D   2591
     110       0       0       1       0                               0D   2592
     126    2119       0       0       0                        01010500D   2593
     126       0       0       2       0                               0D   2594
     110    2121       0       0       0                        01010000D   2595
     110       0       0       1       0                               0D   2596
     126    2122       0       0       0                        01010500D   2597
     126       0       0       2       0                               0D   2598
     110    2124       0       0       0                        01010000D   2599
     110       0       0       1       0                               0D   2600
     126    2125       0       0       0                        01010500D   2601
     126       0       0       2       0                               0D   2602
     110    2127       0       0       0                        01010000D   2603
     110       0       0       1       0                               0D   2604
     102    2128       0       0       0                        01010500D   2605
     102       0       0       1       0                               0D   2606
     102    2129       0       0       0                        01010000D   2607
     102       0       0       1       0                               0D   2608
     142    2130       0       0       0                        00010500D   2609
     142       0       0       1       0                               0D   2610
     144    2131       0       0       0                        00000000D   2611
     144       0      -1       1       0                               0D   2612
     128    2132       0       0       0                        01010000D   2613
     128       0       0       4       0                               0D   2614
     126    2136       0       0       0                        01010500D   2615
     126       0       0       2       0                               0D   2616
     110    2138       0       0       0                        01010000D   2617
     110       0       0       1       0                               0D   2618
     126    2139       0       0       0                        01010500D   2619
     126       0       0       2       0                               0D   2620
     110    2141       0       0       0                        01010000D   2621
     110       0       0       1       0                               0D   2622
     126    2142       0       0       0                        01010500D   2623
     126       0       0       2       0                               0D   2624
     110    2144       0       0       0                        01010000D   2625
     110       0       0       1       0                               0D   2626
     126    2145       0       0       0                        01010500D   2627
     126       0       0       2       0                               0D   2628
     110    2147       0       0       0                        01010000D   2629
     110       0       0       2       0                               0D   2630
     102    2149       0       0       0                        01010500D   2631
     102       0       0       1       0                               0D   2632
     102    2150       0       0       0                        01010000D   2633
     102       0       0       1       0                               0D   2634
     142    2151       0       0       0                        00010500D   2635
     142       0       0       1       0                               0D   2636
     144    2152       0       0       0                        00000000D   2637
     144       0      -1       1       0                               0D   2638
     128    2153       0       0       0                        01010000D   2639
     128       0       0       4       0                               0D   2640
     126    2157       0       0       0                        01010500D   2641
     126       0       0       2       0                               0D   2642
     110    2159       0       0       0                        01010000D   2643
     110       0       0       1       0                               0D   2644
     126    2160       0       0       0                        01010500D   2645
     126       0       0       2       0                               0D   2646
     110    2162       0       0       0                        01010000D   2647
     110       0       0       2       0                               0D   2648
     126    2164       0       0       0                        01010500D   2649
     126       0       0       2       0                               0D   2650
     110    2166       0       0       0                        01010000D   2651
     110       0       0       1       0                               0D   2652
     126    2167       0       0       0                        01010500D   2653
     126       0       0       2       0                               0D   2654
     110    2169       0       0       0                        01010000D   2655
     110       0       0       1       0                               0D   2656
     102    2170       0       0       0                        01010500D   2657
     102       0       0       1       0                               0D   2658
     102    2171       0       0       0                        01010000D   2659
     102       0       0       1       0                               0D   2660
     142    2172       0       0       0                        00010500D   2661
     142       0       0       1       0                               0D   2662
     144    2173       0       0       0                        00000000D   2663
     144       0      -1       1       0                               0D   2664
     128    2174       0       0       0                        01010000D   2665
     128       0       0       4       0                               0D   2666
     126    2178       0       0       0                        01010500D   2667
     126       0       0       2       0                               0D   2668
     110    2180       0       0       0                        01010000D   2669
     110       0       0       1       0                               0D   2670
     126    2181       0       0       0                        01010500D   2671
     126       0       0       2       0                               0D   2672
     110    2183       0       0       0                        01010000D   2673
     110       0       0       1       0                               0D   2674
     126    2184       0       0       0                        01010500D   2675
     126       0       0       2       0                               0D   2676
     110    2186       0       0       0                        01010000D   2677
     110       0       0       1       0                               0D   2678
     126    2187       0       0       0                        01010500D   2679
     126       0       0       2       0                               0D   2680
     110    2189       0       0       0                        01010000D   2681
     110       0       0       1       0                               0D   2682
     102    2190       0       0       0                        01010500D   2683
     102       0       0       1       0                               0D   2684
     102    2191       0       0       0                        01010000D   2685
     102       0       0       1       0                               0D   2686
     142    2192       0       0       0                        00010500D   2687
     142       0       0       1       0                               0D   2688
     144    2193       0       0       0                        00000000D   2689
     144       0      -1       1       0                               0D   2690
     128    2194       0       0       0                        01010000D   2691
     128       0       0       4       0                               0D   2692
     126    2198       0       0       0                        01010500D   2693
     126       0       0       2       0                               0D   2694
     110    2200       0       0       0                        01010000D   2695
     110       0       0       1       0                               0D   2696
     126    2201       0       0       0                        01010500D   2697
     126       0       0       2       0                               0D   2698
     110    2203       0       0       0                        01010000D   2699
     110       0       0       1       0                               0D   2700
     126    2204       0       0       0                        01010500D   2701
     126       0       0       2       0                               0D   2702
     110    2206       0       0       0                        01010000D   2703
     110       0       0       1       0                               0D   2704
     126    2207       0       0       0                        01010500D   2705
     126       0       0       2       0                               0D   2706
     110    2209       0       0       0                        01010000D   2707
     110       0       0       1       0                               0D   2708
     102    2210       0       0       0                        01010500D   2709
     102       0       0       1       0                               0D   2710
     102    2211       0       0       0                        01010000D   2711
     102       0       0       1       0                               0D   2712
     142    2212       0       0       0                        00010500D   2713
     142       0       0       1       0                               0D   2714
     144    2213       0       0       0                        00000000D   2715
     144       0      -1       1       0                               0D   2716
     128    2214       0       0       0                        01010000D   2717
     128       0       0       4       0                               0D   2718
     126    2218       0       0       0                        01010500D   2719
     126       0       0       2       0                               0D   2720
     110    2220       0       0       0                        01010000D   2721
     110       0       0       1       0                               0D   2722
     126    2221       0       0       0                        01010500D   2723
     126       0       0       2       0                               0D   2724
     110    2223       0       0       0                        01010000D   2725
     110       0       0       1       0                               0D   2726
     126    2224       0       0       0                        01010500D   2727
     126       0       0       2       0                               0D   2728
     110    2226       0       0       0                        01010000D   2729
     110       0       0       1       0                               0D   2730
     126    2227       0       0       0                        01010500D   2731
     126       0       0       2       0                               0D   2732
     110    2229       0       0       0                        01010000D   2733
     110       0       0       1       0                               0D   2734
     102    2230       0       0       0                        01010500D   2735
     102       0       0       1       0                               0D   2736
     102    2231       0       0       0                        01010000D   2737
     102       0       0       1       0                               0D   2738
     142    2232       0       0       0                        00010500D   2739
     142       0       0       1       0                               0D   2740
     144    2233       0       0       0                        00000000D   2741
     144       0      -1       1       0                               0D   2742
     128    2234       0       0       0                        01010000D   2743
     128       0       0       4       0                               0D   2744
     126    2238       0       0       0                        01010500D   2745
     126       0       0       2       0                               0D   2746
     110    2240       0       0       0                        01010000D   2747
     110       0       0       1       0                               0D   2748
     126    2241       0       0       0                        01010500D   2749
     126       0       0       2       0                               0D   2750
     110    2243       0       0       0                        01010000D   2751
     110       0       0       1       0                               0D   2752
     126    2244       0       0       0                        01010500D   2753
     126       0       0       2       0                               0D   2754
     110    2246       0       0       0                        01010000D   2755
     110       0       0       1       0                               0D   2756
     126    2247       0       0       0                        01010500D   2757
     126       0       0       2       0                               0D   2758
     110    2249       0       0       0                        01010000D   2759
     110       0       0       2       0                               0D   2760
     102    2251       0       0       0                        01010500D   2761
     102       0       0       1       0                               0D   2762
     102    2252       0       0       0                        01010000D   2763
     102       0       0       1       0                               0D   2764
     142    2253       0       0       0                        00010500D   2765
     142       0       0       1       0                               0D   2766
     144    2254       0       0       0                        00000000D   2767
     144       0      -1       1       0                               0D   2768
     128    2255       0       0       0                        01010000D   2769
     128       0       0       4       0                               0D   2770
     126    2259       0       0       0                        01010500D   2771
     126       0       0       2       0                               0D   2772
     110    2261       0       0       0                        01010000D   2773
     110       0       0       1       0                               0D   2774
     126    2262       0       0       0                        01010500D   2775
     126       0       0       2       0                               0D   2776
     110    2264       0       0       0                        01010000D   2777
     110       0       0       2       0                               0D   2778
     126    2266       0       0       0                        01010500D   2779
     126       0       0       2       0                               0D   2780
     110    2268       0       0       0                        01010000D   2781
     110       0       0       1       0                               0D   2782
     126    2269       0       0       0                        01010500D   2783
     126       0       0       2       0                               0D   2784
     110    2271       0       0       0                        01010000D   2785
     110       0       0       1       0                               0D   2786
     102    2272       0       0       0                        01010500D   2787
     102       0       0       1       0                               0D   2788
     102    2273       0       0       0                        01010000D   2789
     102       0       0       1       0                               0D   2790
     142    2274       0       0       0                        00010500D   2791
     142       0       0       1       0                               0D   2792
     144    2275       0       0       0                        00000000D   2793
     144       0      -1       1       0                               0D   2794
     128    2276       0       0       0                        01010000D   2795
     128       0       0       4       0                               0D   2796
     126    2280       0       0       0                        01010500D   2797
     126       0       0       2       0                               0D   2798
     110    2282       0       0       0                        01010000D   2799
     110       0       0       2       0                               0D   2800
     126    2284       0       0       0                        01010500D   2801
     126       0       0       2       0                               0D   2802
     110    2286       0       0       0                        01010000D   2803
     110       0       0       2       0                               0D   2804
     126    2288       0       0       0                        01010500D   2805
     126       0       0       2       0                               0D   2806
     110    2290       0       0       0                        01010000D   2807
     110       0       0       1       0                               0D   2808
     126    2291       0       0       0                        01010500D   2809
     126       0       0       2       0                               0D   2810
     110    2293       0       0       0                        01010000D   2811
     110       0       0       1       0                               0D   2812
     102    2294       0       0       0                        01010500D   2813
     102       0       0       1       0                               0D   2814
     102    2295       0       0       0                        01010000D   2815
     102       0       0       1       0                               0D   2816
     142    2296       0       0       0                        00010500D   2817
     142       0       0       1       0                               0D   2818
     144    2297       0       0       0                        00000000D   2819
     144       0      -1       1       0                               0D   2820
     128    2298       0       0       0                        01010000D   2821
     128       0       0       4       0                               0D   2822
     126    2302       0       0       0                        01010500D   2823
     126       0       0       2       0                               0D   2824
     110    2304       0       0       0                        01010000D   2825
     110       0       0       2       0                               0D   2826
     126    2306       0       0       0                        01010500D   2827
     126       0       0       2       0                               0D   2828
     110    2308       0       0       0                        01010000D   2829
     110       0       0       2       0                               0D   2830
     126    2310       0       0       0                        01010500D   2831
     126       0       0       2       0                               0D   2832
     110    2312       0       0       0                        01010000D   2833
     110       0       0       2       0                               0D   2834
     126    2314       0       0       0                        01010500D   2835
     126       0       0       2       0                               0D   2836
     110    2316       0       0       0                        01010000D   2837
     110       0       0       2       0                               0D   2838
     102    2318       0       0       0                        01010500D   2839
     102       0       0       1       0                               0D   2840
     102    2319       0       0       0                        01010000D   2841
     102       0       0       1       0                               0D   2842
     142    2320       0       0       0                        00010500D   2843
     142       0       0       1       0                               0D   2844
     144    2321       0       0       0                        00000000D   2845
     144       0      -1       1       0                               0D   2846
     128    2322       0       0       0                        01010000D   2847
     128       0       0       4       0                               0D   2848
     126    2326       0       0       0                        01010500D   2849
     126       0       0       2       0                               0D   2850
     110    2328       0       0       0                        01010000D   2851
     110       0       0       1       0                               0D   2852
     126    2329       0       0       0                        01010500D   2853
     126       0       0       2       0                               0D   2854
     110    2331       0       0       0                        01010000D   2855
     110       0       0       2       0                               0D   2856
     126    2333       0       0       0                        01010500D   2857
     126       0       0       2       0                               0D   2858
     110    2335       0       0       0                        01010000D   2859
     110       0       0       2       0                               0D   2860
     126    2337       0       0       0                        01010500D   2861
     126       0       0       2       0                               0D   2862
     110    2339       0       0       0                        01010000D   2863
     110       0       0       1       0                               0D   2864
     102    2340       0       0       0                        01010500D   2865
     102       0       0       1       0                               0D   2866
     102    2341       0       0       0                        01010000D   2867
     102       0       0       1       0                               0D   2868
     142    2342       0       0       0                        00010500D   2869
     142       0       0       1       0                               0D   2870
     144    2343       0       0       0                        00000000D   2871
     144       0      -1       1       0                               0D   2872
     128    2344       0       0       0                        01010000D   2873
     128       0       0       4       0                               0D   2874
     126    2348       0       0       0                        01010500D   2875
     126       0       0       2       0                               0D   2876
     110    2350       0       0       0                        01010000D   2877
     110       0       0       2       0                               0D   2878
     126    2352       0       0       0                        01010500D   2879
     126       0       0       2       0                               0D   2880
     110    2354       0       0       0                        01010000D   2881
     110       0       0       2       0                               0D   2882
     126    2356       0       0       0                        01010500D   2883
     126       0       0       2       0                               0D   2884
     110    2358       0       0       0                        01010000D   2885
     110       0       0       2       0                               0D   2886
     126    2360       0       0       0                        01010500D   2887
     126       0       0       2       0                               0D   2888
     110    2362       0       0       0                        01010000D   2889
     110       0       0       2       0                               0D   2890
     102    2364       0       0       0                        01010500D   2891
     102       0       0       1       0                               0D   2892
     102    2365       0       0       0                        01010000D   2893
     102       0       0       1       0                               0D   2894
     142    2366       0       0       0                        00010500D   2895
     142       0       0       1       0                               0D   2896
     144    2367       0       0       0                        00000000D   2897
     144       0      -1       1       0                               0D   2898
     128    2368       0       0       0                        01010000D   2899
     128       0       0       4       0                               0D   2900
     126    2372       0       0       0                        01010500D   2901
     126       0       0       2       0                               0D   2902
     110    2374       0       0       0                        01010000D   2903
     110       0       0       1       0                               0D   2904
     126    2375       0       0       0                        01010500D   2905
     126       0       0       2       0                               0D   2906
     110    2377       0       0       0                        01010000D   2907
     110       0       0       1       0                               0D   2908
     126    2378       0       0       0                        01010500D   2909
     126       0       0       2       0                               0D   2910
     110    2380       0       0       0                        01010000D   2911
     110       0       0       1       0                               0D   2912
     126    2381       0       0       0                        01010500D   2913
     126       0       0       2       0                               0D   2914
     110    2383       0       0       0                        01010000D   2915
     110       0       0       1       0                               0D   2916
     102    2384       0       0       0                        01010500D   2917
     102       0       0       1       0                               0D   2918
     102    2385       0       0       0                        01010000D   2919
     102       0       0       1       0                               0D   2920
     142    2386       0       0       0                        00010500D   2921
     142       0       0       1       0                               0D   2922
     144    2387       0       0       0                        00000000D   2923
     144       0      -1       1       0                               0D   2924
     128    2388       0       0       0                        01010000D   2925
     128       0       0       4       0                               0D   2926
     126    2392       0       0       0                        01010500D   2927
     126       0       0       2       0                               0D   2928
     110    2394       0       0       0                        01010000D   2929
     110       0       0       1       0                               0D   2930
     126    2395       0       0       0                        01010500D   2931
     126       0       0       2       0                               0D   2932
     110    2397       0       0       0                        01010000D   2933
     110       0       0       1       0                               0D   2934
     126    2398       0       0       0                        01010500D   2935
     126       0       0       2       0                               0D   2936
     110    2400       0       0       0                        01010000D   2937
     110       0       0       1       0                               0D   2938
     126    2401       0       0       0                        01010500D   2939
     126       0       0       2       0                               0D   2940
     110    2403       0       0       0                        01010000D   2941
     110       0       0       1       0                               0D   2942
     102    2404       0       0       0                        01010500D   2943
     102       0       0       1       0                               0D   2944
     102    2405       0       0       0                        01010000D   2945
     102       0       0       1       0                               0D   2946
     142    2406       0       0       0                        00010500D   2947
     142       0       0       1       0                               0D   2948
     144    2407       0       0       0                        00000000D   2949
     144       0      -1       1       0                               0D   2950
     128    2408       0       0       0                        01010000D   2951
     128       0       0       4       0                               0D   2952
     126    2412       0       0       0                        01010500D   2953
     126       0       0       2       0                               0D   2954
     110    2414       0       0       0                        01010000D   2955
     110       0       0       2       0                               0D   2956
     126    2416       0       0       0                        01010500D   2957
     126       0       0       2       0                               0D   2958
     110    2418       0       0       0                        01010000D   2959
     110       0       0       2       0                               0D   2960
     126    2420       0       0       0                        01010500D   2961
     126       0       0       2       0                               0D   2962
     110    2422       0       0       0                        01010000D   2963
     110       0       0       1       0                               0D   2964
     126    2423       0       0       0                        01010500D   2965
     126       0       0       2       0                               0D   2966
     110    2425       0       0       0                        01010000D   2967
     110       0       0       1       0                               0D   2968
     102    2426       0       0       0                        01010500D   2969
     102       0       0       1       0                               0D   2970
     102    2427       0       0       0                        01010000D   2971
     102       0       0       1       0                               0D   2972
     142    2428       0       0       0                        00010500D   2973
     142       0       0       1       0                               0D   2974
     144    2429       0       0       0                        00000000D   2975
     144       0      -1       1       0                               0D   2976
     128    2430       0       0       0                        01010000D   2977
     128       0       0       4       0                               0D   2978
     126    2434       0       0       0                        01010500D   2979
     126       0       0       2       0                               0D   2980
     110    2436       0       0       0                        01010000D   2981
     110       0       0       1       0                               0D   2982
     126    2437       0       0       0                        01010500D   2983
     126       0       0       2       0                               0D   2984
     110    2439       0       0       0                        01010000D   2985
     110       0       0       2       0                               0D   2986
     126    2441       0       0       0                        01010500D   2987
     126       0       0       2       0                               0D   2988
     110    2443       0       0       0                        01010000D   2989
     110       0       0       2       0                               0D   2990
     126    2445       0       0       0                        01010500D   2991
     126       0       0       2       0                               0D   2992
     110    2447       0       0       0                        01010000D   2993
     110       0       0       1       0                               0D   2994
     102    2448       0       0       0                        01010500D   2995
     102       0       0       1       0                               0D   2996
     102    2449       0       0       0                        01010000D   2997
     102       0       0       1       0                               0D   2998
     142    2450       0       0       0                        00010500D   2999
     142       0       0       1       0                               0D   3000
     144    2451       0       0       0                        00000000D   3001
     144       0      -1       1       0                               0D   3002
     128    2452       0       0       0                        01010000D   3003
     128       0       0       4       0                               0D   3004
     126    2456       0       0       0                        01010500D   3005
     126       0       0       2       0                               0D   3006
     110    2458       0       0       0                        01010000D   3007
     110       0       0       1       0                               0D   3008
     126    2459       0       0       0                        01010500D   3009
     126       0       0       2       0                               0D   3010
     110    2461       0       0       0                        01010000D   3011
     110       0       0       2       0                               0D   3012
     126    2463       0       0       0                        01010500D   3013
     126       0       0       2       0                               0D   3014
     110    2465       0       0       0                        01010000D   3015
     110       0       0       2       0                               0D   3016
     126    2467       0       0       0                        01010500D   3017
     126       0       0       2       0                               0D   3018
     110    2469       0       0       0                        01010000D   3019
     110       0       0       1       0                               0D   3020
     102    2470       0       0       0                        01010500D   3021
     102       0       0       1       0                               0D   3022
     102    2471       0       0       0                        01010000D   3023
     102       0       0       1       0                               0D   3024
     142    2472       0       0       0                        00010500D   3025
     142       0       0       1       0                               0D   3026
     144    2473       0       0       0                        00000000D   3027
     144       0      -1       1       0                               0D   3028
     128    2474       0       0       0                        01010000D   3029
     128       0       0       4       0                               0D   3030
     126    2478       0       0       0                        01010500D   3031
     126       0       0       2       0                               0D   3032
     110    2480       0       0       0                        01010000D   3033
     110       0       0       1       0                               0D   3034
     126    2481       0       0       0                        01010500D   3035
     126       0       0       2       0                               0D   3036
     110    2483       0       0       0                        01010000D   3037
     110       0       0       1       0                               0D   3038
     126    2484       0       0       0                        01010500D   3039
     126       0       0       2       0                               0D   3040
     110    2486       0       0       0                        01010000D   3041
     110       0       0       1       0                               0D   3042
     126    2487       0       0       0                        01010500D   3043
     126       0       0       2       0                               0D   3044
     110    2489       0       0       0                        01010000D   3045
     110       0       0       1       0                               0D   3046
     102    2490       0       0       0                        01010500D   3047
     102       0       0       1       0                               0D   3048
     102    2491       0       0       0                        01010000D   3049
     102       0       0       1       0                               0D   3050
     142    2492       0       0       0                        00010500D   3051
     142       0       0       1       0                               0D   3052
     144    2493       0       0       0                        00000000D   3053
     144       0      -1       1       0                               0D   3054
     128    2494       0       0       0                        01010000D   3055
     128       0       0       4       0                               0D   3056
     126    2498       0       0       0                        01010500D   3057
     126       0       0       2       0                               0D   3058
     110    2500       0       0       0                        01010000D   3059
     110       0       0       1       0                               0D   3060
     126    2501       0       0       0                        01010500D   3061
     126       0       0       2       0                               0D   3062
     110    2503       0       0       0                        01010000D   3063
     110       0       0       1       0                               0D   3064
     126    2504       0       0       0                        01010500D   3065
     126       0       0       2       0                               0D   3066
     110    2506       0       0       0                        01010000D   3067
     110       0       0       1       0                               0D   3068
     126    2507       0       0       0                        01010500D   3069
     126       0       0       2       0                               0D   3070
     110    2509       0       0       0                        01010000D   3071
     110       0       0       1       0                               0D   3072
     102    2510       0       0       0                        01010500D   3073
     102       0       0       1       0                               0D   3074
     102    2511       0       0       0                        01010000D   3075
     102       0       0       1       0                               0D   3076
     142    2512       0       0       0                        00010500D   3077
     142       0       0       1       0                               0D   3078
     144    2513       0       0       0                        00000000D   3079
     144       0      -1       1       0                               0D   3080
     128    2514       0       0       0                        01010000D   3081
     128       0       0       4       0                               0D   3082
     126    2518       0       0       0                        01010500D   3083
     126       0       0       2       0                               0D   3084
     110    2520       0       0       0                        01010000D   3085
     110       0       0       1       0                               0D   3086
     126    2521       0       0       0                        01010500D   3087
     126       0       0       2       0                               0D   3088
     110    2523       0       0       0                        01010000D   3089
     110       0       0       1       0                               0D   3090
     126    2524       0       0       0                        01010500D   3091
     126       0       0       2       0                               0D   3092
     110    2526       0       0       0                        01010000D   3093
     110       0       0       1       0                               0D   3094
     126    2527       0       0       0                        01010500D   3095
     126       0       0       2       0                               0D   3096
     110    2529       0       0       0                        01010000D   3097
     110       0       0       1       0                               0D   3098
     102    2530       0       0       0                        01010500D   3099
     102       0       0       1       0                               0D   3100
     102    2531       0       0       0                        01010000D   3101
     102       0       0       1       0                               0D   3102
     142    2532       0       0       0                        00010500D   3103
     142       0       0       1       0                               0D   3104
     144    2533       0       0       0                        00000000D   3105
     144       0      -1       1       0                               0D   3106
     128    2534       0       0       0                        01010000D   3107
     128       0       0       4       0                               0D   3108
     126    2538       0       0       0                        01010500D   3109
     126       0       0       2       0                               0D   3110
     110    2540       0       0       0                        01010000D   3111
     110       0       0       1       0                               0D   3112
     126    2541       0       0       0                        01010500D   3113
     126       0       0       2       0                               0D   3114
     110    2543       0       0       0                        01010000D   3115
     110       0       0       1       0                               0D   3116
     126    2544       0       0       0                        01010500D   3117
     126       0       0       2       0                               0D   3118
     110    2546       0       0       0                        01010000D   3119
     110       0       0       1       0                               0D   3120
     126    2547       0       0       0                        01010500D   3121
     126       0       0       2       0                               0D   3122
     110    2549       0       0       0                        01010000D   3123
     110       0       0       1       0                               0D   3124
     102    2550       0       0       0                        01010500D   3125
     102       0       0       1       0                               0D   3126
     102    2551       0       0       0                        01010000D   3127
     102       0       0       1       0                               0D   3128
     142    2552       0       0       0                        00010500D   3129
     142       0       0       1       0                               0D   3130
     144    2553       0       0       0                        00000000D   3131
     144       0      -1       1       0                               0D   3132
     128    2554       0       0       0                        01010000D   3133
     128       0       0       4       0                               0D   3134
     126    2558       0       0       0                        01010500D   3135
     126       0       0       2       0                               0D   3136
     110    2560       0       0       0                        01010000D   3137
     110       0       0       1       0                               0D   3138
     126    2561       0       0       0                        01010500D   3139
     126       0       0       2       0                               0D   3140
     110    2563       0       0       0                        01010000D   3141
     110       0       0       1       0                               0D   3142
     126    2564       0       0       0                        01010500D   3143
     126       0       0       2       0                               0D   3144
     110    2566       0       0       0                        01010000D   3145
     110       0       0       1       0                               0D   3146
     126    2567       0       0       0                        01010500D   3147
     126       0       0       2       0                               0D   3148
     110    2569       0       0       0                        01010000D   3149
     110       0       0       1       0                               0D   3150
     102    2570       0       0       0                        01010500D   3151
     102       0       0       1       0                               0D   3152
     102    2571       0       0       0                        01010000D   3153
     102       0       0       1       0                               0D   3154
     142    2572       0       0       0                        00010500D   3155
     142       0       0       1       0                               0D   3156
     144    2573       0       0       0                        00000000D   3157
     144       0      -1       1       0                               0D   3158
     128    2574       0       0       0                        01010000D   3159
     128       0       0       4       0                               0D   3160
     126    2578       0       0       0                        01010500D   3161
     126       0       0       2       0                               0D   3162
     110    2580       0       0       0                        01010000D   3163
     110       0       0       1       0                               0D   3164
     126    2581       0       0       0                        01010500D   3165
     126       0       0       2       0                               0D   3166
     110    2583       0       0       0                        01010000D   3167
     110       0       0       1       0                               0D   3168
     126    2584       0       0       0                        01010500D   3169
     126       0       0       2       0                               0D   3170
     110    2586       0       0       0                        01010000D   3171
     110       0       0       1       0                               0D   3172
     126    2587       0       0       0                        01010500D   3173
     126       0       0       2       0                               0D   3174
     110    2589       0       0       0                        01010000D   3175
     110       0       0       1       0                               0D   3176
     102    2590       0       0       0                        01010500D   3177
     102       0       0       1       0                               0D   3178
     102    2591       0       0       0                        01010000D   3179
     102       0       0       1       0                               0D   3180
     142    2592       0       0       0                        00010500D   3181
     142       0       0       1       0                               0D   3182
     144    2593       0       0       0                        00000000D   3183
     144       0      -1       1       0                               0D   3184
     128    2594       0       0       0                        01010000D   3185
     128       0       0       4       0                               0D   3186
     126    2598       0       0       0                        01010500D   3187
     126       0       0       2       0                               0D   3188
     110    2600       0       0       0                        01010000D   3189
     110       0       0       1       0                               0D   3190
     126    2601       0       0       0                        01010500D   3191
     126       0       0       2       0                               0D   3192
     110    2603       0       0       0                        01010000D   3193
     110       0       0       1       0                               0D   3194
     126    2604       0       0       0                        01010500D   3195
     126       0       0       2       0                               0D   3196
     110    2606       0       0       0                        01010000D   3197
     110       0       0       1       0                               0D   3198
     126    2607       0       0       0                        01010500D   3199
     126       0       0       2       0                               0D   3200
     110    2609       0       0       0                        01010000D   3201
     110       0       0       1       0                               0D   3202
     102    2610       0       0       0                        01010500D   3203
     102       0       0       1       0                               0D   3204
     102    2611       0       0       0                        01010000D   3205
     102       0       0       1       0                               0D   3206
     142    2612       0       0       0                        00010500D   3207
     142       0       0       1       0                               0D   3208
     144    2613       0       0       0                        00000000D   3209
     144       0      -1       1       0                               0D   3210
     128    2614       0       0       0                        01010000D   3211
     128       0       0       4       0                               0D   3212
     126    2618       0       0       0                        01010500D   3213
     126       0       0       2       0                               0D   3214
     110    2620       0       0       0                        01010000D   3215
     110       0       0       1       0                               0D   3216
     126    2621       0       0       0                        01010500D   3217
     126       0       0       2       0                               0D   3218
     110    2623       0       0       0                        01010000D   3219
     110       0       0       2       0                               0D   3220
     126    2625       0       0       0                        01010500D   3221
     126       0       0       2       0                               0D   3222
     110    2627       0       0       0                        01010000D   3223
     110       0       0       1       0                               0D   3224
     126    2628       0       0       0                        01010500D   3225
     126       0       0       2       0                               0D   3226
     110    2630       0       0       0                        01010000D   3227
     110       0       0       1       0                               0D   3228
     102    2631       0       0       0                        01010500D   3229
     102       0       0       1       0                               0D   3230
     102    2632       0       0       0                        01010000D   3231
     102       0       0       1       0                               0D   3232
     142    2633       0       0       0                        00010500D   3233
     142       0       0       1       0                               0D   3234
     144    2634       0       0       0                        00000000D   3235
     144       0      -1       1       0                               0D   3236
     128    2635       0       0       0                        01010000D   3237
     128       0       0       4       0                               0D   3238
     126    2639       0       0       0                        01010500D   3239
     126       0       0       2       0                               0D   3240
     110    2641       0       0       0                        01010000D   3241
     110       0       0       1       0                               0D   3242
     126    2642       0       0       0                        01010500D   3243
     126       0       0       2       0                               0D   3244
     110    2644       0       0       0                        01010000D   3245
     110       0       0       1       0                               0D   3246
     126    2645       0       0       0                        01010500D   3247
     126       0       0       2       0                               0D   3248
     110    2647       0       0       0                        01010000D   3249
     110       0       0       1       0                               0D   3250
     126    2648       0       0       0                        01010500D   3251
     126       0       0       2       0                               0D   3252
     110    2650       0       0       0                        01010000D   3253
     110       0       0       1       0                               0D   3254
     102    2651       0       0       0                        01010500D   3255
     102       0       0       1       0                               0D   3256
     102    2652       0       0       0                        01010000D   3257
     102       0       0       1       0                               0D   3258
     142    2653       0       0       0                        00010500D   3259
     142       0       0       1       0                               0D   3260
     144    2654       0       0       0                        00000000D   3261
     144       0      -1       1       0                               0D   3262
     128    2655       0       0       0                        01010000D   3263
     128       0       0       4       0                               0D   3264
     126    2659       0       0       0                        01010500D   3265
     126       0       0       2       0                               0D   3266
     110    2661       0       0       0                        01010000D   3267
     110       0       0       1       0                               0D   3268
     126    2662       0       0       0                        01010500D   3269
     126       0       0       2       0                               0D   3270
     110    2664       0       0       0                        01010000D   3271
     110       0       0       2       0                               0D   3272
     126    2666       0       0       0                        01010500D   3273
     126       0       0       2       0                               0D   3274
     110    2668       0       0       0                        01010000D   3275
     110       0       0       1       0                               0D   3276
     126    2669       0       0       0                        01010500D   3277
     126       0       0       2       0                               0D   3278
     110    2671       0       0       0                        01010000D   3279
     110       0       0       1       0                               0D   3280
     102    2672       0       0       0                        01010500D   3281
     102       0       0       1       0                               0D   3282
     102    2673       0       0       0                        01010000D   3283
     102       0       0       1       0                               0D   3284
     142    2674       0       0       0                        00010500D   3285
     142       0       0       1       0                               0D   3286
     144    2675       0       0       0                        00000000D   3287
     144       0      -1       1       0                               0D   3288
     128    2676       0       0       0                        01010000D   3289
     128       0       0       4       0                               0D   3290
     126    2680       0       0       0                        01010500D   3291
     126       0       0       2       0                               0D   3292
     110    2682       0       0       0                        01010000D   3293
     110       0       0       1       0                               0D   3294
     126    2683       0       0       0                        01010500D   3295
     126       0       0       2       0                               0D   3296
     110    2685       0       0       0                        01010000D   3297
     110       0       0       1       0                               0D   3298
     126    2686       0       0       0                        01010500D   3299
     126       0       0       2       0                               0D   3300
     110    2688       0       0       0                        01010000D   3301
     110       0       0       1       0                               0D   3302
     126    2689       0       0       0                        01010500D   3303
     126       0       0       2       0                               0D   3304
     110    2691       0       0       0                        01010000D   3305
     110       0       0       1       0                               0D   3306
     102    2692       0       0       0                        01010500D   3307
     102       0       0       1       0                               0D   3308
     102    2693       0       0       0                        01010000D   3309
     102       0       0       1       0                               0D   3310
     142    2694       0       0       0                        00010500D   3311
     142       0       0       1       0                               0D   3312
     144    2695       0       0       0                        00000000D   3313
     144       0      -1       1       0                               0D   3314
     128    2696       0       0       0                        01010000D   3315
     128       0       0       4       0                               0D   3316
     126    2700       0       0       0                        01010500D   3317
     126       0       0       2       0                               0D   3318
     110    2702       0       0       0                        01010000D   3319
     110       0       0       1       0                               0D   3320
     126    2703       0       0       0                        01010500D   3321
     126       0       0       2       0                               0D   3322
     110    2705       0       0       0                        01010000D   3323
     110       0       0       1       0                               0D   3324
     126    2706       0       0       0                        01010500D   3325
     126       0       0       2       0                               0D   3326
     110    2708       0       0       0                        01010000D   3327
     110       0       0       1       0                               0D   3328
     126    2709       0       0       0                        01010500D   3329
     126       0       0       2       0                               0D   3330
     110    2711       0       0       0                        01010000D   3331
     110       0       0       1       0                               0D   3332
     102    2712       0       0       0                        01010500D   3333
     102       0       0       1       0                               0D   3334
     102    2713       0       0       0                        01010000D   3335
     102       0       0       1       0                               0D   3336
     142    2714       0       0       0                        00010500D   3337
     142       0       0       1       0                               0D   3338
     144    2715       0       0       0                        00000000D   3339
     144       0      -1       1       0                               0D   3340
     128    2716       0       0       0                        01010000D   3341
     128       0       0       4       0                               0D   3342
     126    2720       0       0       0                        01010500D   3343
     126       0       0       2       0                               0D   3344
     110    2722       0       0       0                        01010000D   3345
     110       0       0       1       0                               0D   3346
     126    2723       0       0       0                        01010500D   3347
     126       0       0       2       0                               0D   3348
     110    2725       0       0       0                        01010000D   3349
     110       0       0       2       0                               0D   3350
     126    2727       0       0       0                        01010500D   3351
     126       0       0       2       0                               0D   3352
     110    2729       0       0       0                        01010000D   3353
     110       0       0       1       0                               0D   3354
     126    2730       0       0       0                        01010500D   3355
     126       0       0       2       0                               0D   3356
     110    2732       0       0       0                        01010000D   3357
     110       0       0       1       0                               0D   3358
     102    2733       0       0       0                        01010500D   3359
     102       0       0       1       0                               0D   3360
     102    2734       0       0       0                        01010000D   3361
     102       0       0       1       0                               0D   3362
     142    2735       0       0       0                        00010500D   3363
     142       0       0       1       0                               0D   3364
     144    2736       0       0       0                        00000000D   3365
     144       0      -1       1       0                               0D   3366
     128    2737       0       0       0                        01010000D   3367
     128       0       0       4       0                               0D   3368
     126    2741       0       0       0                        01010500D   3369
     126       0       0       2       0                               0D   3370
     110    2743       0       0       0                        01010000D   3371
     110       0       0       1       0                               0D   3372
     126    2744       0       0       0                        01010500D   3373
     126       0       0       2       0                               0D   3374
     110    2746       0       0       0                        01010000D   3375
     110       0       0       1       0                               0D   3376
     126    2747       0       0       0                        01010500D   3377
     126       0       0       2       0                               0D   3378
     110    2749       0       0       0                        01010000D   3379
     110       0       0       1       0                               0D   3380
     126    2750       0       0       0                        01010500D   3381
     126       0       0       2       0                               0D   3382
     110    2752       0       0       0                        01010000D   3383
     110       0       0       1       0                               0D   3384
     102    2753       0       0       0                        01010500D   3385
     102       0       0       1       0                               0D   3386
     102    2754       0       0       0                        01010000D   3387
     102       0       0       1       0                               0D   3388
     142    2755       0       0       0                        00010500D   3389
     142       0       0       1       0                               0D   3390
     144    2756       0       0       0                        00000000D   3391
     144       0      -1       1       0                               0D   3392
     128    2757       0       0       0                        01010000D   3393
     128       0       0       4       0                               0D   3394
     126    2761       0       0       0                        01010500D   3395
     126       0       0       2       0                               0D   3396
     110    2763       0       0       0                        01010000D   3397
     110       0       0       1       0                               0D   3398
     126    2764       0       0       0                        01010500D   3399
     126       0       0       2       0                               0D   3400
     110    2766       0       0       0                        01010000D   3401
     110       0       0       2       0                               0D   3402
     126    2768       0       0       0                        01010500D   3403
     126       0       0       2       0                               0D   3404
     110    2770       0       0       0                        01010000D   3405
     110       0       0       1       0                               0D   3406
     126    2771       0       0       0                        01010500D   3407
     126       0       0       2       0                               0D   3408
     110    2773       0       0       0                        01010000D   3409
     110       0       0       1       0                               0D   3410
     102    2774       0       0       0                        01010500D   3411
     102       0       0       1       0                               0D   3412
     102    2775       0       0       0                        01010000D   3413
     102       0       0       1       0                               0D   3414
     142    2776       0       0       0                        00010500D   3415
     142       0       0       1       0                               0D   3416
     144    2777       0       0       0                        00000000D   3417
     144       0      -1       1       0                               0D   3418
     128    2778       0       0       0                        01010000D   3419
     128       0       0       4       0                               0D   3420
     126    2782       0       0       0                        01010500D   3421
     126       0       0       2       0                               0D   3422
     110    2784       0       0       0                        01010000D   3423
     110       0       0       2       0                               0D   3424
     126    2786       0       0       0                        01010500D   3425
     126       0       0       2       0                               0D   3426
     110    2788       0       0       0                        01010000D   3427
     110       0       0       2       0                               0D   3428
     126    2790       0       0       0                        01010500D   3429
     126       0       0       2       0                               0D   3430
     110    2792       0       0       0                        01010000D   3431
     110       0       0       2       0                               0D   3432
     126    2794       0       0       0                        01010500D   3433
     126       0       0       2       0                               0D   3434
     110    2796       0       0       0                        01010000D   3435
     110       0       0       2       0                               0D   3436
     102    2798       0       0       0                        01010500D   3437
     102       0       0       1       0                               0D   3438
     102    2799       0       0       0                        01010000D   3439
     102       0       0       1       0                               0D   3440
     142    2800       0       0       0                        00010500D   3441
     142       0       0       1       0                               0D   3442
     144    2801       0       0       0                        00000000D   3443
     144       0      -1       1       0                               0D   3444
     128    2802       0       0       0                        01010000D   3445
     128       0       0       4       0                               0D   3446
     126    2806       0       0       0                        01010500D   3447
     126       0       0       2       0                               0D   3448
     110    2808       0       0       0                        01010000D   3449
     110       0       0       2       0                               0D   3450
     126    2810       0       0       0                        01010500D   3451
     126       0       0       2       0                               0D   3452
     110    2812       0       0       0                        01010000D   3453
     110       0       0       2       0                               0D   3454
     126    2814       0       0       0                        01010500D   3455
     126       0       0       2       0                               0D   3456
     110    2816       0       0       0                        01010000D   3457
     110       0       0       2       0                               0D   3458
     126    2818       0       0       0                        01010500D   3459
     126       0       0       2       0                               0D   3460
     110    2820       0       0       0                        01010000D   3461
     110       0       0       2       0                               0D   3462
     102    2822       0       0       0                        01010500D   3463
     102       0       0       1       0                               0D   3464
     102    2823       0       0       0                        01010000D   3465
     102       0       0       1       0                               0D   3466
     142    2824       0       0       0                        00010500D   3467
     142       0       0       1       0                               0D   3468
     144    2825       0       0       0                        00000000D   3469
     144       0      -1       1       0                               0D   3470
     128    2826       0       0       0                        01010000D   3471
     128       0       0       4       0                               0D   3472
     126    2830       0       0       0                        01010500D   3473
     126       0       0       2       0                               0D   3474
     110    2832       0       0       0                        01010000D   3475
     110       0       0       2       0                               0D   3476
     126    2834       0       0       0                        01010500D   3477
     126       0       0       2       0                               0D   3478
     110    2836       0       0       0                        01010000D   3479
     110       0       0       2       0                               0D   3480
     126    2838       0       0       0                        01010500D   3481
     126       0       0       2       0                               0D   3482
     110    2840       0       0       0                        01010000D   3483
     110       0       0       2       0                               0D   3484
     126    2842       0       0       0                        01010500D   3485
     126       0       0       2       0                               0D   3486
     110    2844       0       0       0                        01010000D   3487
     110       0       0       2       0                               0D   3488
     102    2846       0       0       0                        01010500D   3489
     102       0       0       1       0                               0D   3490
     102    2847       0       0       0                        01010000D   3491
     102       0       0       1       0                               0D   3492
     142    2848       0       0       0                        00010500D   3493
     142       0       0       1       0                               0D   3494
     144    2849       0       0       0                        00000000D   3495
     144       0      -1       1       0                               0D   3496
     128    2850       0       0       0                        01010000D   3497
     128       0       0       4       0                               0D   3498
     126    2854       0       0       0                        01010500D   3499
     126       0       0       2       0                               0D   3500
     110    2856       0       0       0                        01010000D   3501
     110       0       0       2       0                               0D   3502
     126    2858       0       0       0                        01010500D   3503
     126       0       0       2       0                               0D   3504
     110    2860       0       0       0                        01010000D   3505
     110       0       0       2       0                               0D   3506
     126    2862       0       0       0                        01010500D   3507
     126       0       0       2       0                               0D   3508
     110    2864       0       0       0                        01010000D   3509
     110       0       0       2       0                               0D   3510
     126    2866       0       0       0                        01010500D   3511
     126       0       0       2       0                               0D   3512
     110    2868       0       0       0                        01010000D   3513
     110       0       0       2       0                               0D   3514
     102    2870       0       0       0                        01010500D   3515
     102       0       0       1       0                               0D   3516
     102    2871       0       0       0                        01010000D   3517
     102       0       0       1       0                               0D   3518
     142    2872       0       0       0                        00010500D   3519
     142       0       0       1       0                               0D   3520
     144    2873       0       0       0                        00000000D   3521
     144       0      -1       1       0                               0D   3522
     128    2874       0       0       0                        01010000D   3523
     128       0       0       4       0                               0D   3524
     126    2878       0       0       0                        01010500D   3525
     126       0       0       2       0                               0D   3526
     110    2880       0       0       0                        01010000D   3527
     110       0       0       2       0                               0D   3528
     126    2882       0       0       0                        01010500D   3529
     126       0       0       2       0                               0D   3530
     110    2884       0       0       0                        01010000D   3531
     110       0       0       2       0                               0D   3532
     126    2886       0       0       0                        01010500D   3533
     126       0       0       2       0                               0D   3534
     110    2888       0       0       0                        01010000D   3535
     110       0       0       2       0                               0D   3536
     126    2890       0       0       0                        01010500D   3537
     126       0       0       2       0                               0D   3538
     110    2892       0       0       0                        01010000D   3539
     110       0       0       2       0                               0D   3540
     102    2894       0       0       0                        01010500D   3541
     102       0       0       1       0                               0D   3542
     102    2895       0       0       0                        01010000D   3543
     102       0       0       1       0                               0D   3544
     142    2896       0       0       0                        00010500D   3545
     142       0       0       1       0                               0D   3546
     144    2897       0       0       0                        00000000D   3547
     144       0      -1       1       0                               0D   3548
     128    2898       0       0       0                        01010000D   3549
     128       0       0       4       0                               0D   3550
     126    2902       0       0       0                        01010500D   3551
     126       0       0       2       0                               0D   3552
     110    2904       0       0       0                        01010000D   3553
     110       0       0       1       0                               0D   3554
     126    2905       0       0       0                        01010500D   3555
     126       0       0       2       0                               0D   3556
     110    2907       0       0       0                        01010000D   3557
     110       0       0       2       0                               0D   3558
     126    2909       0       0       0                        01010500D   3559
     126       0       0       2       0                               0D   3560
     110    2911       0       0       0                        01010000D   3561
     110       0       0       2       0                               0D   3562
     126    2913       0       0       0                        01010500D   3563
     126       0       0       2       0                               0D   3564
     110    2915       0       0       0                        01010000D   3565
     110       0       0       1       0                               0D   3566
     102    2916       0       0       0                        01010500D   3567
     102       0       0       1       0                               0D   3568
     102    2917       0       0       0                        01010000D   3569
     102       0       0       1       0                               0D   3570
     142    2918       0       0       0                        00010500D   3571
     142       0       0       1       0                               0D   3572
     144    2919       0       0       0                        00000000D   3573
     144       0      -1       1       0                               0D   3574
     128    2920       0       0       0                        01010000D   3575
     128       0       0       4       0                               0D   3576
     126    2924       0       0       0                        01010500D   3577
     126       0       0       2       0                               0D   3578
     110    2926       0       0       0                        01010000D   3579
     110       0       0       1       0                               0D   3580
     126    2927       0       0       0                        01010500D   3581
     126       0       0       2       0                               0D   3582
     110    2929       0       0       0                        01010000D   3583
     110       0       0       2       0                               0D   3584
     126    2931       0       0       0                        01010500D   3585
     126       0       0       2       0                               0D   3586
     110    2933       0       0       0                        01010000D   3587
     110       0       0       1       0                               0D   3588
     126    2934       0       0       0                        01010500D   3589
     126       0       0       2       0                               0D   3590
     110    2936       0       0       0                        01010000D   3591
     110       0       0       1       0                               0D   3592
     102    2937       0       0       0                        01010500D   3593
     102       0       0       1       0                               0D   3594
     102    2938       0       0       0                        01010000D   3595
     102       0       0       1       0                               0D   3596
     142    2939       0       0       0                        00010500D   3597
     142       0       0       1       0                               0D   3598
     144    2940       0       0       0                        00000000D   3599
     144       0      -1       1       0                               0D   3600
     128    2941       0       0       0                        01010000D   3601
     128       0       0       4       0                               0D   3602
     126    2945       0       0       0                        01010500D   3603
     126       0       0       2       0                               0D   3604
     110    2947       0       0       0                        01010000D   3605
     110       0       0       2       0                               0D   3606
     126    2949       0       0       0                        01010500D   3607
     126       0       0       2       0                               0D   3608
     110    2951       0       0       0                        01010000D   3609
     110       0       0       2       0                               0D   3610
     126    2953       0       0       0                        01010500D   3611
     126       0       0       2       0                               0D   3612
     110    2955       0       0       0                        01010000D   3613
     110       0       0       1       0                               0D   3614
     126    2956       0       0       0                        01010500D   3615
     126       0       0       2       0                               0D   3616
     110    2958       0       0       0                        01010000D   3617
     110       0       0       1       0                               0D   3618
     102    2959       0       0       0                        01010500D   3619
     102       0       0       1       0                               0D   3620
     102    2960       0       0       0                        01010000D   3621
     102       0       0       1       0                               0D   3622
     142    2961       0       0       0                        00010500D   3623
     142       0       0       1       0                               0D   3624
     144    2962       0       0       0                        00000000D   3625
     144       0      -1       1       0                               0D   3626
     128    2963       0       0       0                        01010000D   3627
     128       0       0       4       0                               0D   3628
     126    2967       0       0       0                        01010500D   3629
     126       0       0       2       0                               0D   3630
     110    2969       0       0       0                        01010000D   3631
     110       0       0       2       0                               0D   3632
     126    2971       0       0       0                        01010500D   3633
     126       0       0       2       0                               0D   3634
     110    2973       0       0       0                        01010000D   3635
     110       0       0       2       0                               0D   3636
     126    2975       0       0       0                        01010500D   3637
     126       0       0       2       0                               0D   3638
     110    2977       0       0       0                        01010000D   3639
     110       0       0       2       0                               0D   3640
     126    2979       0       0       0                        01010500D   3641
     126       0       0       2       0                               0D   3642
     110    2981       0       0       0                        01010000D   3643
     110       0       0       2       0                               0D   3644
     102    2983       0       0       0                        01010500D   3645
     102       0       0       1       0                               0D   3646
     102    2984       0       0       0                        01010000D   3647
     102       0       0       1       0                               0D   3648
     142    2985       0       0       0                        00010500D   3649
     142       0       0       1       0                               0D   3650
     144    2986       0       0       0                        00000000D   3651
     144       0      -1       1       0                               0D   3652
     128    2987       0       0       0                        01010000D   3653
     128       0       0       4       0                               0D   3654
     126    2991       0       0       0                        01010500D   3655
     126       0       0       2       0                               0D   3656
     110    2993       0       0       0                        01010000D   3657
     110       0       0       2       0                               0D   3658
     126    2995       0       0       0                        01010500D   3659
     126       0       0       2       0                               0D   3660
     110    2997       0       0       0                        01010000D   3661
     110       0       0       2       0                               0D   3662
     126    2999       0       0       0                        01010500D   3663
     126       0       0       2       0                               0D   3664
     110    3001       0       0       0                        01010000D   3665
     110       0       0       2       0                               0D   3666
     126    3003       0       0       0                        01010500D   3667
     126       0       0       2       0                               0D   3668
     110    3005       0       0       0                        01010000D   3669
     110       0       0       2       0                               0D   3670
     102    3007       0       0       0                        01010500D   3671
     102       0       0       1       0                               0D   3672
     102    3008       0       0       0                        01010000D   3673
     102       0       0       1       0                               0D   3674
     142    3009       0       0       0                        00010500D   3675
     142       0       0       1       0                               0D   3676
     144    3010       0       0       0                        00000000D   3677
     144       0      -1       1       0                               0D   3678
     128    3011       0       0       0                        01010000D   3679
     128       0       0       4       0                               0D   3680
     126    3015       0       0       0                        01010500D   3681
     126       0       0       2       0                               0D   3682
     110    3017       0       0       0                        01010000D   3683
     110       0       0       1       0                               0D   3684
     126    3018       0       0       0                        01010500D   3685
     126       0       0       2       0                               0D   3686
     110    3020       0       0       0                        01010000D   3687
     110       0       0       1       0                               0D   3688
     126    3021       0       0       0                        01010500D   3689
     126       0       0       2       0                               0D   3690
     110    3023       0       0       0                        01010000D   3691
     110       0       0       1       0                               0D   3692
     126    3024       0       0       0                        01010500D   3693
     126       0       0       2       0                               0D   3694
     110    3026       0       0       0                        01010000D   3695
     110       0       0       1       0                               0D   3696
     102    3027       0       0       0                        01010500D   3697
     102       0       0       1       0                               0D   3698
     102    3028       0       0       0                        01010000D   3699
     102       0       0       1       0                               0D   3700
     142    3029       0       0       0                        00010500D   3701
     142       0       0       1       0                               0D   3702
     144    3030       0       0       0                        00000000D   3703
     144       0      -1       1       0                               0D   3704
     128    3031       0       0       0                        01010000D   3705
     128       0       0       4       0                               0D   3706
     126    3035       0       0       0                        01010500D   3707
     126       0       0       2       0                               0D   3708
     110    3037       0       0       0                        01010000D   3709
     110       0       0       1       0                               0D   3710
     126    3038       0       0       0                        01010500D   3711
     126       0       0       2       0                               0D   3712
     110    3040       0       0       0                        01010000D   3713
     110       0       0       2       0                               0D   3714
     126    3042       0       0       0                        01010500D   3715
     126       0       0       2       0                               0D   3716
     110    3044       0       0       0                        01010000D   3717
     110       0       0       1       0                               0D   3718
     126    3045       0       0       0                        01010500D   3719
     126       0       0       2       0                               0D   3720
     110    3047       0       0       0                        01010000D   3721
     110       0       0       1       0                               0D   3722
     102    3048       0       0       0                        01010500D   3723
     102       0       0       1       0                               0D   3724
     102    3049       0       0       0                        01010000D   3725
     102       0       0       1       0                               0D   3726
     142    3050       0       0       0                        00010500D   3727
     142       0       0       1       0                               0D   3728
     144    3051       0       0       0                        00000000D   3729
     144       0      -1       1       0                               0D   3730
     128    3052       0       0       0                        01010000D   3731
     128       0       0       4       0                               0D   3732
     126    3056       0       0       0                        01010500D   3733
     126       0       0       2       0                               0D   3734
     110    3058       0       0       0                        01010000D   3735
     110       0       0       1       0                               0D   3736
     126    3059       0       0       0                        01010500D   3737
     126       0       0       2       0                               0D   3738
     110    3061       0       0       0                        01010000D   3739
     110       0       0       1       0                               0D   3740
     126    3062       0       0       0                        01010500D   3741
     126       0       0       2       0                               0D   3742
     110    3064       0       0       0                        01010000D   3743
     110       0       0       1       0                               0D   3744
     126    3065       0       0       0                        01010500D   3745
     126       0       0       2       0                               0D   3746
     110    3067       0       0       0                        01010000D   3747
     110       0       0       1       0                               0D   3748
     102    3068       0       0       0                        01010500D   3749
     102       0       0       1       0                               0D   3750
     102    3069       0       0       0                        01010000D   3751
     102       0       0       1       0                               0D   3752
     142    3070       0       0       0                        00010500D   3753
     142       0       0       1       0                               0D   3754
     144    3071       0       0       0                        00000000D   3755
     144       0      -1       1       0                               0D   3756
     128    3072       0       0       0                        01010000D   3757
     128       0       0       4       0                               0D   3758
     126    3076       0       0       0                        01010500D   3759
     126       0       0       2       0                               0D   3760
     110    3078       0       0       0                        01010000D   3761
     110       0       0       1       0                               0D   3762
     126    3079       0       0       0                        01010500D   3763
     126       0       0       2       0                               0D   3764
     110    3081       0       0       0                        01010000D   3765
     110       0       0       1       0                               0D   3766
     126    3082       0       0       0                        01010500D   3767
     126       0       0       2       0                               0D   3768
     110    3084       0       0       0                        01010000D   3769
     110       0       0       1       0                               0D   3770
     126    3085       0       0       0                        01010500D   3771
     126       0       0       2       0                               0D   3772
     110    3087       0       0       0                        01010000D   3773
     110       0       0       1       0                               0D   3774
     102    3088       0       0       0                        01010500D   3775
     102       0       0       1       0                               0D   3776
     102    3089       0       0       0                        01010000D   3777
     102       0       0       1       0                               0D   3778
     142    3090       0       0       0                        00010500D   3779
     142       0       0       1       0                               0D   3780
     144    3091       0       0       0                        00000000D   3781
     144       0      -1       1       0                               0D   3782
     128    3092       0       0       0                        01010000D   3783
     128       0       0       4       0                               0D   3784
     126    3096       0       0       0                        01010500D   3785
     126       0       0       2       0                               0D   3786
     110    3098       0       0       0                        01010000D   3787
     110       0       0       2       0                               0D   3788
     126    3100       0       0       0                        01010500D   3789
     126       0       0       2       0                               0D   3790
     110    3102       0       0       0                        01010000D   3791
     110       0       0       1       0                               0D   3792
     126    3103       0       0       0                        01010500D   3793
     126       0       0       2       0                               0D   3794
     110    3105       0       0       0                        01010000D   3795
     110       0       0       1       0                               0D   3796
     126    3106       0       0       0                        01010500D   3797
     126       0       0       2       0                               0D   3798
     110    3108       0       0       0                        01010000D   3799
     110       0       0       1       0                               0D   3800
     102    3109       0       0       0                        01010500D   3801
     102       0       0       1       0                               0D   3802
     102    3110       0       0       0                        01010000D   3803
     102       0       0       1       0                               0D   3804
     142    3111       0       0       0                        00010500D   3805
     142       0       0       1       0                               0D   3806
     144    3112       0       0       0                        00000000D   3807
     144       0      -1       1       0                               0D   3808
     128    3113       0       0       0                        01010000D   3809
     128       0       0       4       0                               0D   3810
     126    3117       0       0       0                        01010500D   3811
     126       0       0       2       0                               0D   3812
     110    3119       0       0       0                        01010000D   3813
     110       0       0       1       0                               0D   3814
     126    3120       0       0       0                        01010500D   3815
     126       0       0       2       0                               0D   3816
     110    3122       0       0       0                        01010000D   3817
     110       0       0       2       0                               0D   3818
     126    3124       0       0       0                        01010500D   3819
     126       0       0       2       0                               0D   3820
     110    3126       0       0       0                        01010000D   3821
     110       0       0       1       0                               0D   3822
     126    3127       0       0       0                        01010500D   3823
     126       0       0       2       0                               0D   3824
     110    3129       0       0       0                        01010000D   3825
     110       0       0       1       0                               0D   3826
     102    3130       0       0       0                        01010500D   3827
     102       0       0       1       0                               0D   3828
     102    3131       0       0       0                        01010000D   3829
     102       0       0       1       0                               0D   3830
     142    3132       0       0       0                        00010500D   3831
     142       0       0       1       0                               0D   3832
     144    3133       0       0       0                        00000000D   3833
     144       0      -1       1       0                               0D   3834
     128    3134       0       0       0                        01010000D   3835
     128       0       0       4       0                               0D   3836
     126    3138       0       0       0                        01010500D   3837
     126       0       0       2       0                               0D   3838
     110    3140       0       0       0                        01010000D   3839
     110       0       0       1       0                               0D   3840
     126    3141       0       0       0                        01010500D   3841
     126       0       0       2       0                               0D   3842
     110    3143       0       0       0                        01010000D   3843
     110       0       0       2       0                               0D   3844
     126    3145       0       0       0                        01010500D   3845
     126       0       0       2       0                               0D   3846
     110    3147       0       0       0                        01010000D   3847
     110       0       0       1       0                               0D   3848
     126    3148       0       0       0                        01010500D   3849
     126       0       0       2       0                               0D   3850
     110    3150       0       0       0                        01010000D   3851
     110       0       0       1       0                               0D   3852
     102    3151       0       0       0                        01010500D   3853
     102       0       0       1       0                               0D   3854
     102    3152       0       0       0                        01010000D   3855
     102       0       0       1       0                               0D   3856
     142    3153       0       0       0                        00010500D   3857
     142       0       0       1       0                               0D   3858
     144    3154       0       0       0                        00000000D   3859
     144       0      -1       1       0                               0D   3860
     128    3155       0       0       0                        01010000D   3861
     128       0       0       4       0                               0D   3862
     126    3159       0       0       0                        01010500D   3863
     126       0       0       2       0                               0D   3864
     110    3161       0       0       0                        01010000D   3865
     110       0       0       1       0                               0D   3866
     126    3162       0       0       0                        01010500D   3867
     126       0       0       2       0                               0D   3868
     110    3164       0       0       0                        01010000D   3869
     110       0       0       2       0                               0D   3870
     126    3166       0       0       0                        01010500D   3871
     126       0       0       2       0                               0D   3872
     110    3168       0       0       0                        01010000D   3873
     110       0       0       1       0                               0D   3874
     126    3169       0       0       0                        01010500D   3875
     126       0       0       2       0                               0D   3876
     110    3171       0       0       0                        01010000D   3877
     110       0       0       1       0                               0D   3878
     102    3172       0       0       0                        01010500D   3879
     102       0       0       1       0                               0D   3880
     102    3173       0       0       0                        01010000D   3881
     102       0       0       1       0                               0D   3882
     142    3174       0       0       0                        00010500D   3883
     142       0       0       1       0                               0D   3884
     144    3175       0       0       0                        00000000D   3885
     144       0      -1       1       0                               0D   3886
     128    3176       0       0       0                        01010000D   3887
     128       0       0       4       0                               0D   3888
     126    3180       0       0       0                        01010500D   3889
     126       0       0       2       0                               0D   3890
     110    3182       0       0       0                        01010000D   3891
     110       0       0       1       0                               0D   3892
     126    3183       0       0       0                        01010500D   3893
     126       0       0       2       0                               0D   3894
     110    3185       0       0       0                        01010000D   3895
     110       0       0       2       0                               0D   3896
     126    3187       0       0       0                        01010500D   3897
     126       0       0       2       0                               0D   3898
     110    3189       0       0       0                        01010000D   3899
     110       0       0       1       0                               0D   3900
     126    3190       0       0       0                        01010500D   3901
     126       0       0       2       0                               0D   3902
     110    3192       0       0       0                        01010000D   3903
     110       0       0       1       0                               0D   3904
     102    3193       0       0       0                        01010500D   3905
     102       0       0       1       0                               0D   3906
     102    3194       0       0       0                        01010000D   3907
     102       0       0       1       0                               0D   3908
     142    3195       0       0       0                        00010500D   3909
     142       0       0       1       0                               0D   3910
     144    3196       0       0       0                        00000000D   3911
     144       0      -1       1       0                               0D   3912
     128    3197       0       0       0                        01010000D   3913
     128       0       0       4       0                               0D   3914
     126    3201       0       0       0                        01010500D   3915
     126       0       0       2       0                               0D   3916
     110    3203       0       0       0                        01010000D   3917
     110       0       0       2       0                               0D   3918
     126    3205       0       0       0                        01010500D   3919
     126       0       0       2       0                               0D   3920
     110    3207       0       0       0                        01010000D   3921
     110       0       0       2       0                               0D   3922
     126    3209       0       0       0                        01010500D   3923
     126       0       0       2       0                               0D   3924
     110    3211       0       0       0                        01010000D   3925
     110       0       0       2       0                               0D   3926
     126    3213       0       0       0                        01010500D   3927
     126       0       0       2       0                               0D   3928
     110    3215       0       0       0                        01010000D   3929
     110       0       0       2       0                               0D   3930
     102    3217       0       0       0                        01010500D   3931
     102       0       0       1       0                               0D   3932
     102    3218       0       0       0                        01010000D   3933
     102       0       0       1       0                               0D   3934
     142    3219       0       0       0                        00010500D   3935
     142       0       0       1       0                               0D   3936
     144    3220       0       0       0                        00000000D   3937
     144       0      -1       1       0                               0D   3938
     128    3221       0       0       0                        01010000D   3939
     128       0       0       4       0                               0D   3940
     126    3225       0       0       0                        01010500D   3941
     126       0       0       2       0                               0D   3942
     110    3227       0       0       0                        01010000D   3943
     110       0       0       1       0                               0D   3944
     126    3228       0       0       0                        01010500D   3945
     126       0       0       2       0                               0D   3946
     110    3230       0       0       0                        01010000D   3947
     110       0       0       2       0                               0D   3948
     126    3232       0       0       0                        01010500D   3949
     126       0       0       2       0                               0D   3950
     110    3234       0       0       0                        01010000D   3951
     110       0       0       1       0                               0D   3952
     126    3235       0       0       0                        01010500D   3953
     126       0       0       2       0                               0D   3954
     110    3237       0       0       0                        01010000D   3955
     110       0       0       1       0                               0D   3956
     102    3238       0       0       0                        01010500D   3957
     102       0       0       1       0                               0D   3958
     102    3239       0       0       0                        01010000D   3959
     102       0       0       1       0                               0D   3960
     142    3240       0       0       0                        00010500D   3961
     142       0       0       1       0                               0D   3962
     144    3241       0       0       0                        00000000D   3963
     144       0      -1       1       0                               0D   3964
     128    3242       0       0       0                        01010000D   3965
     128       0       0       4       0                               0D   3966
     126    3246       0       0       0                        01010500D   3967
     126       0       0       2       0                               0D   3968
     110    3248       0       0       0                        01010000D   3969
     110       0       0       1       0                               0D   3970
     126    3249       0       0       0                        01010500D   3971
     126       0       0       2       0                               0D   3972
     110    3251       0       0       0                        01010000D   3973
     110       0       0       2       0                               0D   3974
     126    3253       0       0       0                        01010500D   3975
     126       0       0       2       0                               0D   3976
     110    3255       0       0       0                        01010000D   3977
     110       0       0       1       0                               0D   3978
     126    3256       0       0       0                        01010500D   3979
     126       0       0       2       0                               0D   3980
     110    3258       0       0       0                        01010000D   3981
     110       0       0       1       0                               0D   3982
     102    3259       0       0       0                        01010500D   3983
     102       0       0       1       0                               0D   3984
     102    3260       0       0       0                        01010000D   3985
     102       0       0       1       0                               0D   3986
     142    3261       0       0       0                        00010500D   3987
     142       0       0       1       0                               0D   3988
     144    3262       0       0       0                        00000000D   3989
     144       0      -1       1       0                               0D   3990
     128    3263       0       0       0                        01010000D   3991
     128       0       0       4       0                               0D   3992
     126    3267       0       0       0                        01010500D   3993
     126       0       0       2       0                               0D   3994
     110    3269       0       0       0                        01010000D   3995
     110       0       0       1       0                               0D   3996
     126    3270       0       0       0                        01010500D   3997
     126       0       0       2       0                               0D   3998
     110    3272       0       0       0                        01010000D   3999
     110       0       0       2       0                               0D   4000
     126    3274       0       0       0                        01010500D   4001
     126       0       0       2       0                               0D   4002
     110    3276       0       0       0                        01010000D   4003
     110       0       0       1       0                               0D   4004
     126    3277       0       0       0                        01010500D   4005
     126       0       0       2       0                               0D   4006
     110    3279       0       0       0                        01010000D   4007
     110       0       0       1       0                               0D   4008
     102    3280       0       0       0                        01010500D   4009
     102       0       0       1       0                               0D   4010
     102    3281       0       0       0                        01010000D   4011
     102       0       0       1       0                               0D   4012
     142    3282       0       0       0                        00010500D   4013
     142       0       0       1       0                               0D   4014
     144    3283       0       0       0                        00000000D   4015
     144       0      -1       1       0                               0D   4016
     128    3284       0       0       0                        01010000D   4017
     128       0       0       4       0                               0D   4018
     126    3288       0       0       0                        01010500D   4019
     126       0       0       2       0                               0D   4020
     110    3290       0       0       0                        01010000D   4021
     110       0       0       1       0                               0D   4022
     126    3291       0       0       0                        01010500D   4023
     126       0       0       2       0                               0D   4024
     110    3293       0       0       0                        01010000D   4025
     110       0       0       2       0                               0D   4026
     126    3295       0       0       0                        01010500D   4027
     126       0       0       2       0                               0D   4028
     110    3297       0       0       0                        01010000D   4029
     110       0       0       1       0                               0D   4030
     126    3298       0       0       0                        01010500D   4031
     126       0       0       2       0                               0D   4032
     110    3300       0       0       0                        01010000D   4033
     110       0       0       1       0                               0D   4034
     102    3301       0       0       0                        01010500D   4035
     102       0       0       1       0                               0D   4036
     102    3302       0       0       0                        01010000D   4037
     102       0       0       1       0                               0D   4038
     142    3303       0       0       0                        00010500D   4039
     142       0       0       1       0                               0D   4040
     144    3304       0       0       0                        00000000D   4041
     144       0      -1       1       0                               0D   4042
     128    3305       0       0       0                        01010000D   4043
     128       0       0       4       0                               0D   4044
     126    3309       0       0       0                        01010500D   4045
     126       0       0       2       0                               0D   4046
     110    3311       0       0       0                        01010000D   4047
     110       0       0       2       0                               0D   4048
     126    3313       0       0       0                        01010500D   4049
     126       0       0       2       0                               0D   4050
     110    3315       0       0       0                        01010000D   4051
     110       0       0       2       0                               0D   4052
     126    3317       0       0       0                        01010500D   4053
     126       0       0       2       0                               0D   4054
     110    3319       0       0       0                        01010000D   4055
     110       0       0       2       0                               0D   4056
     126    3321       0       0       0                        01010500D   4057
     126       0       0       2       0                               0D   4058
     110    3323       0       0       0                        01010000D   4059
     110       0       0       2       0                               0D   4060
     102    3325       0       0       0                        01010500D   4061
     102       0       0       1       0                               0D   4062
     102    3326       0       0       0                        01010000D   4063
     102       0       0       1       0                               0D   4064
     142    3327       0       0       0                        00010500D   4065
     142       0       0       1       0                               0D   4066
     144    3328       0       0       0                        00000000D   4067
     144       0      -1       1       0                               0D   4068
     128    3329       0       0       0                        01010000D   4069
     128       0       0       4       0                               0D   4070
     126    3333       0       0       0                        01010500D   4071
     126       0       0       2       0                               0D   4072
     110    3335       0       0       0                        01010000D   4073
     110       0       0       2       0                               0D   4074
     126    3337       0       0       0                        01010500D   4075
     126       0       0       2       0                               0D   4076
     110    3339       0       0       0                        01010000D   4077
     110       0       0       2       0                               0D   4078
     126    3341       0       0       0                        01010500D   4079
     126       0       0       2       0                               0D   4080
     110    3343       0       0       0                        01010000D   4081
     110       0       0       2       0                               0D   4082
     126    3345       0       0       0                        01010500D   4083
     126       0       0       2       0                               0D   4084
     110    3347       0       0       0                        01010000D   4085
     110       0       0       2       0                               0D   4086
     102    3349       0       0       0                        01010500D   4087
     102       0       0       1       0                               0D   4088
     102    3350       0       0       0                        01010000D   4089
     102       0       0       1       0                               0D   4090
     142    3351       0       0       0                        00010500D   4091
     142       0       0       1       0                               0D   4092
     144    3352       0       0       0                        00000000D   4093
     144       0      -1       1       0                               0D   4094
     128    3353       0       0       0                        01010000D   4095
     128       0       0       4       0                               0D   4096
     126    3357       0       0       0                        01010500D   4097
     126       0       0       2       0                               0D   4098
     110    3359       0       0       0                        01010000D   4099
     110       0       0       2       0                               0D   4100
     126    3361       0       0       0                        01010500D   4101
     126       0       0       2       0                               0D   4102
     110    3363       0       0       0                        01010000D   4103
     110       0       0       2       0                               0D   4104
     126    3365       0       0       0                        01010500D   4105
     126       0       0       2       0                               0D   4106
     110    3367       0       0       0                        01010000D   4107
     110       0       0       2       0                               0D   4108
     126    3369       0       0       0                        01010500D   4109
     126       0       0       2       0                               0D   4110
     110    3371       0       0       0                        01010000D   4111
     110       0       0       2       0                               0D   4112
     102    3373       0       0       0                        01010500D   4113
     102       0       0       1       0                               0D   4114
     102    3374       0       0       0                        01010000D   4115
     102       0       0       1       0                               0D   4116
     142    3375       0       0       0                        00010500D   4117
     142       0       0       1       0                               0D   4118
     144    3376       0       0       0                        00000000D   4119
     144       0      -1       1       0                               0D   4120
     128    3377       0       0       0                        01010000D   4121
     128       0       0       4       0                               0D   4122
     126    3381       0       0       0                        01010500D   4123
     126       0       0       2       0                               0D   4124
     110    3383       0       0       0                        01010000D   4125
     110       0       0       2       0                               0D   4126
     126    3385       0       0       0                        01010500D   4127
     126       0       0       2       0                               0D   4128
     110    3387       0       0       0                        01010000D   4129
     110       0       0       2       0                               0D   4130
     126    3389       0       0       0                        01010500D   4131
     126       0       0       2       0                               0D   4132
     110    3391       0       0       0                        01010000D   4133
     110       0       0       2       0                               0D   4134
     126    3393       0       0       0                        01010500D   4135
     126       0       0       2       0                               0D   4136
     110    3395       0       0       0                        01010000D   4137
     110       0       0       2       0                               0D   4138
     102    3397       0       0       0                        01010500D   4139
     102       0       0       1       0                               0D   4140
     102    3398       0       0       0                        01010000D   4141
     102       0       0       1       0                               0D   4142
     142    3399       0       0       0                        00010500D   4143
     142       0       0       1       0                               0D   4144
     144    3400       0       0       0                        00000000D   4145
     144       0      -1       1       0                               0D   4146
     128    3401       0       0       0                        01010000D   4147
     128       0       0       4       0                               0D   4148
     126    3405       0       0       0                        01010500D   4149
     126       0       0       2       0                               0D   4150
     110    3407       0       0       0                        01010000D   4151
     110       0       0       2       0                               0D   4152
     126    3409       0       0       0                        01010500D   4153
     126       0       0       2       0                               0D   4154
     110    3411       0       0       0                        01010000D   4155
     110       0       0       2       0                               0D   4156
     126    3413       0       0       0                        01010500D   4157
     126       0       0       2       0                               0D   4158
     110    3415       0       0       0                        01010000D   4159
     110       0       0       2       0                               0D   4160
     126    3417       0       0       0                        01010500D   4161
     126       0       0       2       0                               0D   4162
     110    3419       0       0       0                        01010000D   4163
     110       0       0       2       0                               0D   4164
     102    3421       0       0       0                        01010500D   4165
     102       0       0       1       0                               0D   4166
     102    3422       0       0       0                        01010000D   4167
     102       0       0       1       0                               0D   4168
     142    3423       0       0       0                        00010500D   4169
     142       0       0       1       0                               0D   4170
     144    3424       0       0       0                        00000000D   4171
     144       0      -1       1       0                               0D   4172
     128    3425       0       0       0                        01010000D   4173
     128       0       0       4       0                               0D   4174
     126    3429       0       0       0                        01010500D   4175
     126       0       0       2       0                               0D   4176
     110    3431       0       0       0                        01010000D   4177
     110       0       0       2       0                               0D   4178
     126    3433       0       0       0                        01010500D   4179
     126       0       0       2       0                               0D   4180
     110    3435       0       0       0                        01010000D   4181
     110       0       0       2       0                               0D   4182
     126    3437       0       0       0                        01010500D   4183
     126       0       0       2       0                               0D   4184
     110    3439       0       0       0                        01010000D   4185
     110       0       0       2       0                               0D   4186
     126    3441       0       0       0                        01010500D   4187
     126       0       0       2       0                               0D   4188
     110    3443       0       0       0                        01010000D   4189
     110       0       0       2       0                               0D   4190
     102    3445       0       0       0                        01010500D   4191
     102       0       0       1       0                               0D   4192
     102    3446       0       0       0                        01010000D   4193
     102       0       0       1       0                               0D   4194
     142    3447       0       0       0                        00010500D   4195
     142       0       0       1       0                               0D   4196
     144    3448       0       0       0                        00000000D   4197
     144       0      -1       1       0                               0D   4198
     128    3449       0       0       0                        01010000D   4199
     128       0       0       4       0                               0D   4200
     126    3453       0       0       0                        01010500D   4201
     126       0       0       2       0                               0D   4202
     110    3455       0       0       0                        01010000D   4203
     110       0       0       1       0                               0D   4204
     126    3456       0       0       0                        01010500D   4205
     126       0       0       2       0                               0D   4206
     110    3458       0       0       0                        01010000D   4207
     110       0       0       2       0                               0D   4208
     126    3460       0       0       0                        01010500D   4209
     126       0       0       2       0                               0D   4210
     110    3462       0       0       0                        01010000D   4211
     110       0       0       2       0                               0D   4212
     126    3464       0       0       0                        01010500D   4213
     126       0       0       2       0                               0D   4214
     110    3466       0       0       0                        01010000D   4215
     110       0       0       1       0                               0D   4216
     102    3467       0       0       0                        01010500D   4217
     102       0       0       1       0                               0D   4218
     102    3468       0       0       0                        01010000D   4219
     102       0       0       1       0                               0D   4220
     142    3469       0       0       0                        00010500D   4221
     142       0       0       1       0                               0D   4222
     144    3470       0       0       0                        00000000D   4223
     144       0      -1       1       0                               0D   4224
     128    3471       0       0       0                        01010000D   4225
     128       0       0       4       0                               0D   4226
     126    3475       0       0       0                        01010500D   4227
     126       0       0       2       0                               0D   4228
     110    3477       0       0       0                        01010000D   4229
     110       0       0       1       0                               0D   4230
     126    3478       0       0       0                        01010500D   4231
     126       0       0       2       0                               0D   4232
     110    3480       0       0       0                        01010000D   4233
     110       0       0       2       0                               0D   4234
     126    3482       0       0       0                        01010500D   4235
     126       0       0       2       0                               0D   4236
     110    3484       0       0       0                        01010000D   4237
     110       0       0       1       0                               0D   4238
     126    3485       0       0       0                        01010500D   4239
     126       0       0       2       0                               0D   4240
     110    3487       0       0       0                        01010000D   4241
     110       0       0       1       0                               0D   4242
     102    3488       0       0       0                        01010500D   4243
     102       0       0       1       0                               0D   4244
     102    3489       0       0       0                        01010000D   4245
     102       0       0       1       0                               0D   4246
     142    3490       0       0       0                        00010500D   4247
     142       0       0       1       0                               0D   4248
     144    3491       0       0       0                        00000000D   4249
     144       0      -1       1       0                               0D   4250
     128    3492       0       0       0                        01010000D   4251
     128       0       0       4       0                               0D   4252
     126    3496       0       0       0                        01010500D   4253
     126       0       0       2       0                               0D   4254
     110    3498       0       0       0                        01010000D   4255
     110       0       0       2       0                               0D   4256
     126    3500       0       0       0                        01010500D   4257
     126       0       0       2       0                               0D   4258
     110    3502       0       0       0                        01010000D   4259
     110       0       0       2       0                               0D   4260
     126    3504       0       0       0                        01010500D   4261
     126       0       0       2       0                               0D   4262
     110    3506       0       0       0                        01010000D   4263
     110       0       0       1       0                               0D   4264
     126    3507       0       0       0                        01010500D   4265
     126       0       0       2       0                               0D   4266
     110    3509       0       0       0                        01010000D   4267
     110       0       0       1       0                               0D   4268
     102    3510       0       0       0                        01010500D   4269
     102       0       0       1       0                               0D   4270
     102    3511       0       0       0                        01010000D   4271
     102       0       0       1       0                               0D   4272
     142    3512       0       0       0                        00010500D   4273
     142       0       0       1       0                               0D   4274
     144    3513       0       0       0                        00000000D   4275
     144       0      -1       1       0                               0D   4276
     128    3514       0       0       0                        01010000D   4277
     128       0       0       4       0                               0D   4278
     126    3518       0       0       0                        01010500D   4279
     126       0       0       2       0                               0D   4280
     110    3520       0       0       0                        01010000D   4281
     110       0       0       2       0                               0D   4282
     126    3522       0       0       0                        01010500D   4283
     126       0       0       2       0                               0D   4284
     110    3524       0       0       0                        01010000D   4285
     110       0       0       2       0                               0D   4286
     126    3526       0       0       0                        01010500D   4287
     126       0       0       2       0                               0D   4288
     110    3528       0       0       0                        01010000D   4289
     110       0       0       2       0                               0D   4290
     126    3530       0       0       0                        01010500D   4291
     126       0       0       2       0                               0D   4292
     110    3532       0       0       0                        01010000D   4293
     110       0       0       2       0                               0D   4294
     102    3534       0       0       0                        01010500D   4295
     102       0       0       1       0                               0D   4296
     102    3535       0       0       0                        01010000D   4297
     102       0       0       1       0                               0D   4298
     142    3536       0       0       0                        00010500D   4299
     142       0       0       1       0                               0D   4300
     144    3537       0       0       0                        00000000D   4301
     144       0      -1       1       0                               0D   4302
     128    3538       0       0       0                        01010000D   4303
     128       0       0       4       0                               0D   4304
     126    3542       0       0       0                        01010500D   4305
     126       0       0       2       0                               0D   4306
     110    3544       0       0       0                        01010000D   4307
     110       0       0       2       0                               0D   4308
     126    3546       0       0       0                        01010500D   4309
     126       0       0       2       0                               0D   4310
     110    3548       0       0       0                        01010000D   4311
     110       0       0       2       0                               0D   4312
     126    3550       0       0       0                        01010500D   4313
     126       0       0       2       0                               0D   4314
     110    3552       0       0       0                        01010000D   4315
     110       0       0       2       0                               0D   4316
     126    3554       0       0       0                        01010500D   4317
     126       0       0       2       0                               0D   4318
     110    3556       0       0       0                        01010000D   4319
     110       0       0       2       0                               0D   4320
     102    3558       0       0       0                        01010500D   4321
     102       0       0       1       0                               0D   4322
     102    3559       0       0       0                        01010000D   4323
     102       0       0       1       0                               0D   4324
     142    3560       0       0       0                        00010500D   4325
     142       0       0       1       0                               0D   4326
     144    3561       0       0       0                        00000000D   4327
     144       0      -1       1       0                               0D   4328
     128    3562       0       0       0                        01010000D   4329
     128       0       0       4       0                               0D   4330
     126    3566       0       0       0                        01010500D   4331
     126       0       0       2       0                               0D   4332
     110    3568       0       0       0                        01010000D   4333
     110       0       0       1       0                               0D   4334
     126    3569       0       0       0                        01010500D   4335
     126       0       0       2       0                               0D   4336
     110    3571       0       0       0                        01010000D   4337
     110       0       0       1       0                               0D   4338
     126    3572       0       0       0                        01010500D   4339
     126       0       0       2       0                               0D   4340
     110    3574       0       0       0                        01010000D   4341
     110       0       0       1       0                               0D   4342
     126    3575       0       0       0                        01010500D   4343
     126       0       0       2       0                               0D   4344
     110    3577       0       0       0                        01010000D   4345
     110       0       0       1       0                               0D   4346
     102    3578       0       0       0                        01010500D   4347
     102       0       0       1       0                               0D   4348
     102    3579       0       0       0                        01010000D   4349
     102       0       0       1       0                               0D   4350
     142    3580       0       0       0                        00010500D   4351
     142       0       0       1       0                               0D   4352
     144    3581       0       0       0                        00000000D   4353
     144       0      -1       1       0                               0D   4354
     128    3582       0       0       0                        01010000D   4355
     128       0       0       4       0                               0D   4356
     126    3586       0       0       0                        01010500D   4357
     126       0       0       2       0                               0D   4358
     110    3588       0       0       0                        01010000D   4359
     110       0       0       1       0                               0D   4360
     126    3589       0       0       0                        01010500D   4361
     126       0       0       2       0                               0D   4362
     110    3591       0       0       0                        01010000D   4363
     110       0       0       2       0                               0D   4364
     126    3593       0       0       0                        01010500D   4365
     126       0       0       2       0                               0D   4366
     110    3595       0       0       0                        01010000D   4367
     110       0       0       1       0                               0D   4368
     126    3596       0       0       0                        01010500D   4369
     126       0       0       2       0                               0D   4370
     110    3598       0       0       0                        01010000D   4371
     110       0       0       1       0                               0D   4372
     102    3599       0       0       0                        01010500D   4373
     102       0       0       1       0                               0D   4374
     102    3600       0       0       0                        01010000D   4375
     102       0       0       1       0                               0D   4376
     142    3601       0       0       0                        00010500D   4377
     142       0       0       1       0                               0D   4378
     144    3602       0       0       0                        00000000D   4379
     144       0      -1       1       0                               0D   4380
     128    3603       0       0       0                        01010000D   4381
     128       0       0       4       0                               0D   4382
     126    3607       0       0       0                        01010500D   4383
     126       0       0       2       0                               0D   4384
     110    3609       0       0       0                        01010000D   4385
     110       0       0       1       0                               0D   4386
     126    3610       0       0       0                        01010500D   4387
     126       0       0       2       0                               0D   4388
     110    3612       0       0       0                        01010000D   4389
     110       0       0       1       0                               0D   4390
     126    3613       0       0       0                        01010500D   4391
     126       0       0       2       0                               0D   4392
     110    3615       0       0       0                        01010000D   4393
     110       0       0       1       0                               0D   4394
     126    3616       0       0       0                        01010500D   4395
     126       0       0       2       0                               0D   4396
     110    3618       0       0       0                        01010000D   4397
     110       0       0       1       0                               0D   4398
     102    3619       0       0       0                        01010500D   4399
     102       0       0       1       0                               0D   4400
     102    3620       0       0       0                        01010000D   4401
     102       0       0       1       0                               0D   4402
     142    3621       0       0       0                        00010500D   4403
     142       0       0       1       0                               0D   4404
     144    3622       0       0       0                        00000000D   4405
     144       0      -1       1       0                               0D   4406
     128    3623       0       0       0                        01010000D   4407
     128       0       0       4       0                               0D   4408
     126    3627       0       0       0                        01010500D   4409
     126       0       0       2       0                               0D   4410
     110    3629       0       0       0                        01010000D   4411
     110       0       0       1       0                               0D   4412
     126    3630       0       0       0                        01010500D   4413
     126       0       0       2       0                               0D   4414
     110    3632       0       0       0                        01010000D   4415
     110       0       0       1       0                               0D   4416
     126    3633       0       0       0                        01010500D   4417
     126       0       0       2       0                               0D   4418
     110    3635       0       0       0                        01010000D   4419
     110       0       0       1       0                               0D   4420
     126    3636       0       0       0                        01010500D   4421
     126       0       0       2       0                               0D   4422
     110    3638       0       0       0                        01010000D   4423
     110       0       0       1       0                               0D   4424
     102    3639       0       0       0                        01010500D   4425
     102       0       0       1       0                               0D   4426
     102    3640       0       0       0                        01010000D   4427
     102       0       0       1       0                               0D   4428
     142    3641       0       0       0                        00010500D   4429
     142       0       0       1       0                               0D   4430
     144    3642       0       0       0                        00000000D   4431
     144       0      -1       1       0                               0D   4432
     128    3643       0       0       0                        01010000D   4433
     128       0       0       4       0                               0D   4434
     126    3647       0       0       0                        01010500D   4435
     126       0       0       2       0                               0D   4436
     110    3649       0       0       0                        01010000D   4437
     110       0       0       2       0                               0D   4438
     126    3651       0       0       0                        01010500D   4439
     126       0       0       2       0                               0D   4440
     110    3653       0       0       0                        01010000D   4441
     110       0       0       1       0                               0D   4442
     126    3654       0       0       0                        01010500D   4443
     126       0       0       2       0                               0D   4444
     110    3656       0       0       0                        01010000D   4445
     110       0       0       1       0                               0D   4446
     126    3657       0       0       0                        01010500D   4447
     126       0       0       2       0                               0D   4448
     110    3659       0       0       0                        01010000D   4449
     110       0       0       1       0                               0D   4450
     102    3660       0       0       0                        01010500D   4451
     102       0       0       1       0                               0D   4452
     102    3661       0       0       0                        01010000D   4453
     102       0       0       1       0                               0D   4454
     142    3662       0       0       0                        00010500D   4455
     142       0       0       1       0                               0D   4456
     144    3663       0       0       0                        00000000D   4457
     144       0      -1       1       0                               0D   4458
     128    3664       0       0       0                        01010000D   4459
     128       0       0       4       0                               0D   4460
     126    3668       0       0       0                        01010500D   4461
     126       0       0       2       0                               0D   4462
     110    3670       0       0       0                        01010000D   4463
     110       0       0       1       0                               0D   4464
     126    3671       0       0       0                        01010500D   4465
     126       0       0       2       0                               0D   4466
     110    3673       0       0       0                        01010000D   4467
     110       0       0       2       0                               0D   4468
     126    3675       0       0       0                        01010500D   4469
     126       0       0       2       0                               0D   4470
     110    3677       0       0       0                        01010000D   4471
     110       0       0       1       0                               0D   4472
     126    3678       0       0       0                        01010500D   4473
     126       0       0       2       0                               0D   4474
     110    3680       0       0       0                        01010000D   4475
     110       0       0       1       0                               0D   4476
     102    3681       0       0       0                        01010500D   4477
     102       0       0       1       0                               0D   4478
     102    3682       0       0       0                        01010000D   4479
     102       0       0       1       0                               0D   4480
     142    3683       0       0       0                        00010500D   4481
     142       0       0       1       0                               0D   4482
     144    3684       0       0       0                        00000000D   4483
     144       0      -1       1       0                               0D   4484
     128    3685       0       0       0                        01010000D   4485
     128       0       0       4       0                               0D   4486
     126    3689       0       0       0                        01010500D   4487
     126       0       0       2       0                               0D   4488
     110    3691       0       0       0                        01010000D   4489
     110       0       0       1       0                               0D   4490
     126    3692       0       0       0                        01010500D   4491
     126       0       0       2       0                               0D   4492
     110    3694       0       0       0                        01010000D   4493
     110       0       0       2       0                               0D   4494
     126    3696       0       0       0                        01010500D   4495
     126       0       0       2       0                               0D   4496
     110    3698       0       0       0                        01010000D   4497
     110       0       0       1       0                               0D   4498
     126    3699       0       0       0                        01010500D   4499
     126       0       0       2       0                               0D   4500
     110    3701       0       0       0                        01010000D   4501
     110       0       0       1       0                               0D   4502
     102    3702       0       0       0                        01010500D   4503
     102       0       0       1       0                               0D   4504
     102    3703       0       0       0                        01010000D   4505
     102       0       0       1       0                               0D   4506
     142    3704       0       0       0                        00010500D   4507
     142       0       0       1       0                               0D   4508
     144    3705       0       0       0                        00000000D   4509
     144       0      -1       1       0                               0D   4510
     128    3706       0       0       0                        01010000D   4511
     128       0       0       4       0                               0D   4512
     126    3710       0       0       0                        01010500D   4513
     126       0       0       2       0                               0D   4514
     110    3712       0       0       0                        01010000D   4515
     110       0       0       1       0                               0D   4516
     126    3713       0       0       0                        01010500D   4517
     126       0       0       2       0                               0D   4518
     110    3715       0       0       0                        01010000D   4519
     110       0       0       2       0                               0D   4520
     126    3717       0       0       0                        01010500D   4521
     126       0       0       2       0                               0D   4522
     110    3719       0       0       0                        01010000D   4523
     110       0       0       1       0                               0D   4524
     126    3720       0       0       0                        01010500D   4525
     126       0       0       2       0                               0D   4526
     110    3722       0       0       0                        01010000D   4527
     110       0       0       1       0                               0D   4528
     102    3723       0       0       0                        01010500D   4529
     102       0       0       1       0                               0D   4530
     102    3724       0       0       0                        01010000D   4531
     102       0       0       1       0                               0D   4532
     142    3725       0       0       0                        00010500D   4533
     142       0       0       1       0                               0D   4534
     144    3726       0       0       0                        00000000D   4535
     144       0      -1       1       0                               0D   4536
     128    3727       0       0       0                        01010000D   4537
     128       0       0       4       0                               0D   4538
     126    3731       0       0       0                        01010500D   4539
     126       0       0       2       0                               0D   4540
     110    3733       0       0       0                        01010000D   4541
     110       0       0       1       0                               0D   4542
     126    3734       0       0       0                        01010500D   4543
     126       0       0       2       0                               0D   4544
     110    3736       0       0       0                        01010000D   4545
     110       0       0       2       0                               0D   4546
     126    3738       0       0       0                        01010500D   4547
     126       0       0       2       0                               0D   4548
     110    3740       0       0       0                        01010000D   4549
     110       0       0       1       0                               0D   4550
     126    3741       0       0       0                        01010500D   4551
     126       0       0       2       0                               0D   4552
     110    3743       0       0       0                        01010000D   4553
     110       0       0       1       0                               0D   4554
     102    3744       0       0       0                        01010500D   4555
     102       0       0       1       0                               0D   4556
     102    3745       0       0       0                        01010000D   4557
     102       0       0       1       0                               0D   4558
     142    3746       0       0       0                        00010500D   4559
     142       0       0       1       0                               0D   4560
     144    3747       0       0       0                        00000000D   4561
     144       0      -1       1       0                               0D   4562
     128    3748       0       0       0                        01010000D   4563
     128       0       0       4       0                               0D   4564
     126    3752       0       0       0                        01010500D   4565
     126       0       0       2       0                               0D   4566
     110    3754       0       0       0                        01010000D   4567
     110       0       0       2       0                               0D   4568
     126    3756       0       0       0                        01010500D   4569
     126       0       0       2       0                               0D   4570
     110    3758       0       0       0                        01010000D   4571
     110       0       0       2       0                               0D   4572
     126    3760       0       0       0                        01010500D   4573
     126       0       0       2       0                               0D   4574
     110    3762       0       0       0                        01010000D   4575
     110       0       0       2       0                               0D   4576
     126    3764       0       0       0                        01010500D   4577
     126       0       0       2       0                               0D   4578
     110    3766       0       0       0                        01010000D   4579
     110       0       0       2       0                               0D   4580
     102    3768       0       0       0                        01010500D   4581
     102       0       0       1       0                               0D   4582
     102    3769       0       0       0                        01010000D   4583
     102       0       0       1       0                               0D   4584
     142    3770       0       0       0                        00010500D   4585
     142       0       0       1       0                               0D   4586
     144    3771       0       0       0                        00000000D   4587
     144       0      -1       1       0                               0D   4588
     128    3772       0       0       0                        01010000D   4589
     128       0       0       4       0                               0D   4590
     126    3776       0       0       0                        01010500D   4591
     126       0       0       2       0                               0D   4592
     110    3778       0       0       0                        01010000D   4593
     110       0       0       1       0                               0D   4594
     126    3779       0       0       0                        01010500D   4595
     126       0       0       2       0                               0D   4596
     110    3781       0       0       0                        01010000D   4597
     110       0       0       2       0                               0D   4598
     126    3783       0       0       0                        01010500D   4599
     126       0       0       2       0                               0D   4600
     110    3785       0       0       0                        01010000D   4601
     110       0       0       1       0                               0D   4602
     126    3786       0       0       0                        01010500D   4603
     126       0       0       2       0                               0D   4604
     110    3788       0       0       0                        01010000D   4605
     110       0       0       1       0                               0D   4606
     102    3789       0       0       0                        01010500D   4607
     102       0       0       1       0                               0D   4608
     102    3790       0       0       0                        01010000D   4609
     102       0       0       1       0                               0D   4610
     142    3791       0       0       0                        00010500D   4611
     142       0       0       1       0                               0D   4612
     144    3792       0       0       0                        00000000D   4613
     144       0      -1       1       0                               0D   4614
     128    3793       0       0       0                        01010000D   4615
     128       0       0       4       0                               0D   4616
     126    3797       0       0       0                        01010500D   4617
     126       0       0       2       0                               0D   4618
     110    3799       0       0       0                        01010000D   4619
     110       0       0       1       0                               0D   4620
     126    3800       0       0       0                        01010500D   4621
     126       0       0       2       0                               0D   4622
     110    3802       0       0       0                        01010000D   4623
     110       0       0       2       0                               0D   4624
     126    3804       0       0       0                        01010500D   4625
     126       0       0       2       0                               0D   4626
     110    3806       0       0       0                        01010000D   4627
     110       0       0       1       0                               0D   4628
     126    3807       0       0       0                        01010500D   4629
     126       0       0       2       0                               0D   4630
     110    3809       0       0       0                        01010000D   4631
     110       0       0       1       0                               0D   4632
     102    3810       0       0       0                        01010500D   4633
     102       0       0       1       0                               0D   4634
     102    3811       0       0       0                        01010000D   4635
     102       0       0       1       0                               0D   4636
     142    3812       0       0       0                        00010500D   4637
     142       0       0       1       0                               0D   4638
     144    3813       0       0       0                        00000000D   4639
     144       0      -1       1       0                               0D   4640
     128    3814       0       0       0                        01010000D   4641
     128       0       0       4       0                               0D   4642
     126    3818       0       0       0                        01010500D   4643
     126       0       0       2       0                               0D   4644
     110    3820       0       0       0                        01010000D   4645
     110       0       0       1       0                               0D   4646
     126    3821       0       0       0                        01010500D   4647
     126       0       0       2       0                               0D   4648
     110    3823       0       0       0                        01010000D   4649
     110       0       0       2       0                               0D   4650
     126    3825       0       0       0                        01010500D   4651
     126       0       0       2       0                               0D   4652
     110    3827       0       0       0                        01010000D   4653
     110       0       0       1       0                               0D   4654
     126    3828       0       0       0                        01010500D   4655
     126       0       0       2       0                               0D   4656
     110    3830       0       0       0                        01010000D   4657
     110       0       0       1       0                               0D   4658
     102    3831       0       0       0                        01010500D   4659
     102       0       0       1       0                               0D   4660
     102    3832       0       0       0                        01010000D   4661
     102       0       0       1       0                               0D   4662
     142    3833       0       0       0                        00010500D   4663
     142       0       0       1       0                               0D   4664
     144    3834       0       0       0                        00000000D   4665
     144       0      -1       1       0                               0D   4666
     128    3835       0       0       0                        01010000D   4667
     128       0       0       4       0                               0D   4668
     126    3839       0       0       0                        01010500D   4669
     126       0       0       2       0                               0D   4670
     110    3841       0       0       0                        01010000D   4671
     110       0       0       1       0                               0D   4672
     126    3842       0       0       0                        01010500D   4673
     126       0       0       2       0                               0D   4674
     110    3844       0       0       0                        01010000D   4675
     110       0       0       2       0                               0D   4676
     126    3846       0       0       0                        01010500D   4677
     126       0       0       2       0                               0D   4678
     110    3848       0       0       0                        01010000D   4679
     110       0       0       1       0                               0D   4680
     126    3849       0       0       0                        01010500D   4681
     126       0       0       2       0                               0D   4682
     110    3851       0       0       0                        01010000D   4683
     110       0       0       1       0                               0D   4684
     102    3852       0       0       0                        01010500D   4685
     102       0       0       1       0                               0D   4686
     102    3853       0       0       0                        01010000D   4687
     102       0       0       1       0                               0D   4688
     142    3854       0       0       0                        00010500D   4689
     142       0       0       1       0                               0D   4690
     144    3855       0       0       0                        00000000D   4691
     144       0      -1       1       0                               0D   4692
     128    3856       0       0       0                        01010000D   4693
     128       0       0       4       0                               0D   4694
     126    3860       0       0       0                        01010500D   4695
     126       0       0       2       0                               0D   4696
     110    3862       0       0       0                        01010000D   4697
     110       0       0       2       0                               0D   4698
     126    3864       0       0       0                        01010500D   4699
     126       0       0       2       0                               0D   4700
     110    3866       0       0       0                        01010000D   4701
     110       0       0       2       0                               0D   4702
     126    3868       0       0       0                        01010500D   4703
     126       0       0       2       0                               0D   4704
     110    3870       0       0       0                        01010000D   4705
     110       0       0       2       0                               0D   4706
     126    3872       0       0       0                        01010500D   4707
     126       0       0       2       0                               0D   4708
     110    3874       0       0       0                        01010000D   4709
     110       0       0       2       0                               0D   4710
     102    3876       0       0       0                        01010500D   4711
     102       0       0       1       0                               0D   4712
     102    3877       0       0       0                        01010000D   4713
     102       0       0       1       0                               0D   4714
     142    3878       0       0       0                        00010500D   4715
     142       0       0       1       0                               0D   4716
     144    3879       0       0       0                        00000000D   4717
     144       0      -1       1       0                               0D   4718
314,79.2156862745098,81.9607843137255,93.3333333333333,;               1P      1
128,1,1,1,1,0,0,1,0,0,0.,0.,1.,1.,0.,0.,1.,1.,1.,1.,1.,1.,             3P      2
-33.939873418,0.,30.300632911,-33.939873418,0.,-19.699367089,          3P      3
-33.939873418,2.,30.300632911,-33.939873418,2.,-19.699367089,          3P      4
0.,1.,0.,1.;                                                           3P      5
126,1,1,1,0,1,0,0.,0.,1.,1.,1.,1.,1.,0.,0.,1.,1.,0.,0.,1.,0.,          5P      6
0.,1.;                                                                 5P      7
110,-33.939873418,0.,-19.699367089,-33.939873418,2.,                   7P      8
-19.699367089;                                                         7P      9
126,1,1,1,0,1,0,0.,0.,1.,1.,1.,1.,1.,1.,0.,0.,1.,0.,0.,1.,0.,          9P     10
0.,1.;                                                                 9P     11
110,-33.939873418,2.,-19.699367089,-33.939873418,2.,                  11P     12
30.300632911;                                                         11P     13
126,1,1,1,0,1,0,0.,0.,1.,1.,1.,1.,0.,1.,0.,0.,0.,0.,0.,1.,0.,         13P     14
0.,1.;                                                                13P     15
110,-33.939873418,2.,30.300632911,-33.939873418,0.,                   15P     16
30.300632911;                                                         15P     17
126,1,1,1,0,1,0,0.,0.,1.,1.,1.,1.,0.,0.,0.,1.,0.,0.,0.,1.,0.,         17P     18
0.,1.;                                                                17P     19
110,-33.939873418,0.,30.300632911,-33.939873418,0.,                   19P     20
-19.699367089;                                                        19P     21
102,4,5,9,13,17;                                                      21P     22
102,4,7,11,15,19;                                                     23P     23
142,1,3,21,23,1;                                                      25P     24
144,3,1,0,25;                                                         27P     25
128,1,1,1,1,0,0,1,0,0,0.,0.,1.,1.,0.,0.,1.,1.,1.,1.,1.,1.,            29P     26
41.060126582,0.,30.300632911,-33.939873418,0.,30.300632911,           29P     27
41.060126582,2.,30.300632911,-33.939873418,2.,30.300632911,0.,        29P     28
1.,0.,1.;                                                             29P     29
126,1,1,1,0,1,0,0.,0.,1.,1.,1.,1.,1.,0.,0.,1.,1.,0.,0.,1.,0.,         31P     30
0.,1.;                                                                31P     31
110,-33.939873418,0.,30.300632911,-33.939873418,2.,                   33P     32
30.300632911;                                                         33P     33
126,1,1,1,0,1,0,0.,0.,1.,1.,1.,1.,1.,1.,0.,0.,1.,0.,0.,1.,0.,         35P     34
0.,1.;                                                                35P     35
110,-33.939873418,2.,30.300632911,41.060126582,2.,30.300632911;       37P     36
126,1,1,1,0,1,0,0.,0.,1.,1.,1.,1.,0.,1.,0.,0.,0.,0.,0.,1.,0.,         39P     37
0.,1.;                                                                39P     38
110,41.060126582,2.,30.300632911,41.060126582,0.,30.300632911;        41P     39
126,1,1,1,0,1,0,0.,0.,1.,1.,1.,1.,0.,0.,0.,1.,0.,0.,0.,1.,0.,         43P     40
0.,1.;                                                                43P     41
110,41.060126582,0.,30.300632911,-33.939873418,0.,30.300632911;       45P     42
102,4,31,35,39,43;                                                    47P     43
102,4,33,37,41,45;                                                    49P     44
142,1,29,47,49,1;                                                     51P     45
144,29,1,0,51;                                                        53P     46
128,1,1,1,1,0,0,1,0,0,0.,0.,1.,1.,0.,0.,1.,1.,1.,1.,1.,1.,            55P     47
41.060126582,0.,-19.699367089,41.060126582,0.,30.300632911,           55P     48
41.060126582,2.,-19.699367089,41.060126582,2.,30.300632911,0.,        55P     49
1.,0.,1.;                                                             55P     50
126,1,1,1,0,1,0,0.,0.,1.,1.,1.,1.,1.,0.,0.,1.,1.,0.,0.,1.,0.,         57P     51
0.,1.;                                                                57P     52
110,41.060126582,0.,30.300632911,41.060126582,2.,30.300632911;        59P     53
126,1,1,1,0,1,0,0.,0.,1.,1.,1.,1.,1.,1.,0.,0.,1.,0.,0.,1.,0.,         61P     54
0.,1.;                                                                61P     55
110,41.060126582,2.,30.300632911,41.060126582,2.,-19.699367089;       63P     56
126,1,1,1,0,1,0,0.,0.,1.,1.,1.,1.,0.,1.,0.,0.,0.,0.,0.,1.,0.,         65P     57
0.,1.;                                                                65P     58
110,41.060126582,2.,-19.699367089,41.060126582,0.,                    67P     59
-19.699367089;                                                        67P     60
126,1,1,1,0,1,0,0.,0.,1.,1.,1.,1.,0.,0.,0.,1.,0.,0.,0.,1.,0.,         69P     61
0.,1.;                                                                69P     62
110,41.060126582,0.,-19.699367089,41.060126582,0.,30.300632911;       71P     63
102,4,57,61,65,69;                                                    73P     64
102,4,59,63,67,71;                                                    75P     65
142,1,55,73,75,1;                                                     77P     66
144,55,1,0,77;                                                        79P     67
128,1,1,1,1,0,0,1,0,0,0.,0.,1.,1.,0.,0.,1.,1.,1.,1.,1.,1.,            81P     68
-33.939873418,0.,-19.699367089,41.060126582,0.,-19.699367089,         81P     69
-33.939873418,2.,-19.699367089,41.060126582,2.,-19.699367089,         81P     70
0.,1.,0.,1.;                                                          81P     71
126,1,1,1,0,1,0,0.,0.,1.,1.,1.,1.,1.,0.,0.,1.,1.,0.,0.,1.,0.,         83P     72
0.,1.;                                                                83P     73
110,41.060126582,0.,-19.699367089,41.060126582,2.,                    85P     74
-19.699367089;                                                        85P     75
126,1,1,1,0,1,0,0.,0.,1.,1.,1.,1.,1.,1.,0.,0.,1.,0.,0.,1.,0.,         87P     76
0.,1.;                                                                87P     77
110,41.060126582,2.,-19.699367089,-33.939873418,2.,                   89P     78
-19.699367089;                                                        89P     79
126,1,1,1,0,1,0,0.,0.,1.,1.,1.,1.,0.,1.,0.,0.,0.,0.,0.,1.,0.,         91P     80
0.,1.;                                                                91P     81
110,-33.939873418,2.,-19.699367089,-33.939873418,0.,                  93P     82
-19.699367089;                                                        93P     83
126,1,1,1,0,1,0,0.,0.,1.,1.,1.,1.,0.,0.,0.,1.,0.,0.,0.,1.,0.,         95P     84
0.,1.;                                                                95P     85
110,-33.939873418,0.,-19.699367089,41.060126582,0.,                   97P     86
-19.699367089;                                                        97P     87
102,4,83,87,91,95;                                                    99P     88
102,4,85,89,93,97;                                                   101P     89
142,1,81,99,101,1;                                                   103P     90
144,81,1,0,103;                                                      105P     91
128,1,1,1,1,0,0,1,0,0,0.,0.,1.,1.,0.,0.,1.,1.,1.,1.,1.,1.,           107P     92
-33.939873418,2.,-19.699367089,-33.939873418,2.,30.300632911,        107P     93
41.060126582,2.,-19.699367089,41.060126582,2.,30.300632911,0.,       107P     94
1.,0.,1.;                                                            107P     95
126,1,1,1,0,1,0,0.,0.,1.,1.,1.,1.,0.,0.,0.,1.,0.,0.,0.,1.,0.,        109P     96
0.,1.;                                                               109P     97
110,-33.939873418,2.,-19.699367089,-33.939873418,2.,                 111P     98
30.300632911;                                                        111P     99
126,1,1,1,0,1,0,0.,0.,1.,1.,1.,1.,1.,0.,0.,1.,1.,0.,0.,1.,0.,        113P    100
0.,1.;                                                               113P    101
110,-33.939873418,2.,30.300632911,41.060126582,2.,30.300632911;      115P    102
126,1,1,1,0,1,0,0.,0.,1.,1.,1.,1.,1.,1.,0.,0.,1.,0.,0.,1.,0.,        117P    103
0.,1.;                                                               117P    104
110,41.060126582,2.,30.300632911,41.060126582,2.,-19.699367089;      119P    105
126,1,1,1,0,1,0,0.,0.,1.,1.,1.,1.,0.,1.,0.,0.,0.,0.,0.,1.,0.,        121P    106
0.,1.;                                                               121P    107
110,41.060126582,2.,-19.699367089,-33.939873418,2.,                  123P    108
-19.699367089;                                                       123P    109
102,4,109,113,117,121;                                               125P    110
102,4,111,115,119,123;                                               127P    111
142,1,107,125,127,1;                                                 129P    112
126,1,1,1,0,1,0,0.,0.,1.,1.,1.,1.,0.759,0.773333333,0.,0.759,        131P    113
0.92,0.,0.,1.,0.,0.,1.;                                              131P    114
110,24.060126582,2.,18.250632911,35.060126582,2.,18.250632911;       133P    115
126,1,1,1,0,1,0,0.,0.,1.,1.,1.,1.,0.759,0.92,0.,0.8708,0.92,0.,      135P    116
0.,1.,0.,0.,1.;                                                      135P    117
110,35.060126582,2.,18.250632911,35.060126582,2.,23.840632911;       137P    118
126,1,1,1,0,1,0,0.,0.,1.,1.,1.,1.,0.8708,0.92,0.,0.8708,             139P    119
0.773333333,0.,0.,1.,0.,0.,1.;                                       139P    120
110,35.060126582,2.,23.840632911,24.060126582,2.,23.840632911;       141P    121
126,1,1,1,0,1,0,0.,0.,1.,1.,1.,1.,0.8708,0.773333333,0.,0.759,       143P    122
0.773333333,0.,0.,1.,0.,0.,1.;                                       143P    123
110,24.060126582,2.,23.840632911,24.060126582,2.,18.250632911;       145P    124
102,4,131,135,139,143;                                               147P    125
102,4,133,137,141,145;                                               149P    126
142,1,107,147,149,1;                                                 151P    127
126,1,1,1,0,1,0,0.,0.,1.,1.,1.,1.,0.759,0.613333333,0.,0.759,        153P    128
0.76,0.,0.,1.,0.,0.,1.;                                              153P    129
110,12.060126582,2.,18.250632911,23.060126582,2.,18.250632911;       155P    130
126,1,1,1,0,1,0,0.,0.,1.,1.,1.,1.,0.759,0.76,0.,0.8708,0.76,0.,      157P    131
0.,1.,0.,0.,1.;                                                      157P    132
110,23.060126582,2.,18.250632911,23.060126582,2.,23.840632911;       159P    133
126,1,1,1,0,1,0,0.,0.,1.,1.,1.,1.,0.8708,0.76,0.,0.8708,             161P    134
0.613333333,0.,0.,1.,0.,0.,1.;                                       161P    135
110,23.060126582,2.,23.840632911,12.060126582,2.,23.840632911;       163P    136
126,1,1,1,0,1,0,0.,0.,1.,1.,1.,1.,0.8708,0.613333333,0.,0.759,       165P    137
0.613333333,0.,0.,1.,0.,0.,1.;                                       165P    138
110,12.060126582,2.,23.840632911,12.060126582,2.,18.250632911;       167P    139
102,4,153,157,161,165;                                               169P    140
102,4,155,159,163,167;                                               171P    141
142,1,107,169,171,1;                                                 173P    142
126,1,1,1,0,1,0,0.,0.,1.,1.,1.,1.,0.759,0.453333333,0.,0.759,        175P    143
0.6,0.,0.,1.,0.,0.,1.;                                               175P    144
110,0.060126582,2.,18.250632911,11.060126582,2.,18.250632911;        177P    145
126,1,1,1,0,1,0,0.,0.,1.,1.,1.,1.,0.759,0.6,0.,0.8708,0.6,0.,        179P    146
0.,1.,0.,0.,1.;                                                      179P    147
110,11.060126582,2.,18.250632911,11.060126582,2.,23.840632911;       181P    148
126,1,1,1,0,1,0,0.,0.,1.,1.,1.,1.,0.8708,0.6,0.,0.8708,              183P    149
0.453333333,0.,0.,1.,0.,0.,1.;                                       183P    150
110,11.060126582,2.,23.840632911,0.060126582,2.,23.840632911;        185P    151
126,1,1,1,0,1,0,0.,0.,1.,1.,1.,1.,0.8708,0.453333333,0.,0.759,       187P    152
0.453333333,0.,0.,1.,0.,0.,1.;                                       187P    153
110,0.060126582,2.,23.840632911,0.060126582,2.,18.250632911;         189P    154
102,4,175,179,183,187;                                               191P    155
102,4,177,181,185,189;                                               193P    156
142,1,107,191,193,1;                                                 195P    157
126,1,1,1,0,1,0,0.,0.,1.,1.,1.,1.,0.759,0.293333333,0.,0.759,        197P    158
0.44,0.,0.,1.,0.,0.,1.;                                              197P    159
110,-11.939873418,2.,18.250632911,-0.939873418,2.,18.250632911;      199P    160
126,1,1,1,0,1,0,0.,0.,1.,1.,1.,1.,0.759,0.44,0.,0.8708,0.44,0.,      201P    161
0.,1.,0.,0.,1.;                                                      201P    162
110,-0.939873418,2.,18.250632911,-0.939873418,2.,23.840632911;       203P    163
126,1,1,1,0,1,0,0.,0.,1.,1.,1.,1.,0.8708,0.44,0.,0.8708,             205P    164
0.293333333,0.,0.,1.,0.,0.,1.;                                       205P    165
110,-0.939873418,2.,23.840632911,-11.939873418,2.,23.840632911;      207P    166
126,1,1,1,0,1,0,0.,0.,1.,1.,1.,1.,0.8708,0.293333333,0.,0.759,       209P    167
0.293333333,0.,0.,1.,0.,0.,1.;                                       209P    168
110,-11.939873418,2.,23.840632911,-11.939873418,2.,                  211P    169
18.250632911;                                                        211P    170
102,4,197,201,205,209;                                               213P    171
102,4,199,203,207,211;                                               215P    172
142,1,107,213,215,1;                                                 217P    173
126,1,1,1,0,1,0,0.,0.,1.,1.,1.,1.,0.759,0.133333333,0.,0.759,        219P    174
0.28,0.,0.,1.,0.,0.,1.;                                              219P    175
110,-23.939873418,2.,18.250632911,-12.939873418,2.,                  221P    176
18.250632911;                                                        221P    177
126,1,1,1,0,1,0,0.,0.,1.,1.,1.,1.,0.759,0.28,0.,0.8708,0.28,0.,      223P    178
0.,1.,0.,0.,1.;                                                      223P    179
110,-12.939873418,2.,18.250632911,-12.939873418,2.,                  225P    180
23.840632911;                                                        225P    181
126,1,1,1,0,1,0,0.,0.,1.,1.,1.,1.,0.8708,0.28,0.,0.8708,             227P    182
0.133333333,0.,0.,1.,0.,0.,1.;                                       227P    183
110,-12.939873418,2.,23.840632911,-23.939873418,2.,                  229P    184
23.840632911;                                                        229P    185
126,1,1,1,0,1,0,0.,0.,1.,1.,1.,1.,0.8708,0.133333333,0.,0.759,       231P    186
0.133333333,0.,0.,1.,0.,0.,1.;                                       231P    187
110,-23.939873418,2.,23.840632911,-23.939873418,2.,                  233P    188
18.250632911;                                                        233P    189
102,4,219,223,227,231;                                               235P    190
102,4,221,225,229,233;                                               237P    191
142,1,107,235,237,1;                                                 239P    192
126,1,1,1,0,1,0,0.,0.,1.,1.,1.,1.,0.6372,0.773333333,0.,0.6372,      241P    193
0.92,0.,0.,1.,0.,0.,1.;                                              241P    194
110,24.060126582,2.,12.160632911,35.060126582,2.,12.160632911;       243P    195
126,1,1,1,0,1,0,0.,0.,1.,1.,1.,1.,0.6372,0.92,0.,0.749,0.92,0.,      245P    196
0.,1.,0.,0.,1.;                                                      245P    197
110,35.060126582,2.,12.160632911,35.060126582,2.,17.750632911;       247P    198
126,1,1,1,0,1,0,0.,0.,1.,1.,1.,1.,0.749,0.92,0.,0.749,               249P    199
0.773333333,0.,0.,1.,0.,0.,1.;                                       249P    200
110,35.060126582,2.,17.750632911,24.060126582,2.,17.750632911;       251P    201
126,1,1,1,0,1,0,0.,0.,1.,1.,1.,1.,0.749,0.773333333,0.,0.6372,       253P    202
0.773333333,0.,0.,1.,0.,0.,1.;                                       253P    203
110,24.060126582,2.,17.750632911,24.060126582,2.,12.160632911;       255P    204
102,4,241,245,249,253;                                               257P    205
102,4,243,247,251,255;                                               259P    206
142,1,107,257,259,1;                                                 261P    207
126,1,1,1,0,1,0,0.,0.,1.,1.,1.,1.,0.6372,0.613333333,0.,0.6372,      263P    208
0.76,0.,0.,1.,0.,0.,1.;                                              263P    209
110,12.060126582,2.,12.160632911,23.060126582,2.,12.160632911;       265P    210
126,1,1,1,0,1,0,0.,0.,1.,1.,1.,1.,0.6372,0.76,0.,0.749,0.76,0.,      267P    211
0.,1.,0.,0.,1.;                                                      267P    212
110,23.060126582,2.,12.160632911,23.060126582,2.,17.750632911;       269P    213
126,1,1,1,0,1,0,0.,0.,1.,1.,1.,1.,0.749,0.76,0.,0.749,               271P    214
0.613333333,0.,0.,1.,0.,0.,1.;                                       271P    215
110,23.060126582,2.,17.750632911,12.060126582,2.,17.750632911;       273P    216
[truncated: 296,785 more chars]
