# Supplementary material for: Microbial metabolomics in open microscale platforms
Source: Nat Commun. 2016 Feb 4;7:10610. doi: 10.1038/ncomms10610 (PMC4742997; doi:10.1038/ncomms10610)
Supplement: Supplementary Data 4 — Multisize culture extractors CAD file. [file ncomms10610-s6.txt]

SolidWorks IGES file using analytic representation for surfaces         S      1
1H,,1H;,35H14-03-10 - Agar extractor multisize,82HC:\Users\Mill PC Not SG      1
ucky\Documents\Erwin\14-03-10 - Agar extractor multisize.IGS,15HSolidWorG      2
ks 2012,15HSolidWorks 2012,32,308,15,308,15,35H14-03-10 - Agar extractorG      3
 multisize,1.,2,2HMM,50,0.125,13H140310.225921,1E-008,499990.,17HMill PCG      4
 Not Sucky,,11,0,13H140310.225921;                                      G      5
     314       1       0       0       0                        00000200D      1
     314       0       8       1       0                               0D      2
     110       2       0       0       0                        01010000D      3
     110       0       0       2       0                               0D      4
     110       4       0       0       0                        01010000D      5
     110       0       0       2       0                               0D      6
     120       6       0       0       0                        01010000D      7
     120       0       0       1       0                               0D      8
     126       7       0       0       0                        01010500D      9
     126       0       0       2       0                               0D     10
     110       9       0       0       0                        01010000D     11
     110       0       0       2       0                               0D     12
     126      11       0       0       0                        01010500D     13
     126       0       0       2       0                               0D     14
     124      13       0       0       0                        00000000D     15
     124       0       0       4       0                               0D     16
     100      17       0       0       0              15        01010000D     17
     100       0       0       2       0                               0D     18
     126      19       0       0       0                        01010500D     19
     126       0       0       2       0                               0D     20
     110      21       0       0       0                        01010000D     21
     110       0       0       2       0                               0D     22
     126      23       0       0       0                        01010500D     23
     126       0       0       2       0                               0D     24
     100      25       0       0       0                        01010000D     25
     100       0       0       2       0                               0D     26
     102      27       0       0       0                        01010500D     27
     102       0       0       1       0                               0D     28
     102      28       0       0       0                        01010000D     29
     102       0       0       1       0                               0D     30
     142      29       0       0       0                        00010500D     31
     142       0       0       1       0                               0D     32
     144      30       0       0       0                        00000000D     33
     144       0      -1       1       0                               0D     34
     110      31       0       0       0                        01010000D     35
     110       0       0       2       0                               0D     36
     110      33       0       0       0                        01010000D     37
     110       0       0       2       0                               0D     38
     120      35       0       0       0                        01010000D     39
     120       0       0       1       0                               0D     40
     126      36       0       0       0                        01010500D     41
     126       0       0       2       0                               0D     42
     110      38       0       0       0                        01010000D     43
     110       0       0       2       0                               0D     44
     126      40       0       0       0                        01010500D     45
     126       0       0       2       0                               0D     46
     124      42       0       0       0                        00000000D     47
     124       0       0       4       0                               0D     48
     100      46       0       0       0              47        01010000D     49
     100       0       0       2       0                               0D     50
     126      48       0       0       0                        01010500D     51
     126       0       0       2       0                               0D     52
     110      50       0       0       0                        01010000D     53
     110       0       0       2       0                               0D     54
     126      52       0       0       0                        01010500D     55
     126       0       0       2       0                               0D     56
     100      54       0       0       0                        01010000D     57
     100       0       0       2       0                               0D     58
     102      56       0       0       0                        01010500D     59
     102       0       0       1       0                               0D     60
     102      57       0       0       0                        01010000D     61
     102       0       0       1       0                               0D     62
     142      58       0       0       0                        00010500D     63
     142       0       0       1       0                               0D     64
     144      59       0       0       0                        00000000D     65
     144       0      -1       1       0                               0D     66
     110      60       0       0       0                        01010000D     67
     110       0       0       2       0                               0D     68
     110      62       0       0       0                        01010000D     69
     110       0       0       2       0                               0D     70
     120      64       0       0       0                        01010000D     71
     120       0       0       1       0                               0D     72
     126      65       0       0       0                        01010500D     73
     126       0       0       2       0                               0D     74
     110      67       0       0       0                        01010000D     75
     110       0       0       2       0                               0D     76
     126      69       0       0       0                        01010500D     77
     126       0       0       2       0                               0D     78
     124      71       0       0       0                        00000000D     79
     124       0       0       4       0                               0D     80
     100      75       0       0       0              79        01010000D     81
     100       0       0       2       0                               0D     82
     126      77       0       0       0                        01010500D     83
     126       0       0       2       0                               0D     84
     110      79       0       0       0                        01010000D     85
     110       0       0       2       0                               0D     86
     126      81       0       0       0                        01010500D     87
     126       0       0       2       0                               0D     88
     100      83       0       0       0                        01010000D     89
     100       0       0       2       0                               0D     90
     102      85       0       0       0                        01010500D     91
     102       0       0       1       0                               0D     92
     102      86       0       0       0                        01010000D     93
     102       0       0       1       0                               0D     94
     142      87       0       0       0                        00010500D     95
     142       0       0       1       0                               0D     96
     144      88       0       0       0                        00000000D     97
     144       0      -1       1       0                               0D     98
     110      89       0       0       0                        01010000D     99
     110       0       0       2       0                               0D    100
     110      91       0       0       0                        01010000D    101
     110       0       0       2       0                               0D    102
     120      93       0       0       0                        01010000D    103
     120       0       0       1       0                               0D    104
     126      94       0       0       0                        01010500D    105
     126       0       0       2       0                               0D    106
     110      96       0       0       0                        01010000D    107
     110       0       0       2       0                               0D    108
     126      98       0       0       0                        01010500D    109
     126       0       0       2       0                               0D    110
     124     100       0       0       0                        00000000D    111
     124       0       0       4       0                               0D    112
     100     104       0       0       0             111        01010000D    113
     100       0       0       2       0                               0D    114
     126     106       0       0       0                        01010500D    115
     126       0       0       2       0                               0D    116
     110     108       0       0       0                        01010000D    117
     110       0       0       2       0                               0D    118
     126     110       0       0       0                        01010500D    119
     126       0       0       2       0                               0D    120
     100     112       0       0       0                        01010000D    121
     100       0       0       2       0                               0D    122
     102     114       0       0       0                        01010500D    123
     102       0       0       1       0                               0D    124
     102     115       0       0       0                        01010000D    125
     102       0       0       1       0                               0D    126
     142     116       0       0       0                        00010500D    127
     142       0       0       1       0                               0D    128
     144     117       0       0       0                        00000000D    129
     144       0      -1       1       0                               0D    130
     110     118       0       0       0                        01010000D    131
     110       0       0       2       0                               0D    132
     110     120       0       0       0                        01010000D    133
     110       0       0       2       0                               0D    134
     120     122       0       0       0                        01010000D    135
     120       0       0       1       0                               0D    136
     126     123       0       0       0                        01010500D    137
     126       0       0       2       0                               0D    138
     110     125       0       0       0                        01010000D    139
     110       0       0       2       0                               0D    140
     126     127       0       0       0                        01010500D    141
     126       0       0       2       0                               0D    142
     124     129       0       0       0                        00000000D    143
     124       0       0       4       0                               0D    144
     100     133       0       0       0             143        01010000D    145
     100       0       0       2       0                               0D    146
     126     135       0       0       0                        01010500D    147
     126       0       0       2       0                               0D    148
     110     137       0       0       0                        01010000D    149
     110       0       0       2       0                               0D    150
     126     139       0       0       0                        01010500D    151
     126       0       0       2       0                               0D    152
     100     141       0       0       0                        01010000D    153
     100       0       0       2       0                               0D    154
     102     143       0       0       0                        01010500D    155
     102       0       0       1       0                               0D    156
     102     144       0       0       0                        01010000D    157
     102       0       0       1       0                               0D    158
     142     145       0       0       0                        00010500D    159
     142       0       0       1       0                               0D    160
     144     146       0       0       0                        00000000D    161
     144       0      -1       1       0                               0D    162
     110     147       0       0       0                        01010000D    163
     110       0       0       2       0                               0D    164
     110     149       0       0       0                        01010000D    165
     110       0       0       2       0                               0D    166
     120     151       0       0       0                        01010000D    167
     120       0       0       1       0                               0D    168
     126     152       0       0       0                        01010500D    169
     126       0       0       2       0                               0D    170
     110     154       0       0       0                        01010000D    171
     110       0       0       2       0                               0D    172
     126     156       0       0       0                        01010500D    173
     126       0       0       2       0                               0D    174
     124     158       0       0       0                        00000000D    175
     124       0       0       4       0                               0D    176
     100     162       0       0       0             175        01010000D    177
     100       0       0       2       0                               0D    178
     126     164       0       0       0                        01010500D    179
     126       0       0       2       0                               0D    180
     110     166       0       0       0                        01010000D    181
     110       0       0       2       0                               0D    182
     126     168       0       0       0                        01010500D    183
     126       0       0       2       0                               0D    184
     100     170       0       0       0                        01010000D    185
     100       0       0       2       0                               0D    186
     102     172       0       0       0                        01010500D    187
     102       0       0       1       0                               0D    188
     102     173       0       0       0                        01010000D    189
     102       0       0       1       0                               0D    190
     142     174       0       0       0                        00010500D    191
     142       0       0       1       0                               0D    192
     144     175       0       0       0                        00000000D    193
     144       0      -1       1       0                               0D    194
     110     176       0       0       0                        01010000D    195
     110       0       0       2       0                               0D    196
     110     178       0       0       0                        01010000D    197
     110       0       0       2       0                               0D    198
     120     180       0       0       0                        01010000D    199
     120       0       0       1       0                               0D    200
     126     181       0       0       0                        01010500D    201
     126       0       0       2       0                               0D    202
     110     183       0       0       0                        01010000D    203
     110       0       0       2       0                               0D    204
     126     185       0       0       0                        01010500D    205
     126       0       0       2       0                               0D    206
     124     187       0       0       0                        00000000D    207
     124       0       0       4       0                               0D    208
     100     191       0       0       0             207        01010000D    209
     100       0       0       2       0                               0D    210
     126     193       0       0       0                        01010500D    211
     126       0       0       2       0                               0D    212
     110     195       0       0       0                        01010000D    213
     110       0       0       2       0                               0D    214
     126     197       0       0       0                        01010500D    215
     126       0       0       2       0                               0D    216
     100     199       0       0       0                        01010000D    217
     100       0       0       2       0                               0D    218
     102     201       0       0       0                        01010500D    219
     102       0       0       1       0                               0D    220
     102     202       0       0       0                        01010000D    221
     102       0       0       1       0                               0D    222
     142     203       0       0       0                        00010500D    223
     142       0       0       1       0                               0D    224
     144     204       0       0       0                        00000000D    225
     144       0      -1       1       0                               0D    226
     110     205       0       0       0                        01010000D    227
     110       0       0       2       0                               0D    228
     110     207       0       0       0                        01010000D    229
     110       0       0       1       0                               0D    230
     120     208       0       0       0                        01010000D    231
     120       0       0       1       0                               0D    232
     126     209       0       0       0                        01010500D    233
     126       0       0       2       0                               0D    234
     110     211       0       0       0                        01010000D    235
     110       0       0       1       0                               0D    236
     126     212       0       0       0                        01010500D    237
     126       0       0       2       0                               0D    238
     124     214       0       0       0                        00000000D    239
     124       0       0       4       0                               0D    240
     100     218       0       0       0             239        01010000D    241
     100       0       0       2       0                               0D    242
     126     220       0       0       0                        01010500D    243
     126       0       0       2       0                               0D    244
     110     222       0       0       0                        01010000D    245
     110       0       0       1       0                               0D    246
     126     223       0       0       0                        01010500D    247
     126       0       0       2       0                               0D    248
     100     225       0       0       0                        01010000D    249
     100       0       0       2       0                               0D    250
     102     227       0       0       0                        01010500D    251
     102       0       0       1       0                               0D    252
     102     228       0       0       0                        01010000D    253
     102       0       0       1       0                               0D    254
     142     229       0       0       0                        00010500D    255
     142       0       0       1       0                               0D    256
     144     230       0       0       0                        00000000D    257
     144       0      -1       1       0                               0D    258
     110     231       0       0       0                        01010000D    259
     110       0       0       2       0                               0D    260
     110     233       0       0       0                        01010000D    261
     110       0       0       2       0                               0D    262
     120     235       0       0       0                        01010000D    263
     120       0       0       1       0                               0D    264
     126     236       0       0       0                        01010500D    265
     126       0       0       2       0                               0D    266
     110     238       0       0       0                        01010000D    267
     110       0       0       2       0                               0D    268
     126     240       0       0       0                        01010500D    269
     126       0       0       2       0                               0D    270
     124     242       0       0       0                        00000000D    271
     124       0       0       4       0                               0D    272
     100     246       0       0       0             271        01010000D    273
     100       0       0       2       0                               0D    274
     126     248       0       0       0                        01010500D    275
     126       0       0       2       0                               0D    276
     110     250       0       0       0                        01010000D    277
     110       0       0       2       0                               0D    278
     126     252       0       0       0                        01010500D    279
     126       0       0       2       0                               0D    280
     100     254       0       0       0                        01010000D    281
     100       0       0       2       0                               0D    282
     102     256       0       0       0                        01010500D    283
     102       0       0       1       0                               0D    284
     102     257       0       0       0                        01010000D    285
     102       0       0       1       0                               0D    286
     142     258       0       0       0                        00010500D    287
     142       0       0       1       0                               0D    288
     144     259       0       0       0                        00000000D    289
     144       0      -1       1       0                               0D    290
     110     260       0       0       0                        01010000D    291
     110       0       0       2       0                               0D    292
     110     262       0       0       0                        01010000D    293
     110       0       0       1       0                               0D    294
     120     263       0       0       0                        01010000D    295
     120       0       0       1       0                               0D    296
     126     264       0       0       0                        01010500D    297
     126       0       0       2       0                               0D    298
     110     266       0       0       0                        01010000D    299
     110       0       0       1       0                               0D    300
     126     267       0       0       0                        01010500D    301
     126       0       0       2       0                               0D    302
     124     269       0       0       0                        00000000D    303
     124       0       0       4       0                               0D    304
     100     273       0       0       0             303        01010000D    305
     100       0       0       2       0                               0D    306
     126     275       0       0       0                        01010500D    307
     126       0       0       2       0                               0D    308
     110     277       0       0       0                        01010000D    309
     110       0       0       1       0                               0D    310
     126     278       0       0       0                        01010500D    311
     126       0       0       2       0                               0D    312
     100     280       0       0       0                        01010000D    313
     100       0       0       2       0                               0D    314
     102     282       0       0       0                        01010500D    315
     102       0       0       1       0                               0D    316
     102     283       0       0       0                        01010000D    317
     102       0       0       1       0                               0D    318
     142     284       0       0       0                        00010500D    319
     142       0       0       1       0                               0D    320
     144     285       0       0       0                        00000000D    321
     144       0      -1       1       0                               0D    322
     110     286       0       0       0                        01010000D    323
     110       0       0       2       0                               0D    324
     110     288       0       0       0                        01010000D    325
     110       0       0       2       0                               0D    326
     120     290       0       0       0                        01010000D    327
     120       0       0       1       0                               0D    328
     126     291       0       0       0                        01010500D    329
     126       0       0       2       0                               0D    330
     110     293       0       0       0                        01010000D    331
     110       0       0       2       0                               0D    332
     126     295       0       0       0                        01010500D    333
     126       0       0       2       0                               0D    334
     124     297       0       0       0                        00000000D    335
     124       0       0       4       0                               0D    336
     100     301       0       0       0             335        01010000D    337
     100       0       0       2       0                               0D    338
     126     303       0       0       0                        01010500D    339
     126       0       0       2       0                               0D    340
     110     305       0       0       0                        01010000D    341
     110       0       0       2       0                               0D    342
     126     307       0       0       0                        01010500D    343
     126       0       0       2       0                               0D    344
     100     309       0       0       0                        01010000D    345
     100       0       0       2       0                               0D    346
     102     311       0       0       0                        01010500D    347
     102       0       0       1       0                               0D    348
     102     312       0       0       0                        01010000D    349
     102       0       0       1       0                               0D    350
     142     313       0       0       0                        00010500D    351
     142       0       0       1       0                               0D    352
     144     314       0       0       0                        00000000D    353
     144       0      -1       1       0                               0D    354
     110     315       0       0       0                        01010000D    355
     110       0       0       2       0                               0D    356
     110     317       0       0       0                        01010000D    357
     110       0       0       1       0                               0D    358
     120     318       0       0       0                        01010000D    359
     120       0       0       1       0                               0D    360
     126     319       0       0       0                        01010500D    361
     126       0       0       2       0                               0D    362
     110     321       0       0       0                        01010000D    363
     110       0       0       1       0                               0D    364
     126     322       0       0       0                        01010500D    365
     126       0       0       2       0                               0D    366
     124     324       0       0       0                        00000000D    367
     124       0       0       4       0                               0D    368
     100     328       0       0       0             367        01010000D    369
     100       0       0       2       0                               0D    370
     126     330       0       0       0                        01010500D    371
     126       0       0       2       0                               0D    372
     110     332       0       0       0                        01010000D    373
     110       0       0       1       0                               0D    374
     126     333       0       0       0                        01010500D    375
     126       0       0       2       0                               0D    376
     100     335       0       0       0                        01010000D    377
     100       0       0       2       0                               0D    378
     102     337       0       0       0                        01010500D    379
     102       0       0       1       0                               0D    380
     102     338       0       0       0                        01010000D    381
     102       0       0       1       0                               0D    382
     142     339       0       0       0                        00010500D    383
     142       0       0       1       0                               0D    384
     144     340       0       0       0                        00000000D    385
     144       0      -1       1       0                               0D    386
     110     341       0       0       0                        01010000D    387
     110       0       0       2       0                               0D    388
     110     343       0       0       0                        01010000D    389
     110       0       0       2       0                               0D    390
     120     345       0       0       0                        01010000D    391
     120       0       0       1       0                               0D    392
     126     346       0       0       0                        01010500D    393
     126       0       0       2       0                               0D    394
     110     348       0       0       0                        01010000D    395
     110       0       0       2       0                               0D    396
     126     350       0       0       0                        01010500D    397
     126       0       0       2       0                               0D    398
     124     352       0       0       0                        00000000D    399
     124       0       0       4       0                               0D    400
     100     356       0       0       0             399        01010000D    401
     100       0       0       2       0                               0D    402
     126     358       0       0       0                        01010500D    403
     126       0       0       2       0                               0D    404
     110     360       0       0       0                        01010000D    405
     110       0       0       2       0                               0D    406
     126     362       0       0       0                        01010500D    407
     126       0       0       2       0                               0D    408
     100     364       0       0       0                        01010000D    409
     100       0       0       2       0                               0D    410
     102     366       0       0       0                        01010500D    411
     102       0       0       1       0                               0D    412
     102     367       0       0       0                        01010000D    413
     102       0       0       1       0                               0D    414
     142     368       0       0       0                        00010500D    415
     142       0       0       1       0                               0D    416
     144     369       0       0       0                        00000000D    417
     144       0      -1       1       0                               0D    418
     110     370       0       0       0                        01010000D    419
     110       0       0       2       0                               0D    420
     110     372       0       0       0                        01010000D    421
     110       0       0       2       0                               0D    422
     120     374       0       0       0                        01010000D    423
     120       0       0       1       0                               0D    424
     126     375       0       0       0                        01010500D    425
     126       0       0       2       0                               0D    426
     110     377       0       0       0                        01010000D    427
     110       0       0       2       0                               0D    428
     126     379       0       0       0                        01010500D    429
     126       0       0       2       0                               0D    430
     124     381       0       0       0                        00000000D    431
     124       0       0       4       0                               0D    432
     100     385       0       0       0             431        01010000D    433
     100       0       0       2       0                               0D    434
     126     387       0       0       0                        01010500D    435
     126       0       0       2       0                               0D    436
     110     389       0       0       0                        01010000D    437
     110       0       0       2       0                               0D    438
     126     391       0       0       0                        01010500D    439
     126       0       0       2       0                               0D    440
     100     393       0       0       0                        01010000D    441
     100       0       0       2       0                               0D    442
     102     395       0       0       0                        01010500D    443
     102       0       0       1       0                               0D    444
     102     396       0       0       0                        01010000D    445
     102       0       0       1       0                               0D    446
     142     397       0       0       0                        00010500D    447
     142       0       0       1       0                               0D    448
     144     398       0       0       0                        00000000D    449
     144       0      -1       1       0                               0D    450
     110     399       0       0       0                        01010000D    451
     110       0       0       2       0                               0D    452
     110     401       0       0       0                        01010000D    453
     110       0       0       2       0                               0D    454
     120     403       0       0       0                        01010000D    455
     120       0       0       1       0                               0D    456
     126     404       0       0       0                        01010500D    457
     126       0       0       2       0                               0D    458
     110     406       0       0       0                        01010000D    459
     110       0       0       2       0                               0D    460
     126     408       0       0       0                        01010500D    461
     126       0       0       2       0                               0D    462
     124     410       0       0       0                        00000000D    463
     124       0       0       4       0                               0D    464
     100     414       0       0       0             463        01010000D    465
     100       0       0       2       0                               0D    466
     126     416       0       0       0                        01010500D    467
     126       0       0       2       0                               0D    468
     110     418       0       0       0                        01010000D    469
     110       0       0       2       0                               0D    470
     126     420       0       0       0                        01010500D    471
     126       0       0       2       0                               0D    472
     100     422       0       0       0                        01010000D    473
     100       0       0       2       0                               0D    474
     102     424       0       0       0                        01010500D    475
     102       0       0       1       0                               0D    476
     102     425       0       0       0                        01010000D    477
     102       0       0       1       0                               0D    478
     142     426       0       0       0                        00010500D    479
     142       0       0       1       0                               0D    480
     144     427       0       0       0                        00000000D    481
     144       0      -1       1       0                               0D    482
     110     428       0       0       0                        01010000D    483
     110       0       0       2       0                               0D    484
     110     430       0       0       0                        01010000D    485
     110       0       0       2       0                               0D    486
     120     432       0       0       0                        01010000D    487
     120       0       0       1       0                               0D    488
     126     433       0       0       0                        01010500D    489
     126       0       0       2       0                               0D    490
     110     435       0       0       0                        01010000D    491
     110       0       0       2       0                               0D    492
     126     437       0       0       0                        01010500D    493
     126       0       0       2       0                               0D    494
     124     439       0       0       0                        00000000D    495
     124       0       0       4       0                               0D    496
     100     443       0       0       0             495        01010000D    497
     100       0       0       2       0                               0D    498
     126     445       0       0       0                        01010500D    499
     126       0       0       2       0                               0D    500
     110     447       0       0       0                        01010000D    501
     110       0       0       2       0                               0D    502
     126     449       0       0       0                        01010500D    503
     126       0       0       2       0                               0D    504
     100     451       0       0       0                        01010000D    505
     100       0       0       2       0                               0D    506
     102     453       0       0       0                        01010500D    507
     102       0       0       1       0                               0D    508
     102     454       0       0       0                        01010000D    509
     102       0       0       1       0                               0D    510
     142     455       0       0       0                        00010500D    511
     142       0       0       1       0                               0D    512
     144     456       0       0       0                        00000000D    513
     144       0      -1       1       0                               0D    514
     110     457       0       0       0                        01010000D    515
     110       0       0       2       0                               0D    516
     110     459       0       0       0                        01010000D    517
     110       0       0       2       0                               0D    518
     120     461       0       0       0                        01010000D    519
     120       0       0       1       0                               0D    520
     126     462       0       0       0                        01010500D    521
     126       0       0       2       0                               0D    522
     110     464       0       0       0                        01010000D    523
     110       0       0       2       0                               0D    524
     126     466       0       0       0                        01010500D    525
     126       0       0       2       0                               0D    526
     124     468       0       0       0                        00000000D    527
     124       0       0       4       0                               0D    528
     100     472       0       0       0             527        01010000D    529
     100       0       0       2       0                               0D    530
     126     474       0       0       0                        01010500D    531
     126       0       0       2       0                               0D    532
     110     476       0       0       0                        01010000D    533
     110       0       0       2       0                               0D    534
     126     478       0       0       0                        01010500D    535
     126       0       0       2       0                               0D    536
     100     480       0       0       0                        01010000D    537
     100       0       0       2       0                               0D    538
     102     482       0       0       0                        01010500D    539
     102       0       0       1       0                               0D    540
     102     483       0       0       0                        01010000D    541
     102       0       0       1       0                               0D    542
     142     484       0       0       0                        00010500D    543
     142       0       0       1       0                               0D    544
     144     485       0       0       0                        00000000D    545
     144       0      -1       1       0                               0D    546
     110     486       0       0       0                        01010000D    547
     110       0       0       2       0                               0D    548
     110     488       0       0       0                        01010000D    549
     110       0       0       2       0                               0D    550
     120     490       0       0       0                        01010000D    551
     120       0       0       1       0                               0D    552
     126     491       0       0       0                        01010500D    553
     126       0       0       2       0                               0D    554
     110     493       0       0       0                        01010000D    555
     110       0       0       2       0                               0D    556
     126     495       0       0       0                        01010500D    557
     126       0       0       2       0                               0D    558
     124     497       0       0       0                        00000000D    559
     124       0       0       4       0                               0D    560
     100     501       0       0       0             559        01010000D    561
     100       0       0       2       0                               0D    562
     126     503       0       0       0                        01010500D    563
     126       0       0       2       0                               0D    564
     110     505       0       0       0                        01010000D    565
     110       0       0       2       0                               0D    566
     126     507       0       0       0                        01010500D    567
     126       0       0       2       0                               0D    568
     100     509       0       0       0                        01010000D    569
     100       0       0       2       0                               0D    570
     102     511       0       0       0                        01010500D    571
     102       0       0       1       0                               0D    572
     102     512       0       0       0                        01010000D    573
     102       0       0       1       0                               0D    574
     142     513       0       0       0                        00010500D    575
     142       0       0       1       0                               0D    576
     144     514       0       0       0                        00000000D    577
     144       0      -1       1       0                               0D    578
     110     515       0       0       0                        01010000D    579
     110       0       0       2       0                               0D    580
     110     517       0       0       0                        01010000D    581
     110       0       0       2       0                               0D    582
     120     519       0       0       0                        01010000D    583
     120       0       0       1       0                               0D    584
     126     520       0       0       0                        01010500D    585
     126       0       0       2       0                               0D    586
     110     522       0       0       0                        01010000D    587
     110       0       0       2       0                               0D    588
     126     524       0       0       0                        01010500D    589
     126       0       0       2       0                               0D    590
     124     526       0       0       0                        00000000D    591
     124       0       0       4       0                               0D    592
     100     530       0       0       0             591        01010000D    593
     100       0       0       2       0                               0D    594
     126     532       0       0       0                        01010500D    595
     126       0       0       2       0                               0D    596
     110     534       0       0       0                        01010000D    597
     110       0       0       2       0                               0D    598
     126     536       0       0       0                        01010500D    599
     126       0       0       2       0                               0D    600
     100     538       0       0       0                        01010000D    601
     100       0       0       2       0                               0D    602
     102     540       0       0       0                        01010500D    603
     102       0       0       1       0                               0D    604
     102     541       0       0       0                        01010000D    605
     102       0       0       1       0                               0D    606
     142     542       0       0       0                        00010500D    607
     142       0       0       1       0                               0D    608
     144     543       0       0       0                        00000000D    609
     144       0      -1       1       0                               0D    610
     110     544       0       0       0                        01010000D    611
     110       0       0       2       0                               0D    612
     110     546       0       0       0                        01010000D    613
     110       0       0       2       0                               0D    614
     120     548       0       0       0                        01010000D    615
     120       0       0       1       0                               0D    616
     126     549       0       0       0                        01010500D    617
     126       0       0       2       0                               0D    618
     110     551       0       0       0                        01010000D    619
     110       0       0       2       0                               0D    620
     126     553       0       0       0                        01010500D    621
     126       0       0       2       0                               0D    622
     124     555       0       0       0                        00000000D    623
     124       0       0       4       0                               0D    624
     100     559       0       0       0             623        01010000D    625
     100       0       0       2       0                               0D    626
     126     561       0       0       0                        01010500D    627
     126       0       0       2       0                               0D    628
     110     563       0       0       0                        01010000D    629
     110       0       0       2       0                               0D    630
     126     565       0       0       0                        01010500D    631
     126       0       0       2       0                               0D    632
     100     567       0       0       0                        01010000D    633
     100       0       0       2       0                               0D    634
     102     569       0       0       0                        01010500D    635
     102       0       0       1       0                               0D    636
     102     570       0       0       0                        01010000D    637
     102       0       0       1       0                               0D    638
     142     571       0       0       0                        00010500D    639
     142       0       0       1       0                               0D    640
     144     572       0       0       0                        00000000D    641
     144       0      -1       1       0                               0D    642
     110     573       0       0       0                        01010000D    643
     110       0       0       2       0                               0D    644
     110     575       0       0       0                        01010000D    645
     110       0       0       2       0                               0D    646
     120     577       0       0       0                        01010000D    647
     120       0       0       1       0                               0D    648
     126     578       0       0       0                        01010500D    649
     126       0       0       2       0                               0D    650
     110     580       0       0       0                        01010000D    651
     110       0       0       2       0                               0D    652
     126     582       0       0       0                        01010500D    653
     126       0       0       2       0                               0D    654
     124     584       0       0       0                        00000000D    655
     124       0       0       4       0                               0D    656
     100     588       0       0       0             655        01010000D    657
     100       0       0       2       0                               0D    658
     126     590       0       0       0                        01010500D    659
     126       0       0       2       0                               0D    660
     110     592       0       0       0                        01010000D    661
     110       0       0       2       0                               0D    662
     126     594       0       0       0                        01010500D    663
     126       0       0       2       0                               0D    664
     100     596       0       0       0                        01010000D    665
     100       0       0       2       0                               0D    666
     102     598       0       0       0                        01010500D    667
     102       0       0       1       0                               0D    668
     102     599       0       0       0                        01010000D    669
     102       0       0       1       0                               0D    670
     142     600       0       0       0                        00010500D    671
     142       0       0       1       0                               0D    672
     144     601       0       0       0                        00000000D    673
     144       0      -1       1       0                               0D    674
     110     602       0       0       0                        01010000D    675
     110       0       0       2       0                               0D    676
     110     604       0       0       0                        01010000D    677
     110       0       0       2       0                               0D    678
     120     606       0       0       0                        01010000D    679
     120       0       0       1       0                               0D    680
     126     607       0       0       0                        01010500D    681
     126       0       0       2       0                               0D    682
     110     609       0       0       0                        01010000D    683
     110       0       0       2       0                               0D    684
     126     611       0       0       0                        01010500D    685
     126       0       0       2       0                               0D    686
     124     613       0       0       0                        00000000D    687
     124       0       0       4       0                               0D    688
     100     617       0       0       0             687        01010000D    689
     100       0       0       2       0                               0D    690
     126     619       0       0       0                        01010500D    691
     126       0       0       2       0                               0D    692
     110     621       0       0       0                        01010000D    693
     110       0       0       2       0                               0D    694
     126     623       0       0       0                        01010500D    695
     126       0       0       2       0                               0D    696
     100     625       0       0       0                        01010000D    697
     100       0       0       2       0                               0D    698
     102     627       0       0       0                        01010500D    699
     102       0       0       1       0                               0D    700
     102     628       0       0       0                        01010000D    701
     102       0       0       1       0                               0D    702
     142     629       0       0       0                        00010500D    703
     142       0       0       1       0                               0D    704
     144     630       0       0       0                        00000000D    705
     144       0      -1       1       0                               0D    706
     110     631       0       0       0                        01010000D    707
     110       0       0       2       0                               0D    708
     110     633       0       0       0                        01010000D    709
     110       0       0       2       0                               0D    710
     120     635       0       0       0                        01010000D    711
     120       0       0       1       0                               0D    712
     126     636       0       0       0                        01010500D    713
     126       0       0       2       0                               0D    714
     110     638       0       0       0                        01010000D    715
     110       0       0       2       0                               0D    716
     126     640       0       0       0                        01010500D    717
     126       0       0       2       0                               0D    718
     124     642       0       0       0                        00000000D    719
     124       0       0       4       0                               0D    720
     100     646       0       0       0             719        01010000D    721
     100       0       0       2       0                               0D    722
     126     648       0       0       0                        01010500D    723
     126       0       0       2       0                               0D    724
     110     650       0       0       0                        01010000D    725
     110       0       0       2       0                               0D    726
     126     652       0       0       0                        01010500D    727
     126       0       0       2       0                               0D    728
     100     654       0       0       0                        01010000D    729
     100       0       0       2       0                               0D    730
     102     656       0       0       0                        01010500D    731
     102       0       0       1       0                               0D    732
     102     657       0       0       0                        01010000D    733
     102       0       0       1       0                               0D    734
     142     658       0       0       0                        00010500D    735
     142       0       0       1       0                               0D    736
     144     659       0       0       0                        00000000D    737
     144       0      -1       1       0                               0D    738
     110     660       0       0       0                        01010000D    739
     110       0       0       2       0                               0D    740
     110     662       0       0       0                        01010000D    741
     110       0       0       2       0                               0D    742
     120     664       0       0       0                        01010000D    743
     120       0       0       1       0                               0D    744
     126     665       0       0       0                        01010500D    745
     126       0       0       2       0                               0D    746
     110     667       0       0       0                        01010000D    747
     110       0       0       2       0                               0D    748
     126     669       0       0       0                        01010500D    749
     126       0       0       2       0                               0D    750
     124     671       0       0       0                        00000000D    751
     124       0       0       4       0                               0D    752
     100     675       0       0       0             751        01010000D    753
     100       0       0       2       0                               0D    754
     126     677       0       0       0                        01010500D    755
     126       0       0       2       0                               0D    756
     110     679       0       0       0                        01010000D    757
     110       0       0       2       0                               0D    758
     126     681       0       0       0                        01010500D    759
     126       0       0       2       0                               0D    760
     100     683       0       0       0                        01010000D    761
     100       0       0       2       0                               0D    762
     102     685       0       0       0                        01010500D    763
     102       0       0       1       0                               0D    764
     102     686       0       0       0                        01010000D    765
     102       0       0       1       0                               0D    766
     142     687       0       0       0                        00010500D    767
     142       0       0       1       0                               0D    768
     144     688       0       0       0                        00000000D    769
     144       0      -1       1       0                               0D    770
     110     689       0       0       0                        01010000D    771
     110       0       0       2       0                               0D    772
     110     691       0       0       0                        01010000D    773
     110       0       0       2       0                               0D    774
     120     693       0       0       0                        01010000D    775
     120       0       0       1       0                               0D    776
     126     694       0       0       0                        01010500D    777
     126       0       0       2       0                               0D    778
     110     696       0       0       0                        01010000D    779
     110       0       0       2       0                               0D    780
     126     698       0       0       0                        01010500D    781
     126       0       0       2       0                               0D    782
     124     700       0       0       0                        00000000D    783
     124       0       0       4       0                               0D    784
     100     704       0       0       0             783        01010000D    785
     100       0       0       2       0                               0D    786
     126     706       0       0       0                        01010500D    787
     126       0       0       2       0                               0D    788
     110     708       0       0       0                        01010000D    789
     110       0       0       2       0                               0D    790
     126     710       0       0       0                        01010500D    791
     126       0       0       2       0                               0D    792
     100     712       0       0       0                        01010000D    793
     100       0       0       2       0                               0D    794
     102     714       0       0       0                        01010500D    795
     102       0       0       1       0                               0D    796
     102     715       0       0       0                        01010000D    797
     102       0       0       1       0                               0D    798
     142     716       0       0       0                        00010500D    799
     142       0       0       1       0                               0D    800
     144     717       0       0       0                        00000000D    801
     144       0      -1       1       0                               0D    802
     110     718       0       0       0                        01010000D    803
     110       0       0       2       0                               0D    804
     110     720       0       0       0                        01010000D    805
     110       0       0       2       0                               0D    806
     120     722       0       0       0                        01010000D    807
     120       0       0       1       0                               0D    808
     126     723       0       0       0                        01010500D    809
     126       0       0       2       0                               0D    810
     110     725       0       0       0                        01010000D    811
     110       0       0       2       0                               0D    812
     126     727       0       0       0                        01010500D    813
     126       0       0       2       0                               0D    814
     124     729       0       0       0                        00000000D    815
     124       0       0       4       0                               0D    816
     100     733       0       0       0             815        01010000D    817
     100       0       0       2       0                               0D    818
     126     735       0       0       0                        01010500D    819
     126       0       0       2       0                               0D    820
     110     737       0       0       0                        01010000D    821
     110       0       0       2       0                               0D    822
     126     739       0       0       0                        01010500D    823
     126       0       0       2       0                               0D    824
     100     741       0       0       0                        01010000D    825
     100       0       0       2       0                               0D    826
     102     743       0       0       0                        01010500D    827
     102       0       0       1       0                               0D    828
     102     744       0       0       0                        01010000D    829
     102       0       0       1       0                               0D    830
     142     745       0       0       0                        00010500D    831
     142       0       0       1       0                               0D    832
     144     746       0       0       0                        00000000D    833
     144       0      -1       1       0                               0D    834
     110     747       0       0       0                        01010000D    835
     110       0       0       2       0                               0D    836
     110     749       0       0       0                        01010000D    837
     110       0       0       2       0                               0D    838
     120     751       0       0       0                        01010000D    839
     120       0       0       1       0                               0D    840
     126     752       0       0       0                        01010500D    841
     126       0       0       2       0                               0D    842
     110     754       0       0       0                        01010000D    843
     110       0       0       2       0                               0D    844
     126     756       0       0       0                        01010500D    845
     126       0       0       2       0                               0D    846
     124     758       0       0       0                        00000000D    847
     124       0       0       4       0                               0D    848
     100     762       0       0       0             847        01010000D    849
     100       0       0       2       0                               0D    850
     126     764       0       0       0                        01010500D    851
     126       0       0       2       0                               0D    852
     110     766       0       0       0                        01010000D    853
     110       0       0       2       0                               0D    854
     126     768       0       0       0                        01010500D    855
     126       0       0       2       0                               0D    856
     100     770       0       0       0                        01010000D    857
     100       0       0       2       0                               0D    858
     102     772       0       0       0                        01010500D    859
     102       0       0       1       0                               0D    860
     102     773       0       0       0                        01010000D    861
     102       0       0       1       0                               0D    862
     142     774       0       0       0                        00010500D    863
     142       0       0       1       0                               0D    864
     144     775       0       0       0                        00000000D    865
     144       0      -1       1       0                               0D    866
     110     776       0       0       0                        01010000D    867
     110       0       0       2       0                               0D    868
     110     778       0       0       0                        01010000D    869
     110       0       0       2       0                               0D    870
     120     780       0       0       0                        01010000D    871
     120       0       0       1       0                               0D    872
     126     781       0       0       0                        01010500D    873
     126       0       0       2       0                               0D    874
     110     783       0       0       0                        01010000D    875
     110       0       0       2       0                               0D    876
     126     785       0       0       0                        01010500D    877
     126       0       0       2       0                               0D    878
     124     787       0       0       0                        00000000D    879
     124       0       0       4       0                               0D    880
     100     791       0       0       0             879        01010000D    881
     100       0       0       2       0                               0D    882
     126     793       0       0       0                        01010500D    883
     126       0       0       2       0                               0D    884
     110     795       0       0       0                        01010000D    885
     110       0       0       2       0                               0D    886
     126     797       0       0       0                        01010500D    887
     126       0       0       2       0                               0D    888
     100     799       0       0       0                        01010000D    889
     100       0       0       2       0                               0D    890
     102     801       0       0       0                        01010500D    891
     102       0       0       1       0                               0D    892
     102     802       0       0       0                        01010000D    893
     102       0       0       1       0                               0D    894
     142     803       0       0       0                        00010500D    895
     142       0       0       1       0                               0D    896
     144     804       0       0       0                        00000000D    897
     144       0      -1       1       0                               0D    898
     110     805       0       0       0                        01010000D    899
     110       0       0       2       0                               0D    900
     110     807       0       0       0                        01010000D    901
     110       0       0       2       0                               0D    902
     120     809       0       0       0                        01010000D    903
     120       0       0       1       0                               0D    904
     126     810       0       0       0                        01010500D    905
     126       0       0       2       0                               0D    906
     110     812       0       0       0                        01010000D    907
     110       0       0       2       0                               0D    908
     126     814       0       0       0                        01010500D    909
     126       0       0       2       0                               0D    910
     124     816       0       0       0                        00000000D    911
     124       0       0       4       0                               0D    912
     100     820       0       0       0             911        01010000D    913
     100       0       0       2       0                               0D    914
     126     822       0       0       0                        01010500D    915
     126       0       0       2       0                               0D    916
     110     824       0       0       0                        01010000D    917
     110       0       0       2       0                               0D    918
     126     826       0       0       0                        01010500D    919
     126       0       0       2       0                               0D    920
     100     828       0       0       0                        01010000D    921
     100       0       0       2       0                               0D    922
     102     830       0       0       0                        01010500D    923
     102       0       0       1       0                               0D    924
     102     831       0       0       0                        01010000D    925
     102       0       0       1       0                               0D    926
     142     832       0       0       0                        00010500D    927
     142       0       0       1       0                               0D    928
     144     833       0       0       0                        00000000D    929
     144       0      -1       1       0                               0D    930
     110     834       0       0       0                        01010000D    931
     110       0       0       2       0                               0D    932
     110     836       0       0       0                        01010000D    933
     110       0       0       2       0                               0D    934
     120     838       0       0       0                        01010000D    935
     120       0       0       1       0                               0D    936
     126     839       0       0       0                        01010500D    937
     126       0       0       2       0                               0D    938
     110     841       0       0       0                        01010000D    939
     110       0       0       2       0                               0D    940
     126     843       0       0       0                        01010500D    941
     126       0       0       2       0                               0D    942
     124     845       0       0       0                        00000000D    943
     124       0       0       4       0                               0D    944
     100     849       0       0       0             943        01010000D    945
     100       0       0       2       0                               0D    946
     126     851       0       0       0                        01010500D    947
     126       0       0       2       0                               0D    948
     110     853       0       0       0                        01010000D    949
     110       0       0       2       0                               0D    950
     126     855       0       0       0                        01010500D    951
     126       0       0       2       0                               0D    952
     100     857       0       0       0                        01010000D    953
     100       0       0       2       0                               0D    954
     102     859       0       0       0                        01010500D    955
     102       0       0       1       0                               0D    956
     102     860       0       0       0                        01010000D    957
     102       0       0       1       0                               0D    958
     142     861       0       0       0                        00010500D    959
     142       0       0       1       0                               0D    960
     144     862       0       0       0                        00000000D    961
     144       0      -1       1       0                               0D    962
     110     863       0       0       0                        01010000D    963
     110       0       0       2       0                               0D    964
     110     865       0       0       0                        01010000D    965
     110       0       0       2       0                               0D    966
     120     867       0       0       0                        01010000D    967
     120       0       0       1       0                               0D    968
     126     868       0       0       0                        01010500D    969
     126       0       0       2       0                               0D    970
     110     870       0       0       0                        01010000D    971
     110       0       0       2       0                               0D    972
     126     872       0       0       0                        01010500D    973
     126       0       0       2       0                               0D    974
     124     874       0       0       0                        00000000D    975
     124       0       0       4       0                               0D    976
     100     878       0       0       0             975        01010000D    977
     100       0       0       2       0                               0D    978
     126     880       0       0       0                        01010500D    979
     126       0       0       2       0                               0D    980
     110     882       0       0       0                        01010000D    981
     110       0       0       2       0                               0D    982
     126     884       0       0       0                        01010500D    983
     126       0       0       2       0                               0D    984
     100     886       0       0       0                        01010000D    985
     100       0       0       2       0                               0D    986
     102     888       0       0       0                        01010500D    987
     102       0       0       1       0                               0D    988
     102     889       0       0       0                        01010000D    989
     102       0       0       1       0                               0D    990
     142     890       0       0       0                        00010500D    991
     142       0       0       1       0                               0D    992
     144     891       0       0       0                        00000000D    993
     144       0      -1       1       0                               0D    994
     110     892       0       0       0                        01010000D    995
     110       0       0       2       0                               0D    996
     110     894       0       0       0                        01010000D    997
     110       0       0       2       0                               0D    998
     120     896       0       0       0                        01010000D    999
     120       0       0       1       0                               0D   1000
     126     897       0       0       0                        01010500D   1001
     126       0       0       2       0                               0D   1002
     110     899       0       0       0                        01010000D   1003
     110       0       0       2       0                               0D   1004
     126     901       0       0       0                        01010500D   1005
     126       0       0       2       0                               0D   1006
     124     903       0       0       0                        00000000D   1007
     124       0       0       4       0                               0D   1008
     100     907       0       0       0            1007        01010000D   1009
     100       0       0       2       0                               0D   1010
     126     909       0       0       0                        01010500D   1011
     126       0       0       2       0                               0D   1012
     110     911       0       0       0                        01010000D   1013
     110       0       0       2       0                               0D   1014
     126     913       0       0       0                        01010500D   1015
     126       0       0       2       0                               0D   1016
     100     915       0       0       0                        01010000D   1017
     100       0       0       2       0                               0D   1018
     102     917       0       0       0                        01010500D   1019
     102       0       0       1       0                               0D   1020
     102     918       0       0       0                        01010000D   1021
     102       0       0       1       0                               0D   1022
     142     919       0       0       0                        00010500D   1023
     142       0       0       1       0                               0D   1024
     144     920       0       0       0                        00000000D   1025
     144       0      -1       1       0                               0D   1026
     110     921       0       0       0                        01010000D   1027
     110       0       0       2       0                               0D   1028
     110     923       0       0       0                        01010000D   1029
     110       0       0       2       0                               0D   1030
     120     925       0       0       0                        01010000D   1031
     120       0       0       1       0                               0D   1032
     126     926       0       0       0                        01010500D   1033
     126       0       0       2       0                               0D   1034
     110     928       0       0       0                        01010000D   1035
     110       0       0       2       0                               0D   1036
     126     930       0       0       0                        01010500D   1037
     126       0       0       2       0                               0D   1038
     124     932       0       0       0                        00000000D   1039
     124       0       0       4       0                               0D   1040
     100     936       0       0       0            1039        01010000D   1041
     100       0       0       2       0                               0D   1042
     126     938       0       0       0                        01010500D   1043
     126       0       0       2       0                               0D   1044
     110     940       0       0       0                        01010000D   1045
     110       0       0       2       0                               0D   1046
     126     942       0       0       0                        01010500D   1047
     126       0       0       2       0                               0D   1048
     100     944       0       0       0                        01010000D   1049
     100       0       0       2       0                               0D   1050
     102     946       0       0       0                        01010500D   1051
     102       0       0       1       0                               0D   1052
     102     947       0       0       0                        01010000D   1053
     102       0       0       1       0                               0D   1054
     142     948       0       0       0                        00010500D   1055
     142       0       0       1       0                               0D   1056
     144     949       0       0       0                        00000000D   1057
     144       0      -1       1       0                               0D   1058
     110     950       0       0       0                        01010000D   1059
     110       0       0       2       0                               0D   1060
     110     952       0       0       0                        01010000D   1061
     110       0       0       2       0                               0D   1062
     120     954       0       0       0                        01010000D   1063
     120       0       0       1       0                               0D   1064
     126     955       0       0       0                        01010500D   1065
     126       0       0       2       0                               0D   1066
     110     957       0       0       0                        01010000D   1067
     110       0       0       2       0                               0D   1068
     126     959       0       0       0                        01010500D   1069
     126       0       0       2       0                               0D   1070
     124     961       0       0       0                        00000000D   1071
     124       0       0       4       0                               0D   1072
     100     965       0       0       0            1071        01010000D   1073
     100       0       0       2       0                               0D   1074
     126     967       0       0       0                        01010500D   1075
     126       0       0       2       0                               0D   1076
     110     969       0       0       0                        01010000D   1077
     110       0       0       2       0                               0D   1078
     126     971       0       0       0                        01010500D   1079
     126       0       0       2       0                               0D   1080
     100     973       0       0       0                        01010000D   1081
     100       0       0       2       0                               0D   1082
     102     975       0       0       0                        01010500D   1083
     102       0       0       1       0                               0D   1084
     102     976       0       0       0                        01010000D   1085
     102       0       0       1       0                               0D   1086
     142     977       0       0       0                        00010500D   1087
     142       0       0       1       0                               0D   1088
     144     978       0       0       0                        00000000D   1089
     144       0      -1       1       0                               0D   1090
     110     979       0       0       0                        01010000D   1091
     110       0       0       2       0                               0D   1092
     110     981       0       0       0                        01010000D   1093
     110       0       0       2       0                               0D   1094
     120     983       0       0       0                        01010000D   1095
     120       0       0       1       0                               0D   1096
     126     984       0       0       0                        01010500D   1097
     126       0       0       2       0                               0D   1098
     110     986       0       0       0                        01010000D   1099
     110       0       0       2       0                               0D   1100
     126     988       0       0       0                        01010500D   1101
     126       0       0       2       0                               0D   1102
     124     990       0       0       0                        00000000D   1103
     124       0       0       4       0                               0D   1104
     100     994       0       0       0            1103        01010000D   1105
     100       0       0       2       0                               0D   1106
     126     996       0       0       0                        01010500D   1107
     126       0       0       2       0                               0D   1108
     110     998       0       0       0                        01010000D   1109
     110       0       0       2       0                               0D   1110
     126    1000       0       0       0                        01010500D   1111
     126       0       0       2       0                               0D   1112
     100    1002       0       0       0                        01010000D   1113
     100       0       0       2       0                               0D   1114
     102    1004       0       0       0                        01010500D   1115
     102       0       0       1       0                               0D   1116
     102    1005       0       0       0                        01010000D   1117
     102       0       0       1       0                               0D   1118
     142    1006       0       0       0                        00010500D   1119
     142       0       0       1       0                               0D   1120
     144    1007       0       0       0                        00000000D   1121
     144       0      -1       1       0                               0D   1122
     110    1008       0       0       0                        01010000D   1123
     110       0       0       2       0                               0D   1124
     110    1010       0       0       0                        01010000D   1125
     110       0       0       2       0                               0D   1126
     120    1012       0       0       0                        01010000D   1127
     120       0       0       1       0                               0D   1128
     126    1013       0       0       0                        01010500D   1129
     126       0       0       2       0                               0D   1130
     110    1015       0       0       0                        01010000D   1131
     110       0       0       2       0                               0D   1132
     126    1017       0       0       0                        01010500D   1133
     126       0       0       2       0                               0D   1134
     124    1019       0       0       0                        00000000D   1135
     124       0       0       4       0                               0D   1136
     100    1023       0       0       0            1135        01010000D   1137
     100       0       0       2       0                               0D   1138
     126    1025       0       0       0                        01010500D   1139
     126       0       0       2       0                               0D   1140
     110    1027       0       0       0                        01010000D   1141
     110       0       0       2       0                               0D   1142
     126    1029       0       0       0                        01010500D   1143
     126       0       0       2       0                               0D   1144
     100    1031       0       0       0                        01010000D   1145
     100       0       0       2       0                               0D   1146
     102    1033       0       0       0                        01010500D   1147
     102       0       0       1       0                               0D   1148
     102    1034       0       0       0                        01010000D   1149
     102       0       0       1       0                               0D   1150
     142    1035       0       0       0                        00010500D   1151
     142       0       0       1       0                               0D   1152
     144    1036       0       0       0                        00000000D   1153
     144       0      -1       1       0                               0D   1154
     110    1037       0       0       0                        01010000D   1155
     110       0       0       2       0                               0D   1156
     110    1039       0       0       0                        01010000D   1157
     110       0       0       2       0                               0D   1158
     120    1041       0       0       0                        01010000D   1159
     120       0       0       1       0                               0D   1160
     126    1042       0       0       0                        01010500D   1161
     126       0       0       2       0                               0D   1162
     110    1044       0       0       0                        01010000D   1163
     110       0       0       2       0                               0D   1164
     126    1046       0       0       0                        01010500D   1165
     126       0       0       2       0                               0D   1166
     124    1048       0       0       0                        00000000D   1167
     124       0       0       4       0                               0D   1168
     100    1052       0       0       0            1167        01010000D   1169
     100       0       0       2       0                               0D   1170
     126    1054       0       0       0                        01010500D   1171
     126       0       0       2       0                               0D   1172
     110    1056       0       0       0                        01010000D   1173
     110       0       0       2       0                               0D   1174
     126    1058       0       0       0                        01010500D   1175
     126       0       0       2       0                               0D   1176
     100    1060       0       0       0                        01010000D   1177
     100       0       0       2       0                               0D   1178
     102    1062       0       0       0                        01010500D   1179
     102       0       0       1       0                               0D   1180
     102    1063       0       0       0                        01010000D   1181
     102       0       0       1       0                               0D   1182
     142    1064       0       0       0                        00010500D   1183
     142       0       0       1       0                               0D   1184
     144    1065       0       0       0                        00000000D   1185
     144       0      -1       1       0                               0D   1186
     110    1066       0       0       0                        01010000D   1187
     110       0       0       2       0                               0D   1188
     110    1068       0       0       0                        01010000D   1189
     110       0       0       2       0                               0D   1190
     120    1070       0       0       0                        01010000D   1191
     120       0       0       1       0                               0D   1192
     126    1071       0       0       0                        01010500D   1193
     126       0       0       2       0                               0D   1194
     110    1073       0       0       0                        01010000D   1195
     110       0       0       2       0                               0D   1196
     126    1075       0       0       0                        01010500D   1197
     126       0       0       2       0                               0D   1198
     124    1077       0       0       0                        00000000D   1199
     124       0       0       4       0                               0D   1200
     100    1081       0       0       0            1199        01010000D   1201
     100       0       0       2       0                               0D   1202
     126    1083       0       0       0                        01010500D   1203
     126       0       0       2       0                               0D   1204
     110    1085       0       0       0                        01010000D   1205
     110       0       0       2       0                               0D   1206
     126    1087       0       0       0                        01010500D   1207
     126       0       0       2       0                               0D   1208
     100    1089       0       0       0                        01010000D   1209
     100       0       0       2       0                               0D   1210
     102    1091       0       0       0                        01010500D   1211
     102       0       0       1       0                               0D   1212
     102    1092       0       0       0                        01010000D   1213
     102       0       0       1       0                               0D   1214
     142    1093       0       0       0                        00010500D   1215
     142       0       0       1       0                               0D   1216
     144    1094       0       0       0                        00000000D   1217
     144       0      -1       1       0                               0D   1218
     110    1095       0       0       0                        01010000D   1219
     110       0       0       2       0                               0D   1220
     110    1097       0       0       0                        01010000D   1221
     110       0       0       2       0                               0D   1222
     120    1099       0       0       0                        01010000D   1223
     120       0       0       1       0                               0D   1224
     126    1100       0       0       0                        01010500D   1225
     126       0       0       2       0                               0D   1226
     110    1102       0       0       0                        01010000D   1227
     110       0       0       2       0                               0D   1228
     126    1104       0       0       0                        01010500D   1229
     126       0       0       2       0                               0D   1230
     124    1106       0       0       0                        00000000D   1231
     124       0       0       4       0                               0D   1232
     100    1110       0       0       0            1231        01010000D   1233
     100       0       0       2       0                               0D   1234
     126    1112       0       0       0                        01010500D   1235
     126       0       0       2       0                               0D   1236
     110    1114       0       0       0                        01010000D   1237
     110       0       0       2       0                               0D   1238
     126    1116       0       0       0                        01010500D   1239
     126       0       0       2       0                               0D   1240
     100    1118       0       0       0                        01010000D   1241
     100       0       0       2       0                               0D   1242
     102    1120       0       0       0                        01010500D   1243
     102       0       0       1       0                               0D   1244
     102    1121       0       0       0                        01010000D   1245
     102       0       0       1       0                               0D   1246
     142    1122       0       0       0                        00010500D   1247
     142       0       0       1       0                               0D   1248
     144    1123       0       0       0                        00000000D   1249
     144       0      -1       1       0                               0D   1250
     110    1124       0       0       0                        01010000D   1251
     110       0       0       2       0                               0D   1252
     110    1126       0       0       0                        01010000D   1253
     110       0       0       2       0                               0D   1254
     120    1128       0       0       0                        01010000D   1255
     120       0       0       1       0                               0D   1256
     126    1129       0       0       0                        01010500D   1257
     126       0       0       2       0                               0D   1258
     110    1131       0       0       0                        01010000D   1259
     110       0       0       2       0                               0D   1260
     126    1133       0       0       0                        01010500D   1261
     126       0       0       2       0                               0D   1262
     124    1135       0       0       0                        00000000D   1263
     124       0       0       4       0                               0D   1264
     100    1139       0       0       0            1263        01010000D   1265
     100       0       0       2       0                               0D   1266
     126    1141       0       0       0                        01010500D   1267
     126       0       0       2       0                               0D   1268
     110    1143       0       0       0                        01010000D   1269
     110       0       0       2       0                               0D   1270
     126    1145       0       0       0                        01010500D   1271
     126       0       0       2       0                               0D   1272
     100    1147       0       0       0                        01010000D   1273
     100       0       0       2       0                               0D   1274
     102    1149       0       0       0                        01010500D   1275
     102       0       0       1       0                               0D   1276
     102    1150       0       0       0                        01010000D   1277
     102       0       0       1       0                               0D   1278
     142    1151       0       0       0                        00010500D   1279
     142       0       0       1       0                               0D   1280
     144    1152       0       0       0                        00000000D   1281
     144       0      -1       1       0                               0D   1282
     110    1153       0       0       0                        01010000D   1283
     110       0       0       2       0                               0D   1284
     110    1155       0       0       0                        01010000D   1285
     110       0       0       2       0                               0D   1286
     120    1157       0       0       0                        01010000D   1287
     120       0       0       1       0                               0D   1288
     126    1158       0       0       0                        01010500D   1289
     126       0       0       2       0                               0D   1290
     110    1160       0       0       0                        01010000D   1291
     110       0       0       2       0                               0D   1292
     126    1162       0       0       0                        01010500D   1293
     126       0       0       2       0                               0D   1294
     124    1164       0       0       0                        00000000D   1295
     124       0       0       4       0                               0D   1296
     100    1168       0       0       0            1295        01010000D   1297
     100       0       0       2       0                               0D   1298
     126    1170       0       0       0                        01010500D   1299
     126       0       0       2       0                               0D   1300
     110    1172       0       0       0                        01010000D   1301
     110       0       0       2       0                               0D   1302
     126    1174       0       0       0                        01010500D   1303
     126       0       0       2       0                               0D   1304
     100    1176       0       0       0                        01010000D   1305
     100       0       0       2       0                               0D   1306
     102    1178       0       0       0                        01010500D   1307
     102       0       0       1       0                               0D   1308
     102    1179       0       0       0                        01010000D   1309
     102       0       0       1       0                               0D   1310
     142    1180       0       0       0                        00010500D   1311
     142       0       0       1       0                               0D   1312
     144    1181       0       0       0                        00000000D   1313
     144       0      -1       1       0                               0D   1314
     110    1182       0       0       0                        01010000D   1315
     110       0       0       2       0                               0D   1316
     110    1184       0       0       0                        01010000D   1317
     110       0       0       2       0                               0D   1318
     120    1186       0       0       0                        01010000D   1319
     120       0       0       1       0                               0D   1320
     126    1187       0       0       0                        01010500D   1321
     126       0       0       2       0                               0D   1322
     110    1189       0       0       0                        01010000D   1323
     110       0       0       2       0                               0D   1324
     126    1191       0       0       0                        01010500D   1325
     126       0       0       2       0                               0D   1326
     124    1193       0       0       0                        00000000D   1327
     124       0       0       4       0                               0D   1328
     100    1197       0       0       0            1327        01010000D   1329
     100       0       0       2       0                               0D   1330
     126    1199       0       0       0                        01010500D   1331
     126       0       0       2       0                               0D   1332
     110    1201       0       0       0                        01010000D   1333
     110       0       0       2       0                               0D   1334
     126    1203       0       0       0                        01010500D   1335
     126       0       0       2       0                               0D   1336
     100    1205       0       0       0                        01010000D   1337
     100       0       0       2       0                               0D   1338
     102    1207       0       0       0                        01010500D   1339
     102       0       0       1       0                               0D   1340
     102    1208       0       0       0                        01010000D   1341
     102       0       0       1       0                               0D   1342
     142    1209       0       0       0                        00010500D   1343
     142       0       0       1       0                               0D   1344
     144    1210       0       0       0                        00000000D   1345
     144       0      -1       1       0                               0D   1346
     110    1211       0       0       0                        01010000D   1347
     110       0       0       2       0                               0D   1348
     110    1213       0       0       0                        01010000D   1349
     110       0       0       2       0                               0D   1350
     120    1215       0       0       0                        01010000D   1351
     120       0       0       1       0                               0D   1352
     126    1216       0       0       0                        01010500D   1353
     126       0       0       2       0                               0D   1354
     110    1218       0       0       0                        01010000D   1355
     110       0       0       2       0                               0D   1356
     126    1220       0       0       0                        01010500D   1357
     126       0       0       2       0                               0D   1358
     124    1222       0       0       0                        00000000D   1359
     124       0       0       4       0                               0D   1360
     100    1226       0       0       0            1359        01010000D   1361
     100       0       0       2       0                               0D   1362
     126    1228       0       0       0                        01010500D   1363
     126       0       0       2       0                               0D   1364
     110    1230       0       0       0                        01010000D   1365
     110       0       0       2       0                               0D   1366
     126    1232       0       0       0                        01010500D   1367
     126       0       0       2       0                               0D   1368
     100    1234       0       0       0                        01010000D   1369
     100       0       0       2       0                               0D   1370
     102    1236       0       0       0                        01010500D   1371
     102       0       0       1       0                               0D   1372
     102    1237       0       0       0                        01010000D   1373
     102       0       0       1       0                               0D   1374
     142    1238       0       0       0                        00010500D   1375
     142       0       0       1       0                               0D   1376
     144    1239       0       0       0                        00000000D   1377
     144       0      -1       1       0                               0D   1378
     110    1240       0       0       0                        01010000D   1379
     110       0       0       2       0                               0D   1380
     110    1242       0       0       0                        01010000D   1381
     110       0       0       2       0                               0D   1382
     120    1244       0       0       0                        01010000D   1383
     120       0       0       1       0                               0D   1384
     126    1245       0       0       0                        01010500D   1385
     126       0       0       2       0                               0D   1386
     110    1247       0       0       0                        01010000D   1387
     110       0       0       2       0                               0D   1388
     126    1249       0       0       0                        01010500D   1389
     126       0       0       2       0                               0D   1390
     124    1251       0       0       0                        00000000D   1391
     124       0       0       4       0                               0D   1392
     100    1255       0       0       0            1391        01010000D   1393
     100       0       0       2       0                               0D   1394
     126    1257       0       0       0                        01010500D   1395
     126       0       0       2       0                               0D   1396
     110    1259       0       0       0                        01010000D   1397
     110       0       0       2       0                               0D   1398
     126    1261       0       0       0                        01010500D   1399
     126       0       0       2       0                               0D   1400
     100    1263       0       0       0                        01010000D   1401
     100       0       0       2       0                               0D   1402
     102    1265       0       0       0                        01010500D   1403
     102       0       0       1       0                               0D   1404
     102    1266       0       0       0                        01010000D   1405
     102       0       0       1       0                               0D   1406
     142    1267       0       0       0                        00010500D   1407
     142       0       0       1       0                               0D   1408
     144    1268       0       0       0                        00000000D   1409
     144       0      -1       1       0                               0D   1410
     110    1269       0       0       0                        01010000D   1411
     110       0       0       2       0                               0D   1412
     110    1271       0       0       0                        01010000D   1413
     110       0       0       2       0                               0D   1414
     120    1273       0       0       0                        01010000D   1415
     120       0       0       1       0                               0D   1416
     126    1274       0       0       0                        01010500D   1417
     126       0       0       2       0                               0D   1418
     110    1276       0       0       0                        01010000D   1419
     110       0       0       2       0                               0D   1420
     126    1278       0       0       0                        01010500D   1421
     126       0       0       2       0                               0D   1422
     124    1280       0       0       0                        00000000D   1423
     124       0       0       4       0                               0D   1424
     100    1284       0       0       0            1423        01010000D   1425
     100       0       0       2       0                               0D   1426
     126    1286       0       0       0                        01010500D   1427
     126       0       0       2       0                               0D   1428
     110    1288       0       0       0                        01010000D   1429
     110       0       0       2       0                               0D   1430
     126    1290       0       0       0                        01010500D   1431
     126       0       0       2       0                               0D   1432
     100    1292       0       0       0                        01010000D   1433
     100       0       0       2       0                               0D   1434
     102    1294       0       0       0                        01010500D   1435
     102       0       0       1       0                               0D   1436
     102    1295       0       0       0                        01010000D   1437
     102       0       0       1       0                               0D   1438
     142    1296       0       0       0                        00010500D   1439
     142       0       0       1       0                               0D   1440
     144    1297       0       0       0                        00000000D   1441
     144       0      -1       1       0                               0D   1442
     110    1298       0       0       0                        01010000D   1443
     110       0       0       2       0                               0D   1444
     110    1300       0       0       0                        01010000D   1445
     110       0       0       2       0                               0D   1446
     120    1302       0       0       0                        01010000D   1447
     120       0       0       1       0                               0D   1448
     126    1303       0       0       0                        01010500D   1449
     126       0       0       2       0                               0D   1450
     110    1305       0       0       0                        01010000D   1451
     110       0       0       2       0                               0D   1452
     126    1307       0       0       0                        01010500D   1453
     126       0       0       2       0                               0D   1454
     124    1309       0       0       0                        00000000D   1455
     124       0       0       4       0                               0D   1456
     100    1313       0       0       0            1455        01010000D   1457
     100       0       0       2       0                               0D   1458
     126    1315       0       0       0                        01010500D   1459
     126       0       0       2       0                               0D   1460
     110    1317       0       0       0                        01010000D   1461
     110       0       0       2       0                               0D   1462
     126    1319       0       0       0                        01010500D   1463
     126       0       0       2       0                               0D   1464
     100    1321       0       0       0                        01010000D   1465
     100       0       0       2       0                               0D   1466
     102    1323       0       0       0                        01010500D   1467
     102       0       0       1       0                               0D   1468
     102    1324       0       0       0                        01010000D   1469
     102       0       0       1       0                               0D   1470
     142    1325       0       0       0                        00010500D   1471
     142       0       0       1       0                               0D   1472
     144    1326       0       0       0                        00000000D   1473
     144       0      -1       1       0                               0D   1474
     110    1327       0       0       0                        01010000D   1475
     110       0       0       2       0                               0D   1476
     110    1329       0       0       0                        01010000D   1477
     110       0       0       2       0                               0D   1478
     120    1331       0       0       0                        01010000D   1479
     120       0       0       1       0                               0D   1480
     126    1332       0       0       0                        01010500D   1481
     126       0       0       2       0                               0D   1482
     110    1334       0       0       0                        01010000D   1483
     110       0       0       2       0                               0D   1484
     126    1336       0       0       0                        01010500D   1485
     126       0       0       2       0                               0D   1486
     124    1338       0       0       0                        00000000D   1487
     124       0       0       4       0                               0D   1488
     100    1342       0       0       0            1487        01010000D   1489
     100       0       0       2       0                               0D   1490
     126    1344       0       0       0                        01010500D   1491
     126       0       0       2       0                               0D   1492
     110    1346       0       0       0                        01010000D   1493
     110       0       0       2       0                               0D   1494
     126    1348       0       0       0                        01010500D   1495
     126       0       0       2       0                               0D   1496
     100    1350       0       0       0                        01010000D   1497
     100       0       0       2       0                               0D   1498
     102    1352       0       0       0                        01010500D   1499
     102       0       0       1       0                               0D   1500
     102    1353       0       0       0                        01010000D   1501
     102       0       0       1       0                               0D   1502
     142    1354       0       0       0                        00010500D   1503
     142       0       0       1       0                               0D   1504
     144    1355       0       0       0                        00000000D   1505
     144       0      -1       1       0                               0D   1506
     110    1356       0       0       0                        01010000D   1507
     110       0       0       2       0                               0D   1508
     110    1358       0       0       0                        01010000D   1509
     110       0       0       2       0                               0D   1510
     120    1360       0       0       0                        01010000D   1511
     120       0       0       1       0                               0D   1512
     126    1361       0       0       0                        01010500D   1513
     126       0       0       2       0                               0D   1514
     110    1363       0       0       0                        01010000D   1515
     110       0       0       2       0                               0D   1516
     126    1365       0       0       0                        01010500D   1517
     126       0       0       2       0                               0D   1518
     124    1367       0       0       0                        00000000D   1519
     124       0       0       4       0                               0D   1520
     100    1371       0       0       0            1519        01010000D   1521
     100       0       0       2       0                               0D   1522
     126    1373       0       0       0                        01010500D   1523
     126       0       0       2       0                               0D   1524
     110    1375       0       0       0                        01010000D   1525
     110       0       0       2       0                               0D   1526
     126    1377       0       0       0                        01010500D   1527
     126       0       0       2       0                               0D   1528
     100    1379       0       0       0                        01010000D   1529
     100       0       0       2       0                               0D   1530
     102    1381       0       0       0                        01010500D   1531
     102       0       0       1       0                               0D   1532
     102    1382       0       0       0                        01010000D   1533
     102       0       0       1       0                               0D   1534
     142    1383       0       0       0                        00010500D   1535
     142       0       0       1       0                               0D   1536
     144    1384       0       0       0                        00000000D   1537
     144       0      -1       1       0                               0D   1538
     110    1385       0       0       0                        01010000D   1539
     110       0       0       2       0                               0D   1540
     110    1387       0       0       0                        01010000D   1541
     110       0       0       1       0                               0D   1542
     120    1388       0       0       0                        01010000D   1543
     120       0       0       1       0                               0D   1544
     126    1389       0       0       0                        01010500D   1545
     126       0       0       2       0                               0D   1546
     110    1391       0       0       0                        01010000D   1547
     110       0       0       1       0                               0D   1548
     126    1392       0       0       0                        01010500D   1549
     126       0       0       2       0                               0D   1550
     124    1394       0       0       0                        00000000D   1551
     124       0       0       4       0                               0D   1552
     100    1398       0       0       0            1551        01010000D   1553
     100       0       0       2       0                               0D   1554
     126    1400       0       0       0                        01010500D   1555
     126       0       0       2       0                               0D   1556
     110    1402       0       0       0                        01010000D   1557
     110       0       0       2       0                               0D   1558
     126    1404       0       0       0                        01010500D   1559
     126       0       0       2       0                               0D   1560
     100    1406       0       0       0                        01010000D   1561
     100       0       0       2       0                               0D   1562
     102    1408       0       0       0                        01010500D   1563
     102       0       0       1       0                               0D   1564
     102    1409       0       0       0                        01010000D   1565
     102       0       0       1       0                               0D   1566
     142    1410       0       0       0                        00010500D   1567
     142       0       0       1       0                               0D   1568
     144    1411       0       0       0                        00000000D   1569
     144       0      -1       1       0                               0D   1570
     110    1412       0       0       0                        01010000D   1571
     110       0       0       2       0                               0D   1572
     110    1414       0       0       0                        01010000D   1573
     110       0       0       1       0                               0D   1574
     120    1415       0       0       0                        01010000D   1575
     120       0       0       1       0                               0D   1576
     126    1416       0       0       0                        01010500D   1577
     126       0       0       2       0                               0D   1578
     110    1418       0       0       0                        01010000D   1579
     110       0       0       2       0                               0D   1580
     126    1420       0       0       0                        01010500D   1581
     126       0       0       2       0                               0D   1582
     124    1422       0       0       0                        00000000D   1583
     124       0       0       4       0                               0D   1584
     100    1426       0       0       0            1583        01010000D   1585
     100       0       0       2       0                               0D   1586
     126    1428       0       0       0                        01010500D   1587
     126       0       0       2       0                               0D   1588
     110    1430       0       0       0                        01010000D   1589
     110       0       0       1       0                               0D   1590
     126    1431       0       0       0                        01010500D   1591
     126       0       0       2       0                               0D   1592
     100    1433       0       0       0                        01010000D   1593
     100       0       0       2       0                               0D   1594
     102    1435       0       0       0                        01010500D   1595
     102       0       0       1       0                               0D   1596
     102    1436       0       0       0                        01010000D   1597
     102       0       0       1       0                               0D   1598
     142    1437       0       0       0                        00010500D   1599
     142       0       0       1       0                               0D   1600
     144    1438       0       0       0                        00000000D   1601
     144       0      -1       1       0                               0D   1602
     110    1439       0       0       0                        01010000D   1603
     110       0       0       2       0                               0D   1604
     110    1441       0       0       0                        01010000D   1605
     110       0       0       1       0                               0D   1606
     120    1442       0       0       0                        01010000D   1607
     120       0       0       1       0                               0D   1608
     126    1443       0       0       0                        01010500D   1609
     126       0       0       2       0                               0D   1610
     110    1445       0       0       0                        01010000D   1611
     110       0       0       1       0                               0D   1612
     126    1446       0       0       0                        01010500D   1613
     126       0       0       2       0                               0D   1614
     124    1448       0       0       0                        00000000D   1615
     124       0       0       4       0                               0D   1616
     100    1452       0       0       0            1615        01010000D   1617
     100       0       0       2       0                               0D   1618
     126    1454       0       0       0                        01010500D   1619
     126       0       0       2       0                               0D   1620
     110    1456       0       0       0                        01010000D   1621
     110       0       0       1       0                               0D   1622
     126    1457       0       0       0                        01010500D   1623
     126       0       0       2       0                               0D   1624
     100    1459       0       0       0                        01010000D   1625
     100       0       0       2       0                               0D   1626
     102    1461       0       0       0                        01010500D   1627
     102       0       0       1       0                               0D   1628
     102    1462       0       0       0                        01010000D   1629
     102       0       0       1       0                               0D   1630
     142    1463       0       0       0                        00010500D   1631
     142       0       0       1       0                               0D   1632
     144    1464       0       0       0                        00000000D   1633
     144       0      -1       1       0                               0D   1634
     110    1465       0       0       0                        01010000D   1635
     110       0       0       2       0                               0D   1636
     110    1467       0       0       0                        01010000D   1637
     110       0       0       1       0                               0D   1638
     120    1468       0       0       0                        01010000D   1639
     120       0       0       1       0                               0D   1640
     126    1469       0       0       0                        01010500D   1641
     126       0       0       2       0                               0D   1642
     110    1471       0       0       0                        01010000D   1643
     110       0       0       2       0                               0D   1644
     126    1473       0       0       0                        01010500D   1645
     126       0       0       2       0                               0D   1646
     124    1475       0       0       0                        00000000D   1647
     124       0       0       4       0                               0D   1648
     100    1479       0       0       0            1647        01010000D   1649
     100       0       0       2       0                               0D   1650
     126    1481       0       0       0                        01010500D   1651
     126       0       0       2       0                               0D   1652
     110    1483       0       0       0                        01010000D   1653
     110       0       0       1       0                               0D   1654
     126    1484       0       0       0                        01010500D   1655
     126       0       0       2       0                               0D   1656
     100    1486       0       0       0                        01010000D   1657
     100       0       0       2       0                               0D   1658
     102    1488       0       0       0                        01010500D   1659
     102       0       0       1       0                               0D   1660
     102    1489       0       0       0                        01010000D   1661
     102       0       0       1       0                               0D   1662
     142    1490       0       0       0                        00010500D   1663
     142       0       0       1       0                               0D   1664
     144    1491       0       0       0                        00000000D   1665
     144       0      -1       1       0                               0D   1666
     110    1492       0       0       0                        01010000D   1667
     110       0       0       2       0                               0D   1668
     110    1494       0       0       0                        01010000D   1669
     110       0       0       2       0                               0D   1670
     120    1496       0       0       0                        01010000D   1671
     120       0       0       1       0                               0D   1672
     126    1497       0       0       0                        01010500D   1673
     126       0       0       2       0                               0D   1674
     110    1499       0       0       0                        01010000D   1675
     110       0       0       2       0                               0D   1676
     126    1501       0       0       0                        01010500D   1677
     126       0       0       2       0                               0D   1678
     124    1503       0       0       0                        00000000D   1679
     124       0       0       4       0                               0D   1680
     100    1507       0       0       0            1679        01010000D   1681
     100       0       0       2       0                               0D   1682
     126    1509       0       0       0                        01010500D   1683
     126       0       0       2       0                               0D   1684
     110    1511       0       0       0                        01010000D   1685
     110       0       0       2       0                               0D   1686
     126    1513       0       0       0                        01010500D   1687
     126       0       0       2       0                               0D   1688
     100    1515       0       0       0                        01010000D   1689
     100       0       0       2       0                               0D   1690
     102    1517       0       0       0                        01010500D   1691
     102       0       0       1       0                               0D   1692
     102    1518       0       0       0                        01010000D   1693
     102       0       0       1       0                               0D   1694
     142    1519       0       0       0                        00010500D   1695
     142       0       0       1       0                               0D   1696
     144    1520       0       0       0                        00000000D   1697
     144       0      -1       1       0                               0D   1698
     110    1521       0       0       0                        01010000D   1699
     110       0       0       2       0                               0D   1700
     110    1523       0       0       0                        01010000D   1701
     110       0       0       2       0                               0D   1702
     120    1525       0       0       0                        01010000D   1703
     120       0       0       1       0                               0D   1704
     126    1526       0       0       0                        01010500D   1705
     126       0       0       2       0                               0D   1706
     110    1528       0       0       0                        01010000D   1707
     110       0       0       2       0                               0D   1708
     126    1530       0       0       0                        01010500D   1709
     126       0       0       2       0                               0D   1710
     124    1532       0       0       0                        00000000D   1711
     124       0       0       4       0                               0D   1712
     100    1536       0       0       0            1711        01010000D   1713
     100       0       0       2       0                               0D   1714
     126    1538       0       0       0                        01010500D   1715
     126       0       0       2       0                               0D   1716
     110    1540       0       0       0                        01010000D   1717
     110       0       0       2       0                               0D   1718
     126    1542       0       0       0                        01010500D   1719
     126       0       0       2       0                               0D   1720
     100    1544       0       0       0                        01010000D   1721
     100       0       0       2       0                               0D   1722
     102    1546       0       0       0                        01010500D   1723
     102       0       0       1       0                               0D   1724
     102    1547       0       0       0                        01010000D   1725
     102       0       0       1       0                               0D   1726
     142    1548       0       0       0                        00010500D   1727
     142       0       0       1       0                               0D   1728
     144    1549       0       0       0                        00000000D   1729
     144       0      -1       1       0                               0D   1730
     110    1550       0       0       0                        01010000D   1731
     110       0       0       2       0                               0D   1732
     110    1552       0       0       0                        01010000D   1733
     110       0       0       1       0                               0D   1734
     120    1553       0       0       0                        01010000D   1735
     120       0       0       1       0                               0D   1736
     126    1554       0       0       0                        01010500D   1737
     126       0       0       2       0                               0D   1738
     110    1556       0       0       0                        01010000D   1739
     110       0       0       1       0                               0D   1740
     126    1557       0       0       0                        01010500D   1741
     126       0       0       2       0                               0D   1742
     124    1559       0       0       0                        00000000D   1743
     124       0       0       4       0                               0D   1744
     100    1563       0       0       0            1743        01010000D   1745
     100       0       0       2       0                               0D   1746
     126    1565       0       0       0                        01010500D   1747
     126       0       0       2       0                               0D   1748
     110    1567       0       0       0                        01010000D   1749
     110       0       0       2       0                               0D   1750
     126    1569       0       0       0                        01010500D   1751
     126       0       0       2       0                               0D   1752
     100    1571       0       0       0                        01010000D   1753
     100       0       0       2       0                               0D   1754
     102    1573       0       0       0                        01010500D   1755
     102       0       0       1       0                               0D   1756
     102    1574       0       0       0                        01010000D   1757
     102       0       0       1       0                               0D   1758
     142    1575       0       0       0                        00010500D   1759
     142       0       0       1       0                               0D   1760
     144    1576       0       0       0                        00000000D   1761
     144       0      -1       1       0                               0D   1762
     110    1577       0       0       0                        01010000D   1763
     110       0       0       1       0                               0D   1764
     110    1578       0       0       0                        01010000D   1765
     110       0       0       1       0                               0D   1766
     120    1579       0       0       0                        01010000D   1767
     120       0       0       1       0                               0D   1768
     126    1580       0       0       0                        01010500D   1769
     126       0       0       2       0                               0D   1770
     110    1582       0       0       0                        01010000D   1771
     110       0       0       1       0                               0D   1772
     126    1583       0       0       0                        01010500D   1773
     126       0       0       2       0                               0D   1774
     124    1585       0       0       0                        00000000D   1775
     124       0       0       3       0                               0D   1776
     100    1588       0       0       0            1775        01010000D   1777
     100       0       0       2       0                               0D   1778
     126    1590       0       0       0                        01010500D   1779
     126       0       0       2       0                               0D   1780
     110    1592       0       0       0                        01010000D   1781
     110       0       0       1       0                               0D   1782
     126    1593       0       0       0                        01010500D   1783
     126       0       0       2       0                               0D   1784
     100    1595       0       0       0                        01010000D   1785
     100       0       0       2       0                               0D   1786
     102    1597       0       0       0                        01010500D   1787
     102       0       0       1       0                               0D   1788
     102    1598       0       0       0                        01010000D   1789
     102       0       0       1       0                               0D   1790
     142    1599       0       0       0                        00010500D   1791
     142       0       0       1       0                               0D   1792
     144    1600       0       0       0                        00000000D   1793
     144       0      -1       1       0                               0D   1794
     110    1601       0       0       0                        01010000D   1795
     110       0       0       2       0                               0D   1796
     110    1603       0       0       0                        01010000D   1797
     110       0       0       1       0                               0D   1798
     120    1604       0       0       0                        01010000D   1799
     120       0       0       1       0                               0D   1800
     126    1605       0       0       0                        01010500D   1801
     126       0       0       2       0                               0D   1802
     110    1607       0       0       0                        01010000D   1803
     110       0       0       1       0                               0D   1804
     126    1608       0       0       0                        01010500D   1805
     126       0       0       2       0                               0D   1806
     124    1610       0       0       0                        00000000D   1807
     124       0       0       4       0                               0D   1808
     100    1614       0       0       0            1807        01010000D   1809
     100       0       0       2       0                               0D   1810
     126    1616       0       0       0                        01010500D   1811
     126       0       0       2       0                               0D   1812
     110    1618       0       0       0                        01010000D   1813
     110       0       0       1       0                               0D   1814
     126    1619       0       0       0                        01010500D   1815
     126       0       0       2       0                               0D   1816
     100    1621       0       0       0                        01010000D   1817
     100       0       0       2       0                               0D   1818
     102    1623       0       0       0                        01010500D   1819
     102       0       0       1       0                               0D   1820
     102    1624       0       0       0                        01010000D   1821
     102       0       0       1       0                               0D   1822
     142    1625       0       0       0                        00010500D   1823
     142       0       0       1       0                               0D   1824
     144    1626       0       0       0                        00000000D   1825
     144       0      -1       1       0                               0D   1826
     110    1627       0       0       0                        01010000D   1827
     110       0       0       1       0                               0D   1828
     110    1628       0       0       0                        01010000D   1829
     110       0       0       1       0                               0D   1830
     120    1629       0       0       0                        01010000D   1831
     120       0       0       1       0                               0D   1832
     126    1630       0       0       0                        01010500D   1833
     126       0       0       2       0                               0D   1834
     110    1632       0       0       0                        01010000D   1835
     110       0       0       1       0                               0D   1836
     126    1633       0       0       0                        01010500D   1837
     126       0       0       2       0                               0D   1838
     124    1635       0       0       0                        00000000D   1839
     124       0       0       3       0                               0D   1840
     100    1638       0       0       0            1839        01010000D   1841
     100       0       0       2       0                               0D   1842
     126    1640       0       0       0                        01010500D   1843
     126       0       0       2       0                               0D   1844
     110    1642       0       0       0                        01010000D   1845
     110       0       0       1       0                               0D   1846
     126    1643       0       0       0                        01010500D   1847
     126       0       0       2       0                               0D   1848
     100    1645       0       0       0                        01010000D   1849
     100       0       0       2       0                               0D   1850
     102    1647       0       0       0                        01010500D   1851
     102       0       0       1       0                               0D   1852
     102    1648       0       0       0                        01010000D   1853
     102       0       0       1       0                               0D   1854
     142    1649       0       0       0                        00010500D   1855
     142       0       0       1       0                               0D   1856
     144    1650       0       0       0                        00000000D   1857
     144       0      -1       1       0                               0D   1858
     110    1651       0       0       0                        01010000D   1859
     110       0       0       2       0                               0D   1860
     110    1653       0       0       0                        01010000D   1861
     110       0       0       1       0                               0D   1862
     120    1654       0       0       0                        01010000D   1863
     120       0       0       1       0                               0D   1864
     126    1655       0       0       0                        01010500D   1865
     126       0       0       2       0                               0D   1866
     110    1657       0       0       0                        01010000D   1867
     110       0       0       1       0                               0D   1868
     126    1658       0       0       0                        01010500D   1869
     126       0       0       2       0                               0D   1870
     124    1660       0       0       0                        00000000D   1871
     124       0       0       4       0                               0D   1872
     100    1664       0       0       0            1871        01010000D   1873
     100       0       0       2       0                               0D   1874
     126    1666       0       0       0                        01010500D   1875
     126       0       0       2       0                               0D   1876
     110    1668       0       0       0                        01010000D   1877
     110       0       0       1       0                               0D   1878
     126    1669       0       0       0                        01010500D   1879
     126       0       0       2       0                               0D   1880
     100    1671       0       0       0                        01010000D   1881
     100       0       0       2       0                               0D   1882
     102    1673       0       0       0                        01010500D   1883
     102       0       0       1       0                               0D   1884
     102    1674       0       0       0                        01010000D   1885
     102       0       0       1       0                               0D   1886
     142    1675       0       0       0                        00010500D   1887
     142       0       0       1       0                               0D   1888
     144    1676       0       0       0                        00000000D   1889
     144       0      -1       1       0                               0D   1890
     110    1677       0       0       0                        01010000D   1891
     110       0       0       1       0                               0D   1892
     110    1678       0       0       0                        01010000D   1893
     110       0       0       1       0                               0D   1894
     120    1679       0       0       0                        01010000D   1895
     120       0       0       1       0                               0D   1896
     126    1680       0       0       0                        01010500D   1897
     126       0       0       2       0                               0D   1898
     110    1682       0       0       0                        01010000D   1899
     110       0       0       1       0                               0D   1900
     126    1683       0       0       0                        01010500D   1901
     126       0       0       2       0                               0D   1902
     124    1685       0       0       0                        00000000D   1903
     124       0       0       4       0                               0D   1904
     100    1689       0       0       0            1903        01010000D   1905
     100       0       0       2       0                               0D   1906
     126    1691       0       0       0                        01010500D   1907
     126       0       0       2       0                               0D   1908
     110    1693       0       0       0                        01010000D   1909
     110       0       0       1       0                               0D   1910
     126    1694       0       0       0                        01010500D   1911
     126       0       0       2       0                               0D   1912
     100    1696       0       0       0                        01010000D   1913
     100       0       0       2       0                               0D   1914
     102    1698       0       0       0                        01010500D   1915
     102       0       0       1       0                               0D   1916
     102    1699       0       0       0                        01010000D   1917
     102       0       0       1       0                               0D   1918
     142    1700       0       0       0                        00010500D   1919
     142       0       0       1       0                               0D   1920
     144    1701       0       0       0                        00000000D   1921
     144       0      -1       1       0                               0D   1922
     110    1702       0       0       0                        01010000D   1923
     110       0       0       2       0                               0D   1924
     110    1704       0       0       0                        01010000D   1925
     110       0       0       1       0                               0D   1926
     120    1705       0       0       0                        01010000D   1927
     120       0       0       1       0                               0D   1928
     126    1706       0       0       0                        01010500D   1929
     126       0       0       2       0                               0D   1930
     110    1708       0       0       0                        01010000D   1931
     110       0       0       1       0                               0D   1932
     126    1709       0       0       0                        01010500D   1933
     126       0       0       2       0                               0D   1934
     124    1711       0       0       0                        00000000D   1935
     124       0       0       4       0                               0D   1936
     100    1715       0       0       0            1935        01010000D   1937
     100       0       0       2       0                               0D   1938
     126    1717       0       0       0                        01010500D   1939
     126       0       0       2       0                               0D   1940
     110    1719       0       0       0                        01010000D   1941
     110       0       0       1       0                               0D   1942
     126    1720       0       0       0                        01010500D   1943
     126       0       0       2       0                               0D   1944
     100    1722       0       0       0                        01010000D   1945
     100       0       0       2       0                               0D   1946
     102    1724       0       0       0                        01010500D   1947
     102       0       0       1       0                               0D   1948
     102    1725       0       0       0                        01010000D   1949
     102       0       0       1       0                               0D   1950
     142    1726       0       0       0                        00010500D   1951
     142       0       0       1       0                               0D   1952
     144    1727       0       0       0                        00000000D   1953
     144       0      -1       1       0                               0D   1954
     110    1728       0       0       0                        01010000D   1955
     110       0       0       2       0                               0D   1956
     110    1730       0       0       0                        01010000D   1957
     110       0       0       1       0                               0D   1958
     120    1731       0       0       0                        01010000D   1959
     120       0       0       1       0                               0D   1960
     126    1732       0       0       0                        01010500D   1961
     126       0       0       2       0                               0D   1962
     110    1734       0       0       0                        01010000D   1963
     110       0       0       1       0                               0D   1964
     126    1735       0       0       0                        01010500D   1965
     126       0       0       2       0                               0D   1966
     124    1737       0       0       0                        00000000D   1967
     124       0       0       4       0                               0D   1968
     100    1741       0       0       0            1967        01010000D   1969
     100       0       0       2       0                               0D   1970
     126    1743       0       0       0                        01010500D   1971
     126       0       0       2       0                               0D   1972
     110    1745       0       0       0                        01010000D   1973
     110       0       0       1       0                               0D   1974
     126    1746       0       0       0                        01010500D   1975
     126       0       0       2       0                               0D   1976
     100    1748       0       0       0                        01010000D   1977
     100       0       0       2       0                               0D   1978
     102    1750       0       0       0                        01010500D   1979
     102       0       0       1       0                               0D   1980
     102    1751       0       0       0                        01010000D   1981
     102       0       0       1       0                               0D   1982
     142    1752       0       0       0                        00010500D   1983
     142       0       0       1       0                               0D   1984
     144    1753       0       0       0                        00000000D   1985
     144       0      -1       1       0                               0D   1986
     110    1754       0       0       0                        01010000D   1987
     110       0       0       1       0                               0D   1988
     110    1755       0       0       0                        01010000D   1989
     110       0       0       1       0                               0D   1990
     120    1756       0       0       0                        01010000D   1991
     120       0       0       1       0                               0D   1992
     126    1757       0       0       0                        01010500D   1993
     126       0       0       2       0                               0D   1994
     110    1759       0       0       0                        01010000D   1995
     110       0       0       1       0                               0D   1996
     126    1760       0       0       0                        01010500D   1997
     126       0       0       2       0                               0D   1998
     124    1762       0       0       0                        00000000D   1999
     124       0       0       4       0                               0D   2000
     100    1766       0       0       0            1999        01010000D   2001
     100       0       0       2       0                               0D   2002
     126    1768       0       0       0                        01010500D   2003
     126       0       0       2       0                               0D   2004
     110    1770       0       0       0                        01010000D   2005
     110       0       0       1       0                               0D   2006
     126    1771       0       0       0                        01010500D   2007
     126       0       0       2       0                               0D   2008
     100    1773       0       0       0                        01010000D   2009
     100       0       0       2       0                               0D   2010
     102    1775       0       0       0                        01010500D   2011
     102       0       0       1       0                               0D   2012
     102    1776       0       0       0                        01010000D   2013
     102       0       0       1       0                               0D   2014
     142    1777       0       0       0                        00010500D   2015
     142       0       0       1       0                               0D   2016
     144    1778       0       0       0                        00000000D   2017
     144       0      -1       1       0                               0D   2018
     110    1779       0       0       0                        01010000D   2019
     110       0       0       1       0                               0D   2020
     110    1780       0       0       0                        01010000D   2021
     110       0       0       1       0                               0D   2022
     120    1781       0       0       0                        01010000D   2023
     120       0       0       1       0                               0D   2024
     126    1782       0       0       0                        01010500D   2025
     126       0       0       2       0                               0D   2026
     110    1784       0       0       0                        01010000D   2027
     110       0       0       1       0                               0D   2028
     126    1785       0       0       0                        01010500D   2029
     126       0       0       2       0                               0D   2030
     124    1787       0       0       0                        00000000D   2031
     124       0       0       4       0                               0D   2032
     100    1791       0       0       0            2031        01010000D   2033
     100       0       0       2       0                               0D   2034
     126    1793       0       0       0                        01010500D   2035
     126       0       0       2       0                               0D   2036
     110    1795       0       0       0                        01010000D   2037
     110       0       0       1       0                               0D   2038
     126    1796       0       0       0                        01010500D   2039
     126       0       0       2       0                               0D   2040
     100    1798       0       0       0                        01010000D   2041
     100       0       0       2       0                               0D   2042
     102    1800       0       0       0                        01010500D   2043
     102       0       0       1       0                               0D   2044
     102    1801       0       0       0                        01010000D   2045
     102       0       0       1       0                               0D   2046
     142    1802       0       0       0                        00010500D   2047
     142       0       0       1       0                               0D   2048
     144    1803       0       0       0                        00000000D   2049
     144       0      -1       1       0                               0D   2050
     110    1804       0       0       0                        01010000D   2051
     110       0       0       2       0                               0D   2052
     110    1806       0       0       0                        01010000D   2053
     110       0       0       1       0                               0D   2054
     120    1807       0       0       0                        01010000D   2055
     120       0       0       1       0                               0D   2056
     126    1808       0       0       0                        01010500D   2057
     126       0       0       2       0                               0D   2058
     110    1810       0       0       0                        01010000D   2059
     110       0       0       1       0                               0D   2060
     126    1811       0       0       0                        01010500D   2061
     126       0       0       2       0                               0D   2062
     124    1813       0       0       0                        00000000D   2063
     124       0       0       4       0                               0D   2064
     100    1817       0       0       0            2063        01010000D   2065
     100       0       0       2       0                               0D   2066
     126    1819       0       0       0                        01010500D   2067
     126       0       0       2       0                               0D   2068
     110    1821       0       0       0                        01010000D   2069
     110       0       0       1       0                               0D   2070
     126    1822       0       0       0                        01010500D   2071
     126       0       0       2       0                               0D   2072
     100    1824       0       0       0                        01010000D   2073
     100       0       0       2       0                               0D   2074
     102    1826       0       0       0                        01010500D   2075
     102       0       0       1       0                               0D   2076
     102    1827       0       0       0                        01010000D   2077
     102       0       0       1       0                               0D   2078
     142    1828       0       0       0                        00010500D   2079
     142       0       0       1       0                               0D   2080
     144    1829       0       0       0                        00000000D   2081
     144       0      -1       1       0                               0D   2082
     110    1830       0       0       0                        01010000D   2083
     110       0       0       2       0                               0D   2084
     110    1832       0       0       0                        01010000D   2085
     110       0       0       1       0                               0D   2086
     120    1833       0       0       0                        01010000D   2087
     120       0       0       1       0                               0D   2088
     126    1834       0       0       0                        01010500D   2089
     126       0       0       2       0                               0D   2090
     110    1836       0       0       0                        01010000D   2091
     110       0       0       1       0                               0D   2092
     126    1837       0       0       0                        01010500D   2093
     126       0       0       2       0                               0D   2094
     124    1839       0       0       0                        00000000D   2095
     124       0       0       4       0                               0D   2096
     100    1843       0       0       0            2095        01010000D   2097
     100       0       0       2       0                               0D   2098
     126    1845       0       0       0                        01010500D   2099
     126       0       0       2       0                               0D   2100
     110    1847       0       0       0                        01010000D   2101
     110       0       0       1       0                               0D   2102
     126    1848       0       0       0                        01010500D   2103
     126       0       0       2       0                               0D   2104
     100    1850       0       0       0                        01010000D   2105
     100       0       0       2       0                               0D   2106
     102    1852       0       0       0                        01010500D   2107
     102       0       0       1       0                               0D   2108
     102    1853       0       0       0                        01010000D   2109
     102       0       0       1       0                               0D   2110
     142    1854       0       0       0                        00010500D   2111
     142       0       0       1       0                               0D   2112
     144    1855       0       0       0                        00000000D   2113
     144       0      -1       1       0                               0D   2114
     110    1856       0       0       0                        01010000D   2115
     110       0       0       2       0                               0D   2116
     110    1858       0       0       0                        01010000D   2117
     110       0       0       1       0                               0D   2118
     120    1859       0       0       0                        01010000D   2119
     120       0       0       1       0                               0D   2120
     126    1860       0       0       0                        01010500D   2121
     126       0       0       2       0                               0D   2122
     110    1862       0       0       0                        01010000D   2123
     110       0       0       1       0                               0D   2124
     126    1863       0       0       0                        01010500D   2125
     126       0       0       2       0                               0D   2126
     124    1865       0       0       0                        00000000D   2127
     124       0       0       4       0                               0D   2128
     100    1869       0       0       0            2127        01010000D   2129
     100       0       0       2       0                               0D   2130
     126    1871       0       0       0                        01010500D   2131
     126       0       0       2       0                               0D   2132
     110    1873       0       0       0                        01010000D   2133
     110       0       0       1       0                               0D   2134
     126    1874       0       0       0                        01010500D   2135
     126       0       0       2       0                               0D   2136
     100    1876       0       0       0                        01010000D   2137
     100       0       0       2       0                               0D   2138
     102    1878       0       0       0                        01010500D   2139
     102       0       0       1       0                               0D   2140
     102    1879       0       0       0                        01010000D   2141
     102       0       0       1       0                               0D   2142
     142    1880       0       0       0                        00010500D   2143
     142       0       0       1       0                               0D   2144
     144    1881       0       0       0                        00000000D   2145
     144       0      -1       1       0                               0D   2146
     110    1882       0       0       0                        01010000D   2147
     110       0       0       2       0                               0D   2148
     110    1884       0       0       0                        01010000D   2149
     110       0       0       1       0                               0D   2150
     120    1885       0       0       0                        01010000D   2151
     120       0       0       1       0                               0D   2152
     126    1886       0       0       0                        01010500D   2153
     126       0       0       2       0                               0D   2154
     110    1888       0       0       0                        01010000D   2155
     110       0       0       1       0                               0D   2156
     126    1889       0       0       0                        01010500D   2157
     126       0       0       2       0                               0D   2158
     124    1891       0       0       0                        00000000D   2159
     124       0       0       4       0                               0D   2160
     100    1895       0       0       0            2159        01010000D   2161
     100       0       0       2       0                               0D   2162
     126    1897       0       0       0                        01010500D   2163
     126       0       0       2       0                               0D   2164
     110    1899       0       0       0                        01010000D   2165
     110       0       0       1       0                               0D   2166
     126    1900       0       0       0                        01010500D   2167
     126       0       0       2       0                               0D   2168
     100    1902       0       0       0                        01010000D   2169
     100       0       0       2       0                               0D   2170
     102    1904       0       0       0                        01010500D   2171
     102       0       0       1       0                               0D   2172
     102    1905       0       0       0                        01010000D   2173
     102       0       0       1       0                               0D   2174
     142    1906       0       0       0                        00010500D   2175
     142       0       0       1       0                               0D   2176
     144    1907       0       0       0                        00000000D   2177
     144       0      -1       1       0                               0D   2178
     110    1908       0       0       0                        01010000D   2179
     110       0       0       2       0                               0D   2180
     110    1910       0       0       0                        01010000D   2181
     110       0       0       1       0                               0D   2182
     120    1911       0       0       0                        01010000D   2183
     120       0       0       1       0                               0D   2184
     126    1912       0       0       0                        01010500D   2185
     126       0       0       2       0                               0D   2186
     110    1914       0       0       0                        01010000D   2187
     110       0       0       1       0                               0D   2188
     126    1915       0       0       0                        01010500D   2189
     126       0       0       2       0                               0D   2190
     124    1917       0       0       0                        00000000D   2191
     124       0       0       4       0                               0D   2192
     100    1921       0       0       0            2191        01010000D   2193
     100       0       0       2       0                               0D   2194
     126    1923       0       0       0                        01010500D   2195
     126       0       0       2       0                               0D   2196
     110    1925       0       0       0                        01010000D   2197
     110       0       0       1       0                               0D   2198
     126    1926       0       0       0                        01010500D   2199
     126       0       0       2       0                               0D   2200
     100    1928       0       0       0                        01010000D   2201
     100       0       0       2       0                               0D   2202
     102    1930       0       0       0                        01010500D   2203
     102       0       0       1       0                               0D   2204
     102    1931       0       0       0                        01010000D   2205
     102       0       0       1       0                               0D   2206
     142    1932       0       0       0                        00010500D   2207
     142       0       0       1       0                               0D   2208
     144    1933       0       0       0                        00000000D   2209
     144       0      -1       1       0                               0D   2210
     110    1934       0       0       0                        01010000D   2211
     110       0       0       2       0                               0D   2212
     110    1936       0       0       0                        01010000D   2213
     110       0       0       1       0                               0D   2214
     120    1937       0       0       0                        01010000D   2215
     120       0       0       1       0                               0D   2216
     126    1938       0       0       0                        01010500D   2217
     126       0       0       2       0                               0D   2218
     110    1940       0       0       0                        01010000D   2219
     110       0       0       1       0                               0D   2220
     126    1941       0       0       0                        01010500D   2221
     126       0       0       2       0                               0D   2222
     124    1943       0       0       0                        00000000D   2223
     124       0       0       4       0                               0D   2224
     100    1947       0       0       0            2223        01010000D   2225
     100       0       0       2       0                               0D   2226
     126    1949       0       0       0                        01010500D   2227
     126       0       0       2       0                               0D   2228
     110    1951       0       0       0                        01010000D   2229
     110       0       0       1       0                               0D   2230
     126    1952       0       0       0                        01010500D   2231
     126       0       0       2       0                               0D   2232
     100    1954       0       0       0                        01010000D   2233
     100       0       0       2       0                               0D   2234
     102    1956       0       0       0                        01010500D   2235
     102       0       0       1       0                               0D   2236
     102    1957       0       0       0                        01010000D   2237
     102       0       0       1       0                               0D   2238
     142    1958       0       0       0                        00010500D   2239
     142       0       0       1       0                               0D   2240
     144    1959       0       0       0                        00000000D   2241
     144       0      -1       1       0                               0D   2242
     110    1960       0       0       0                        01010000D   2243
     110       0       0       2       0                               0D   2244
     110    1962       0       0       0                        01010000D   2245
     110       0       0       1       0                               0D   2246
     120    1963       0       0       0                        01010000D   2247
     120       0       0       1       0                               0D   2248
     126    1964       0       0       0                        01010500D   2249
     126       0       0       2       0                               0D   2250
     110    1966       0       0       0                        01010000D   2251
     110       0       0       1       0                               0D   2252
     126    1967       0       0       0                        01010500D   2253
     126       0       0       2       0                               0D   2254
     124    1969       0       0       0                        00000000D   2255
     124       0       0       4       0                               0D   2256
     100    1973       0       0       0            2255        01010000D   2257
     100       0       0       2       0                               0D   2258
     126    1975       0       0       0                        01010500D   2259
     126       0       0       2       0                               0D   2260
     110    1977       0       0       0                        01010000D   2261
     110       0       0       1       0                               0D   2262
     126    1978       0       0       0                        01010500D   2263
     126       0       0       2       0                               0D   2264
     100    1980       0       0       0                        01010000D   2265
     100       0       0       2       0                               0D   2266
     102    1982       0       0       0                        01010500D   2267
     102       0       0       1       0                               0D   2268
     102    1983       0       0       0                        01010000D   2269
     102       0       0       1       0                               0D   2270
     142    1984       0       0       0                        00010500D   2271
     142       0       0       1       0                               0D   2272
     144    1985       0       0       0                        00000000D   2273
     144       0      -1       1       0                               0D   2274
     110    1986       0       0       0                        01010000D   2275
     110       0       0       1       0                               0D   2276
     110    1987       0       0       0                        01010000D   2277
     110       0       0       1       0                               0D   2278
     120    1988       0       0       0                        01010000D   2279
     120       0       0       1       0                               0D   2280
     126    1989       0       0       0                        01010500D   2281
     126       0       0       2       0                               0D   2282
     110    1991       0       0       0                        01010000D   2283
     110       0       0       1       0                               0D   2284
     126    1992       0       0       0                        01010500D   2285
     126       0       0       2       0                               0D   2286
     124    1994       0       0       0                        00000000D   2287
     124       0       0       4       0                               0D   2288
     100    1998       0       0       0            2287        01010000D   2289
     100       0       0       2       0                               0D   2290
     126    2000       0       0       0                        01010500D   2291
     126       0       0       2       0                               0D   2292
     110    2002       0       0       0                        01010000D   2293
     110       0       0       1       0                               0D   2294
     126    2003       0       0       0                        01010500D   2295
     126       0       0       2       0                               0D   2296
     100    2005       0       0       0                        01010000D   2297
     100       0       0       2       0                               0D   2298
     102    2007       0       0       0                        01010500D   2299
     102       0       0       1       0                               0D   2300
     102    2008       0       0       0                        01010000D   2301
     102       0       0       1       0                               0D   2302
     142    2009       0       0       0                        00010500D   2303
     142       0       0       1       0                               0D   2304
     144    2010       0       0       0                        00000000D   2305
     144       0      -1       1       0                               0D   2306
     110    2011       0       0       0                        01010000D   2307
     110       0       0       2       0                               0D   2308
     110    2013       0       0       0                        01010000D   2309
     110       0       0       2       0                               0D   2310
     120    2015       0       0       0                        01010000D   2311
     120       0       0       1       0                               0D   2312
     126    2016       0       0       0                        01010500D   2313
     126       0       0       2       0                               0D   2314
     110    2018       0       0       0                        01010000D   2315
     110       0       0       2       0                               0D   2316
     126    2020       0       0       0                        01010500D   2317
     126       0       0       2       0                               0D   2318
     124    2022       0       0       0                        00000000D   2319
     124       0       0       4       0                               0D   2320
     100    2026       0       0       0            2319        01010000D   2321
     100       0       0       2       0                               0D   2322
     126    2028       0       0       0                        01010500D   2323
     126       0       0       2       0                               0D   2324
     110    2030       0       0       0                        01010000D   2325
     110       0       0       2       0                               0D   2326
     126    2032       0       0       0                        01010500D   2327
     126       0       0       2       0                               0D   2328
     100    2034       0       0       0                        01010000D   2329
     100       0       0       2       0                               0D   2330
     102    2036       0       0       0                        01010500D   2331
     102       0       0       1       0                               0D   2332
     102    2037       0       0       0                        01010000D   2333
     102       0       0       1       0                               0D   2334
     142    2038       0       0       0                        00010500D   2335
     142       0       0       1       0                               0D   2336
     144    2039       0       0       0                        00000000D   2337
     144       0      -1       1       0                               0D   2338
     110    2040       0       0       0                        01010000D   2339
     110       0       0       2       0                               0D   2340
     110    2042       0       0       0                        01010000D   2341
     110       0       0       2       0                               0D   2342
     120    2044       0       0       0                        01010000D   2343
     120       0       0       1       0                               0D   2344
     126    2045       0       0       0                        01010500D   2345
     126       0       0       2       0                               0D   2346
     110    2047       0       0       0                        01010000D   2347
     110       0       0       2       0                               0D   2348
     126    2049       0       0       0                        01010500D   2349
     126       0       0       2       0                               0D   2350
     124    2051       0       0       0                        00000000D   2351
     124       0       0       4       0                               0D   2352
     100    2055       0       0       0            2351        01010000D   2353
     100       0       0       2       0                               0D   2354
     126    2057       0       0       0                        01010500D   2355
     126       0       0       2       0                               0D   2356
     110    2059       0       0       0                        01010000D   2357
     110       0       0       2       0                               0D   2358
     126    2061       0       0       0                        01010500D   2359
     126       0       0       2       0                               0D   2360
     100    2063       0       0       0                        01010000D   2361
     100       0       0       2       0                               0D   2362
     102    2065       0       0       0                        01010500D   2363
     102       0       0       1       0                               0D   2364
     102    2066       0       0       0                        01010000D   2365
     102       0       0       1       0                               0D   2366
     142    2067       0       0       0                        00010500D   2367
     142       0       0       1       0                               0D   2368
     144    2068       0       0       0                        00000000D   2369
     144       0      -1       1       0                               0D   2370
     110    2069       0       0       0                        01010000D   2371
     110       0       0       2       0                               0D   2372
     110    2071       0       0       0                        01010000D   2373
     110       0       0       1       0                               0D   2374
     120    2072       0       0       0                        01010000D   2375
     120       0       0       1       0                               0D   2376
     126    2073       0       0       0                        01010500D   2377
     126       0       0       2       0                               0D   2378
     110    2075       0       0       0                        01010000D   2379
     110       0       0       1       0                               0D   2380
     126    2076       0       0       0                        01010500D   2381
     126       0       0       2       0                               0D   2382
     124    2078       0       0       0                        00000000D   2383
     124       0       0       4       0                               0D   2384
     100    2082       0       0       0            2383        01010000D   2385
     100       0       0       2       0                               0D   2386
     126    2084       0       0       0                        01010500D   2387
     126       0       0       2       0                               0D   2388
     110    2086       0       0       0                        01010000D   2389
     110       0       0       1       0                               0D   2390
     126    2087       0       0       0                        01010500D   2391
     126       0       0       2       0                               0D   2392
     100    2089       0       0       0                        01010000D   2393
     100       0       0       2       0                               0D   2394
     102    2091       0       0       0                        01010500D   2395
     102       0       0       1       0                               0D   2396
     102    2092       0       0       0                        01010000D   2397
     102       0       0       1       0                               0D   2398
     142    2093       0       0       0                        00010500D   2399
     142       0       0       1       0                               0D   2400
     144    2094       0       0       0                        00000000D   2401
     144       0      -1       1       0                               0D   2402
     110    2095       0       0       0                        01010000D   2403
     110       0       0       2       0                               0D   2404
     110    2097       0       0       0                        01010000D   2405
     110       0       0       1       0                               0D   2406
     120    2098       0       0       0                        01010000D   2407
     120       0       0       1       0                               0D   2408
     126    2099       0       0       0                        01010500D   2409
     126       0       0       2       0                               0D   2410
     110    2101       0       0       0                        01010000D   2411
     110       0       0       2       0                               0D   2412
     126    2103       0       0       0                        01010500D   2413
     126       0       0       2       0                               0D   2414
     124    2105       0       0       0                        00000000D   2415
     124       0       0       4       0                               0D   2416
     100    2109       0       0       0            2415        01010000D   2417
     100       0       0       2       0                               0D   2418
     126    2111       0       0       0                        01010500D   2419
     126       0       0       2       0                               0D   2420
     110    2113       0       0       0                        01010000D   2421
     110       0       0       1       0                               0D   2422
     126    2114       0       0       0                        01010500D   2423
     126       0       0       2       0                               0D   2424
     100    2116       0       0       0                        01010000D   2425
     100       0       0       2       0                               0D   2426
     102    2118       0       0       0                        01010500D   2427
     102       0       0       1       0                               0D   2428
     102    2119       0       0       0                        01010000D   2429
     102       0       0       1       0                               0D   2430
     142    2120       0       0       0                        00010500D   2431
     142       0       0       1       0                               0D   2432
     144    2121       0       0       0                        00000000D   2433
     144       0      -1       1       0                               0D   2434
     110    2122       0       0       0                        01010000D   2435
     110       0       0       2       0                               0D   2436
     110    2124       0       0       0                        01010000D   2437
     110       0       0       2       0                               0D   2438
     120    2126       0       0       0                        01010000D   2439
     120       0       0       1       0                               0D   2440
     126    2127       0       0       0                        01010500D   2441
     126       0       0       2       0                               0D   2442
     110    2129       0       0       0                        01010000D   2443
     110       0       0       2       0                               0D   2444
     126    2131       0       0       0                        01010500D   2445
     126       0       0       2       0                               0D   2446
     124    2133       0       0       0                        00000000D   2447
     124       0       0       4       0                               0D   2448
     100    2137       0       0       0            2447        01010000D   2449
     100       0       0       2       0                               0D   2450
     126    2139       0       0       0                        01010500D   2451
     126       0       0       2       0                               0D   2452
     110    2141       0       0       0                        01010000D   2453
     110       0       0       2       0                               0D   2454
     126    2143       0       0       0                        01010500D   2455
     126       0       0       2       0                               0D   2456
     100    2145       0       0       0                        01010000D   2457
     100       0       0       2       0                               0D   2458
     102    2147       0       0       0                        01010500D   2459
     102       0       0       1       0                               0D   2460
     102    2148       0       0       0                        01010000D   2461
     102       0       0       1       0                               0D   2462
     142    2149       0       0       0                        00010500D   2463
     142       0       0       1       0                               0D   2464
     144    2150       0       0       0                        00000000D   2465
     144       0      -1       1       0                               0D   2466
     110    2151       0       0       0                        01010000D   2467
     110       0       0       2       0                               0D   2468
     110    2153       0       0       0                        01010000D   2469
     110       0       0       2       0                               0D   2470
     120    2155       0       0       0                        01010000D   2471
     120       0       0       1       0                               0D   2472
     126    2156       0       0       0                        01010500D   2473
     126       0       0       2       0                               0D   2474
     110    2158       0       0       0                        01010000D   2475
     110       0       0       2       0                               0D   2476
     126    2160       0       0       0                        01010500D   2477
     126       0       0       2       0                               0D   2478
     124    2162       0       0       0                        00000000D   2479
     124       0       0       4       0                               0D   2480
     100    2166       0       0       0            2479        01010000D   2481
     100       0       0       2       0                               0D   2482
     126    2168       0       0       0                        01010500D   2483
     126       0       0       2       0                               0D   2484
     110    2170       0       0       0                        01010000D   2485
     110       0       0       2       0                               0D   2486
     126    2172       0       0       0                        01010500D   2487
     126       0       0       2       0                               0D   2488
     100    2174       0       0       0                        01010000D   2489
     100       0       0       2       0                               0D   2490
     102    2176       0       0       0                        01010500D   2491
     102       0       0       1       0                               0D   2492
     102    2177       0       0       0                        01010000D   2493
     102       0       0       1       0                               0D   2494
     142    2178       0       0       0                        00010500D   2495
     142       0       0       1       0                               0D   2496
     144    2179       0       0       0                        00000000D   2497
     144       0      -1       1       0                               0D   2498
     110    2180       0       0       0                        01010000D   2499
     110       0       0       2       0                               0D   2500
     110    2182       0       0       0                        01010000D   2501
     110       0       0       2       0                               0D   2502
     120    2184       0       0       0                        01010000D   2503
     120       0       0       1       0                               0D   2504
     126    2185       0       0       0                        01010500D   2505
     126       0       0       2       0                               0D   2506
     110    2187       0       0       0                        01010000D   2507
     110       0       0       2       0                               0D   2508
     126    2189       0       0       0                        01010500D   2509
     126       0       0       2       0                               0D   2510
     124    2191       0       0       0                        00000000D   2511
     124       0       0       4       0                               0D   2512
     100    2195       0       0       0            2511        01010000D   2513
     100       0       0       2       0                               0D   2514
     126    2197       0       0       0                        01010500D   2515
     126       0       0       2       0                               0D   2516
     110    2199       0       0       0                        01010000D   2517
     110       0       0       2       0                               0D   2518
     126    2201       0       0       0                        01010500D   2519
     126       0       0       2       0                               0D   2520
     100    2203       0       0       0                        01010000D   2521
     100       0       0       2       0                               0D   2522
     102    2205       0       0       0                        01010500D   2523
     102       0       0       1       0                               0D   2524
     102    2206       0       0       0                        01010000D   2525
     102       0       0       1       0                               0D   2526
     142    2207       0       0       0                        00010500D   2527
     142       0       0       1       0                               0D   2528
     144    2208       0       0       0                        00000000D   2529
     144       0      -1       1       0                               0D   2530
     110    2209       0       0       0                        01010000D   2531
     110       0       0       2       0                               0D   2532
     110    2211       0       0       0                        01010000D   2533
     110       0       0       2       0                               0D   2534
     120    2213       0       0       0                        01010000D   2535
     120       0       0       1       0                               0D   2536
     126    2214       0       0       0                        01010500D   2537
     126       0       0       2       0                               0D   2538
     110    2216       0       0       0                        01010000D   2539
     110       0       0       2       0                               0D   2540
     126    2218       0       0       0                        01010500D   2541
     126       0       0       2       0                               0D   2542
     124    2220       0       0       0                        00000000D   2543
     124       0       0       4       0                               0D   2544
     100    2224       0       0       0            2543        01010000D   2545
     100       0       0       2       0                               0D   2546
     126    2226       0       0       0                        01010500D   2547
     126       0       0       2       0                               0D   2548
     110    2228       0       0       0                        01010000D   2549
     110       0       0       2       0                               0D   2550
     126    2230       0       0       0                        01010500D   2551
     126       0       0       2       0                               0D   2552
     100    2232       0       0       0                        01010000D   2553
     100       0       0       2       0                               0D   2554
     102    2234       0       0       0                        01010500D   2555
     102       0       0       1       0                               0D   2556
     102    2235       0       0       0                        01010000D   2557
     102       0       0       1       0                               0D   2558
     142    2236       0       0       0                        00010500D   2559
     142       0       0       1       0                               0D   2560
     144    2237       0       0       0                        00000000D   2561
     144       0      -1       1       0                               0D   2562
     110    2238       0       0       0                        01010000D   2563
     110       0       0       2       0                               0D   2564
     110    2240       0       0       0                        01010000D   2565
     110       0       0       2       0                               0D   2566
     120    2242       0       0       0                        01010000D   2567
     120       0       0       1       0                               0D   2568
     126    2243       0       0       0                        01010500D   2569
     126       0       0       2       0                               0D   2570
     110    2245       0       0       0                        01010000D   2571
     110       0       0       2       0                               0D   2572
     126    2247       0       0       0                        01010500D   2573
     126       0       0       2       0                               0D   2574
     124    2249       0       0       0                        00000000D   2575
     124       0       0       4       0                               0D   2576
     100    2253       0       0       0            2575        01010000D   2577
     100       0       0       2       0                               0D   2578
     126    2255       0       0       0                        01010500D   2579
     126       0       0       2       0                               0D   2580
     110    2257       0       0       0                        01010000D   2581
     110       0       0       2       0                               0D   2582
     126    2259       0       0       0                        01010500D   2583
     126       0       0       2       0                               0D   2584
     100    2261       0       0       0                        01010000D   2585
     100       0       0       2       0                               0D   2586
     102    2263       0       0       0                        01010500D   2587
     102       0       0       1       0                               0D   2588
     102    2264       0       0       0                        01010000D   2589
     102       0       0       1       0                               0D   2590
     142    2265       0       0       0                        00010500D   2591
     142       0       0       1       0                               0D   2592
     144    2266       0       0       0                        00000000D   2593
     144       0      -1       1       0                               0D   2594
     110    2267       0       0       0                        01010000D   2595
     110       0       0       2       0                               0D   2596
     110    2269       0       0       0                        01010000D   2597
     110       0       0       1       0                               0D   2598
     120    2270       0       0       0                        01010000D   2599
     120       0       0       1       0                               0D   2600
     126    2271       0       0       0                        01010500D   2601
     126       0       0       2       0                               0D   2602
     110    2273       0       0       0                        01010000D   2603
     110       0       0       2       0                               0D   2604
     126    2275       0       0       0                        01010500D   2605
     126       0       0       2       0                               0D   2606
     124    2277       0       0       0                        00000000D   2607
     124       0       0       4       0                               0D   2608
     100    2281       0       0       0            2607        01010000D   2609
     100       0       0       2       0                               0D   2610
     126    2283       0       0       0                        01010500D   2611
     126       0       0       2       0                               0D   2612
     110    2285       0       0       0                        01010000D   2613
     110       0       0       1       0                               0D   2614
     126    2286       0       0       0                        01010500D   2615
     126       0       0       2       0                               0D   2616
     100    2288       0       0       0                        01010000D   2617
     100       0       0       2       0                               0D   2618
     102    2290       0       0       0                        01010500D   2619
     102       0       0       1       0                               0D   2620
     102    2291       0       0       0                        01010000D   2621
     102       0       0       1       0                               0D   2622
     142    2292       0       0       0                        00010500D   2623
     142       0       0       1       0                               0D   2624
     144    2293       0       0       0                        00000000D   2625
     144       0      -1       1       0                               0D   2626
     110    2294       0       0       0                        01010000D   2627
     110       0       0       2       0                               0D   2628
     110    2296       0       0       0                        01010000D   2629
     110       0       0       2       0                               0D   2630
     120    2298       0       0       0                        01010000D   2631
     120       0       0       1       0                               0D   2632
     126    2299       0       0       0                        01010500D   2633
     126       0       0       2       0                               0D   2634
     110    2301       0       0       0                        01010000D   2635
     110       0       0       2       0                               0D   2636
     126    2303       0       0       0                        01010500D   2637
     126       0       0       2       0                               0D   2638
     124    2305       0       0       0                        00000000D   2639
     124       0       0       4       0                               0D   2640
     100    2309       0       0       0            2639        01010000D   2641
     100       0       0       2       0                               0D   2642
     126    2311       0       0       0                        01010500D   2643
     126       0       0       2       0                               0D   2644
     110    2313       0       0       0                        01010000D   2645
     110       0       0       2       0                               0D   2646
     126    2315       0       0       0                        01010500D   2647
     126       0       0       2       0                               0D   2648
     100    2317       0       0       0                        01010000D   2649
     100       0       0       2       0                               0D   2650
     102    2319       0       0       0                        01010500D   2651
     102       0       0       1       0                               0D   2652
     102    2320       0       0       0                        01010000D   2653
     102       0       0       1       0                               0D   2654
     142    2321       0       0       0                        00010500D   2655
     142       0       0       1       0                               0D   2656
     144    2322       0       0       0                        00000000D   2657
     144       0      -1       1       0                               0D   2658
     110    2323       0       0       0                        01010000D   2659
     110       0       0       2       0                               0D   2660
     110    2325       0       0       0                        01010000D   2661
     110       0       0       2       0                               0D   2662
     120    2327       0       0       0                        01010000D   2663
     120       0       0       1       0                               0D   2664
     126    2328       0       0       0                        01010500D   2665
     126       0       0       2       0                               0D   2666
     110    2330       0       0       0                        01010000D   2667
     110       0       0       2       0                               0D   2668
     126    2332       0       0       0                        01010500D   2669
     126       0       0       2       0                               0D   2670
     124    2334       0       0       0                        00000000D   2671
     124       0       0       4       0                               0D   2672
     100    2338       0       0       0            2671        01010000D   2673
     100       0       0       2       0                               0D   2674
     126    2340       0       0       0                        01010500D   2675
     126       0       0       2       0                               0D   2676
     110    2342       0       0       0                        01010000D   2677
     110       0       0       2       0                               0D   2678
     126    2344       0       0       0                        01010500D   2679
     126       0       0       2       0                               0D   2680
     100    2346       0       0       0                        01010000D   2681
     100       0       0       2       0                               0D   2682
     102    2348       0       0       0                        01010500D   2683
     102       0       0       1       0                               0D   2684
     102    2349       0       0       0                        01010000D   2685
     102       0       0       1       0                               0D   2686
     142    2350       0       0       0                        00010500D   2687
     142       0       0       1       0                               0D   2688
     144    2351       0       0       0                        00000000D   2689
     144       0      -1       1       0                               0D   2690
     110    2352       0       0       0                        01010000D   2691
     110       0       0       2       0                               0D   2692
     110    2354       0       0       0                        01010000D   2693
     110       0       0       2       0                               0D   2694
     120    2356       0       0       0                        01010000D   2695
     120       0       0       1       0                               0D   2696
     126    2357       0       0       0                        01010500D   2697
     126       0       0       2       0                               0D   2698
     110    2359       0       0       0                        01010000D   2699
     110       0       0       2       0                               0D   2700
     126    2361       0       0       0                        01010500D   2701
     126       0       0       2       0                               0D   2702
     124    2363       0       0       0                        00000000D   2703
     124       0       0       4       0                               0D   2704
     100    2367       0       0       0            2703        01010000D   2705
     100       0       0       2       0                               0D   2706
     126    2369       0       0       0                        01010500D   2707
     126       0       0       2       0                               0D   2708
     110    2371       0       0       0                        01010000D   2709
     110       0       0       2       0                               0D   2710
     126    2373       0       0       0                        01010500D   2711
     126       0       0       2       0                               0D   2712
     100    2375       0       0       0                        01010000D   2713
     100       0       0       2       0                               0D   2714
     102    2377       0       0       0                        01010500D   2715
     102       0       0       1       0                               0D   2716
     102    2378       0       0       0                        01010000D   2717
     102       0       0       1       0                               0D   2718
     142    2379       0       0       0                        00010500D   2719
     142       0       0       1       0                               0D   2720
     144    2380       0       0       0                        00000000D   2721
     144       0      -1       1       0                               0D   2722
     110    2381       0       0       0                        01010000D   2723
     110       0       0       2       0                               0D   2724
     110    2383       0       0       0                        01010000D   2725
     110       0       0       2       0                               0D   2726
     120    2385       0       0       0                        01010000D   2727
     120       0       0       1       0                               0D   2728
     126    2386       0       0       0                        01010500D   2729
     126       0       0       2       0                               0D   2730
     110    2388       0       0       0                        01010000D   2731
     110       0       0       2       0                               0D   2732
     126    2390       0       0       0                        01010500D   2733
     126       0       0       2       0                               0D   2734
     124    2392       0       0       0                        00000000D   2735
     124       0       0       4       0                               0D   2736
     100    2396       0       0       0            2735        01010000D   2737
     100       0       0       2       0                               0D   2738
     126    2398       0       0       0                        01010500D   2739
     126       0       0       2       0                               0D   2740
     110    2400       0       0       0                        01010000D   2741
     110       0       0       2       0                               0D   2742
     126    2402       0       0       0                        01010500D   2743
     126       0       0       2       0                               0D   2744
     100    2404       0       0       0                        01010000D   2745
     100       0       0       2       0                               0D   2746
     102    2406       0       0       0                        01010500D   2747
     102       0       0       1       0                               0D   2748
     102    2407       0       0       0                        01010000D   2749
     102       0       0       1       0                               0D   2750
     142    2408       0       0       0                        00010500D   2751
     142       0       0       1       0                               0D   2752
     144    2409       0       0       0                        00000000D   2753
     144       0      -1       1       0                               0D   2754
     110    2410       0       0       0                        01010000D   2755
     110       0       0       2       0                               0D   2756
     110    2412       0       0       0                        01010000D   2757
     110       0       0       1       0                               0D   2758
     120    2413       0       0       0                        01010000D   2759
     120       0       0       1       0                               0D   2760
     126    2414       0       0       0                        01010500D   2761
     126       0       0       2       0                               0D   2762
     110    2416       0       0       0                        01010000D   2763
     110       0       0       1       0                               0D   2764
     126    2417       0       0       0                        01010500D   2765
     126       0       0       2       0                               0D   2766
     124    2419       0       0       0                        00000000D   2767
     124       0       0       4       0                               0D   2768
     100    2423       0       0       0            2767        01010000D   2769
     100       0       0       2       0                               0D   2770
     126    2425       0       0       0                        01010500D   2771
     126       0       0       2       0                               0D   2772
     110    2427       0       0       0                        01010000D   2773
     110       0       0       1       0                               0D   2774
     126    2428       0       0       0                        01010500D   2775
     126       0       0       2       0                               0D   2776
     100    2430       0       0       0                        01010000D   2777
     100       0       0       2       0                               0D   2778
     102    2432       0       0       0                        01010500D   2779
     102       0       0       1       0                               0D   2780
     102    2433       0       0       0                        01010000D   2781
     102       0       0       1       0                               0D   2782
     142    2434       0       0       0                        00010500D   2783
     142       0       0       1       0                               0D   2784
     144    2435       0       0       0                        00000000D   2785
     144       0      -1       1       0                               0D   2786
     110    2436       0       0       0                        01010000D   2787
     110       0       0       2       0                               0D   2788
     110    2438       0       0       0                        01010000D   2789
     110       0       0       1       0                               0D   2790
     120    2439       0       0       0                        01010000D   2791
     120       0       0       1       0                               0D   2792
     126    2440       0       0       0                        01010500D   2793
     126       0       0       2       0                               0D   2794
     110    2442       0       0       0                        01010000D   2795
     110       0       0       2       0                               0D   2796
     126    2444       0       0       0                        01010500D   2797
     126       0       0       2       0                               0D   2798
     124    2446       0       0       0                        00000000D   2799
     124       0       0       4       0                               0D   2800
     100    2450       0       0       0            2799        01010000D   2801
     100       0       0       2       0                               0D   2802
     126    2452       0       0       0                        01010500D   2803
     126       0       0       2       0                               0D   2804
     110    2454       0       0       0                        01010000D   2805
     110       0       0       1       0                               0D   2806
     126    2455       0       0       0                        01010500D   2807
     126       0       0       2       0                               0D   2808
     100    2457       0       0       0                        01010000D   2809
     100       0       0       2       0                               0D   2810
     102    2459       0       0       0                        01010500D   2811
     102       0       0       1       0                               0D   2812
     102    2460       0       0       0                        01010000D   2813
     102       0       0       1       0                               0D   2814
     142    2461       0       0       0                        00010500D   2815
     142       0       0       1       0                               0D   2816
     144    2462       0       0       0                        00000000D   2817
     144       0      -1       1       0                               0D   2818
     110    2463       0       0       0                        01010000D   2819
     110       0       0       2       0                               0D   2820
     110    2465       0       0       0                        01010000D   2821
     110       0       0       2       0                               0D   2822
     120    2467       0       0       0                        01010000D   2823
     120       0       0       1       0                               0D   2824
     126    2468       0       0       0                        01010500D   2825
     126       0       0       2       0                               0D   2826
     110    2470       0       0       0                        01010000D   2827
     110       0       0       2       0                               0D   2828
     126    2472       0       0       0                        01010500D   2829
     126       0       0       2       0                               0D   2830
     124    2474       0       0       0                        00000000D   2831
     124       0       0       4       0                               0D   2832
     100    2478       0       0       0            2831        01010000D   2833
     100       0       0       2       0                               0D   2834
     126    2480       0       0       0                        01010500D   2835
     126       0       0       2       0                               0D   2836
     110    2482       0       0       0                        01010000D   2837
     110       0       0       2       0                               0D   2838
     126    2484       0       0       0                        01010500D   2839
     126       0       0       2       0                               0D   2840
     100    2486       0       0       0                        01010000D   2841
     100       0       0       2       0                               0D   2842
     102    2488       0       0       0                        01010500D   2843
     102       0       0       1       0                               0D   2844
     102    2489       0       0       0                        01010000D   2845
     102       0       0       1       0                               0D   2846
     142    2490       0       0       0                        00010500D   2847
     142       0       0       1       0                               0D   2848
     144    2491       0       0       0                        00000000D   2849
     144       0      -1       1       0                               0D   2850
     110    2492       0       0       0                        01010000D   2851
     110       0       0       2       0                               0D   2852
     110    2494       0       0       0                        01010000D   2853
     110       0       0       2       0                               0D   2854
     120    2496       0       0       0                        01010000D   2855
     120       0       0       1       0                               0D   2856
     126    2497       0       0       0                        01010500D   2857
     126       0       0       2       0                               0D   2858
     110    2499       0       0       0                        01010000D   2859
     110       0       0       2       0                               0D   2860
     126    2501       0       0       0                        01010500D   2861
     126       0       0       2       0                               0D   2862
     124    2503       0       0       0                        00000000D   2863
     124       0       0       4       0                               0D   2864
     100    2507       0       0       0            2863        01010000D   2865
     100       0       0       2       0                               0D   2866
     126    2509       0       0       0                        01010500D   2867
     126       0       0       2       0                               0D   2868
     110    2511       0       0       0                        01010000D   2869
     110       0       0       2       0                               0D   2870
     126    2513       0       0       0                        01010500D   2871
     126       0       0       2       0                               0D   2872
     100    2515       0       0       0                        01010000D   2873
     100       0       0       2       0                               0D   2874
     102    2517       0       0       0                        01010500D   2875
     102       0       0       1       0                               0D   2876
     102    2518       0       0       0                        01010000D   2877
     102       0       0       1       0                               0D   2878
     142    2519       0       0       0                        00010500D   2879
     142       0       0       1       0                               0D   2880
     144    2520       0       0       0                        00000000D   2881
     144       0      -1       1       0                               0D   2882
     110    2521       0       0       0                        01010000D   2883
     110       0       0       2       0                               0D   2884
     110    2523       0       0       0                        01010000D   2885
     110       0       0       2       0                               0D   2886
     120    2525       0       0       0                        01010000D   2887
     120       0       0       1       0                               0D   2888
     126    2526       0       0       0                        01010500D   2889
     126       0       0       2       0                               0D   2890
     110    2528       0       0       0                        01010000D   2891
     110       0       0       2       0                               0D   2892
     126    2530       0       0       0                        01010500D   2893
     126       0       0       2       0                               0D   2894
     124    2532       0       0       0                        00000000D   2895
     124       0       0       4       0                               0D   2896
     100    2536       0       0       0            2895        01010000D   2897
     100       0       0       2       0                               0D   2898
     126    2538       0       0       0                        01010500D   2899
     126       0       0       2       0                               0D   2900
     110    2540       0       0       0                        01010000D   2901
     110       0       0       2       0                               0D   2902
     126    2542       0       0       0                        01010500D   2903
     126       0       0       2       0                               0D   2904
     100    2544       0       0       0                        01010000D   2905
     100       0       0       2       0                               0D   2906
     102    2546       0       0       0                        01010500D   2907
     102       0       0       1       0                               0D   2908
     102    2547       0       0       0                        01010000D   2909
     102       0       0       1       0                               0D   2910
     142    2548       0       0       0                        00010500D   2911
     142       0       0       1       0                               0D   2912
     144    2549       0       0       0                        00000000D   2913
     144       0      -1       1       0                               0D   2914
     110    2550       0       0       0                        01010000D   2915
     110       0       0       2       0                               0D   2916
     110    2552       0       0       0                        01010000D   2917
     110       0       0       2       0                               0D   2918
     120    2554       0       0       0                        01010000D   2919
     120       0       0       1       0                               0D   2920
     126    2555       0       0       0                        01010500D   2921
     126       0       0       2       0                               0D   2922
     110    2557       0       0       0                        01010000D   2923
     110       0       0       2       0                               0D   2924
     126    2559       0       0       0                        01010500D   2925
     126       0       0       2       0                               0D   2926
     124    2561       0       0       0                        00000000D   2927
     124       0       0       4       0                               0D   2928
     100    2565       0       0       0            2927        01010000D   2929
     100       0       0       2       0                               0D   2930
     126    2567       0       0       0                        01010500D   2931
     126       0       0       2       0                               0D   2932
     110    2569       0       0       0                        01010000D   2933
     110       0       0       2       0                               0D   2934
     126    2571       0       0       0                        01010500D   2935
     126       0       0       2       0                               0D   2936
     100    2573       0       0       0                        01010000D   2937
     100       0       0       2       0                               0D   2938
     102    2575       0       0       0                        01010500D   2939
     102       0       0       1       0                               0D   2940
     102    2576       0       0       0                        01010000D   2941
     102       0       0       1       0                               0D   2942
     142    2577       0       0       0                        00010500D   2943
     142       0       0       1       0                               0D   2944
     144    2578       0       0       0                        00000000D   2945
     144       0      -1       1       0                               0D   2946
     110    2579       0       0       0                        01010000D   2947
     110       0       0       2       0                               0D   2948
     110    2581       0       0       0                        01010000D   2949
     110       0       0       2       0                               0D   2950
     120    2583       0       0       0                        01010000D   2951
     120       0       0       1       0                               0D   2952
     126    2584       0       0       0                        01010500D   2953
     126       0       0       2       0                               0D   2954
     110    2586       0       0       0                        01010000D   2955
     110       0       0       2       0                               0D   2956
     126    2588       0       0       0                        01010500D   2957
     126       0       0       2       0                               0D   2958
     124    2590       0       0       0                        00000000D   2959
     124       0       0       4       0                               0D   2960
     100    2594       0       0       0            2959        01010000D   2961
     100       0       0       2       0                               0D   2962
     126    2596       0       0       0                        01010500D   2963
     126       0       0       2       0                               0D   2964
     110    2598       0       0       0                        01010000D   2965
     110       0       0       2       0                               0D   2966
     126    2600       0       0       0                        01010500D   2967
     126       0       0       2       0                               0D   2968
     100    2602       0       0       0                        01010000D   2969
     100       0       0       2       0                               0D   2970
     102    2604       0       0       0                        01010500D   2971
     102       0       0       1       0                               0D   2972
     102    2605       0       0       0                        01010000D   2973
     102       0       0       1       0                               0D   2974
     142    2606       0       0       0                        00010500D   2975
     142       0       0       1       0                               0D   2976
     144    2607       0       0       0                        00000000D   2977
     144       0      -1       1       0                               0D   2978
     110    2608       0       0       0                        01010000D   2979
     110       0       0       2       0                               0D   2980
     110    2610       0       0       0                        01010000D   2981
     110       0       0       2       0                               0D   2982
     120    2612       0       0       0                        01010000D   2983
     120       0       0       1       0                               0D   2984
     126    2613       0       0       0                        01010500D   2985
     126       0       0       2       0                               0D   2986
     110    2615       0       0       0                        01010000D   2987
     110       0       0       1       0                               0D   2988
     126    2616       0       0       0                        01010500D   2989
     126       0       0       2       0                               0D   2990
     124    2618       0       0       0                        00000000D   2991
     124       0       0       4       0                               0D   2992
     100    2622       0       0       0            2991        01010000D   2993
     100       0       0       2       0                               0D   2994
     126    2624       0       0       0                        01010500D   2995
     126       0       0       2       0                               0D   2996
     110    2626       0       0       0                        01010000D   2997
     110       0       0       2       0                               0D   2998
     126    2628       0       0       0                        01010500D   2999
     126       0       0       2       0                               0D   3000
     100    2630       0       0       0                        01010000D   3001
     100       0       0       2       0                               0D   3002
     102    2632       0       0       0                        01010500D   3003
     102       0       0       1       0                               0D   3004
     102    2633       0       0       0                        01010000D   3005
     102       0       0       1       0                               0D   3006
     142    2634       0       0       0                        00010500D   3007
     142       0       0       1       0                               0D   3008
     144    2635       0       0       0                        00000000D   3009
     144       0      -1       1       0                               0D   3010
     110    2636       0       0       0                        01010000D   3011
     110       0       0       2       0                               0D   3012
     110    2638       0       0       0                        01010000D   3013
     110       0       0       1       0                               0D   3014
     120    2639       0       0       0                        01010000D   3015
     120       0       0       1       0                               0D   3016
     126    2640       0       0       0                        01010500D   3017
     126       0       0       2       0                               0D   3018
     110    2642       0       0       0                        01010000D   3019
     110       0       0       1       0                               0D   3020
     126    2643       0       0       0                        01010500D   3021
     126       0       0       2       0                               0D   3022
     124    2645       0       0       0                        00000000D   3023
     124       0       0       4       0                               0D   3024
     100    2649       0       0       0            3023        01010000D   3025
     100       0       0       2       0                               0D   3026
     126    2651       0       0       0                        01010500D   3027
     126       0       0       2       0                               0D   3028
     110    2653       0       0       0                        01010000D   3029
     110       0       0       1       0                               0D   3030
     126    2654       0       0       0                        01010500D   3031
     126       0       0       2       0                               0D   3032
     100    2656       0       0       0                        01010000D   3033
     100       0       0       2       0                               0D   3034
     102    2658       0       0       0                        01010500D   3035
     102       0       0       1       0                               0D   3036
     102    2659       0       0       0                        01010000D   3037
     102       0       0       1       0                               0D   3038
     142    2660       0       0       0                        00010500D   3039
     142       0       0       1       0                               0D   3040
     144    2661       0       0       0                        00000000D   3041
     144       0      -1       1       0                               0D   3042
     110    2662       0       0       0                        01010000D   3043
     110       0       0       2       0                               0D   3044
     110    2664       0       0       0                        01010000D   3045
     110       0       0       1       0                               0D   3046
     120    2665       0       0       0                        01010000D   3047
     120       0       0       1       0                               0D   3048
     126    2666       0       0       0                        01010500D   3049
     126       0       0       2       0                               0D   3050
     110    2668       0       0       0                        01010000D   3051
     110       0       0       2       0                               0D   3052
     126    2670       0       0       0                        01010500D   3053
     126       0       0       2       0                               0D   3054
     124    2672       0       0       0                        00000000D   3055
     124       0       0       4       0                               0D   3056
     100    2676       0       0       0            3055        01010000D   3057
     100       0       0       2       0                               0D   3058
     126    2678       0       0       0                        01010500D   3059
     126       0       0       2       0                               0D   3060
     110    2680       0       0       0                        01010000D   3061
     110       0       0       1       0                               0D   3062
     126    2681       0       0       0                        01010500D   3063
     126       0       0       2       0                               0D   3064
     100    2683       0       0       0                        01010000D   3065
     100       0       0       2       0                               0D   3066
     102    2685       0       0       0                        01010500D   3067
     102       0       0       1       0                               0D   3068
     102    2686       0       0       0                        01010000D   3069
     102       0       0       1       0                               0D   3070
     142    2687       0       0       0                        00010500D   3071
     142       0       0       1       0                               0D   3072
     144    2688       0       0       0                        00000000D   3073
     144       0      -1       1       0                               0D   3074
     110    2689       0       0       0                        01010000D   3075
     110       0       0       2       0                               0D   3076
     110    2691       0       0       0                        01010000D   3077
     110       0       0       1       0                               0D   3078
     120    2692       0       0       0                        01010000D   3079
     120       0       0       1       0                               0D   3080
     126    2693       0       0       0                        01010500D   3081
     126       0       0       2       0                               0D   3082
     110    2695       0       0       0                        01010000D   3083
     110       0       0       1       0                               0D   3084
     126    2696       0       0       0                        01010500D   3085
     126       0       0       2       0                               0D   3086
     124    2698       0       0       0                        00000000D   3087
     124       0       0       4       0                               0D   3088
     100    2702       0       0       0            3087        01010000D   3089
     100       0       0       2       0                               0D   3090
     126    2704       0       0       0                        01010500D   3091
     126       0       0       2       0                               0D   3092
     110    2706       0       0       0                        01010000D   3093
     110       0       0       1       0                               0D   3094
     126    2707       0       0       0                        01010500D   3095
     126       0       0       2       0                               0D   3096
     100    2709       0       0       0                        01010000D   3097
     100       0       0       2       0                               0D   3098
     102    2711       0       0       0                        01010500D   3099
     102       0       0       1       0                               0D   3100
     102    2712       0       0       0                        01010000D   3101
     102       0       0       1       0                               0D   3102
     142    2713       0       0       0                        00010500D   3103
     142       0       0       1       0                               0D   3104
     144    2714       0       0       0                        00000000D   3105
     144       0      -1       1       0                               0D   3106
     110    2715       0       0       0                        01010000D   3107
     110       0       0       2       0                               0D   3108
     110    2717       0       0       0                        01010000D   3109
     110       0       0       1       0                               0D   3110
     120    2718       0       0       0                        01010000D   3111
     120       0       0       1       0                               0D   3112
     126    2719       0       0       0                        01010500D   3113
     126       0       0       2       0                               0D   3114
     110    2721       0       0       0                        01010000D   3115
     110       0       0       1       0                               0D   3116
     126    2722       0       0       0                        01010500D   3117
     126       0       0       2       0                               0D   3118
     124    2724       0       0       0                        00000000D   3119
     124       0       0       4       0                               0D   3120
     100    2728       0       0       0            3119        01010000D   3121
     100       0       0       2       0                               0D   3122
     126    2730       0       0       0                        01010500D   3123
     126       0       0       2       0                               0D   3124
     110    2732       0       0       0                        01010000D   3125
     110       0       0       1       0                               0D   3126
     126    2733       0       0       0                        01010500D   3127
     126       0       0       2       0                               0D   3128
     100    2735       0       0       0                        01010000D   3129
     100       0       0       2       0                               0D   3130
     102    2737       0       0       0                        01010500D   3131
     102       0       0       1       0                               0D   3132
     102    2738       0       0       0                        01010000D   3133
     102       0       0       1       0                               0D   3134
     142    2739       0       0       0                        00010500D   3135
     142       0       0       1       0                               0D   3136
     144    2740       0       0       0                        00000000D   3137
     144       0      -1       1       0                               0D   3138
     110    2741       0       0       0                        01010000D   3139
     110       0       0       2       0                               0D   3140
     110    2743       0       0       0                        01010000D   3141
     110       0       0       1       0                               0D   3142
     120    2744       0       0       0                        01010000D   3143
     120       0       0       1       0                               0D   3144
     126    2745       0       0       0                        01010500D   3145
     126       0       0       2       0                               0D   3146
     110    2747       0       0       0                        01010000D   3147
     110       0       0       1       0                               0D   3148
     126    2748       0       0       0                        01010500D   3149
     126       0       0       2       0                               0D   3150
     124    2750       0       0       0                        00000000D   3151
     124       0       0       4       0                               0D   3152
     100    2754       0       0       0            3151        01010000D   3153
     100       0       0       2       0                               0D   3154
     126    2756       0       0       0                        01010500D   3155
     126       0       0       2       0                               0D   3156
     110    2758       0       0       0                        01010000D   3157
     110       0       0       1       0                               0D   3158
     126    2759       0       0       0                        01010500D   3159
     126       0       0       2       0                               0D   3160
     100    2761       0       0       0                        01010000D   3161
     100       0       0       2       0                               0D   3162
     102    2763       0       0       0                        01010500D   3163
     102       0       0       1       0                               0D   3164
     102    2764       0       0       0                        01010000D   3165
     102       0       0       1       0                               0D   3166
     142    2765       0       0       0                        00010500D   3167
     142       0       0       1       0                               0D   3168
     144    2766       0       0       0                        00000000D   3169
     144       0      -1       1       0                               0D   3170
     110    2767       0       0       0                        01010000D   3171
     110       0       0       2       0                               0D   3172
     110    2769       0       0       0                        01010000D   3173
     110       0       0       1       0                               0D   3174
     120    2770       0       0       0                        01010000D   3175
     120       0       0       1       0                               0D   3176
     126    2771       0       0       0                        01010500D   3177
     126       0       0       2       0                               0D   3178
     110    2773       0       0       0                        01010000D   3179
     110       0       0       1       0                               0D   3180
     126    2774       0       0       0                        01010500D   3181
     126       0       0       2       0                               0D   3182
     124    2776       0       0       0                        00000000D   3183
     124       0       0       4       0                               0D   3184
     100    2780       0       0       0            3183        01010000D   3185
     100       0       0       2       0                               0D   3186
     126    2782       0       0       0                        01010500D   3187
     126       0       0       2       0                               0D   3188
     110    2784       0       0       0                        01010000D   3189
     110       0       0       1       0                               0D   3190
     126    2785       0       0       0                        01010500D   3191
     126       0       0       2       0                               0D   3192
     100    2787       0       0       0                        01010000D   3193
     100       0       0       2       0                               0D   3194
     102    2789       0       0       0                        01010500D   3195
     102       0       0       1       0                               0D   3196
     102    2790       0       0       0                        01010000D   3197
     102       0       0       1       0                               0D   3198
     142    2791       0       0       0                        00010500D   3199
     142       0       0       1       0                               0D   3200
     144    2792       0       0       0                        00000000D   3201
     144       0      -1       1       0                               0D   3202
     110    2793       0       0       0                        01010000D   3203
     110       0       0       2       0                               0D   3204
     110    2795       0       0       0                        01010000D   3205
     110       0       0       1       0                               0D   3206
     120    2796       0       0       0                        01010000D   3207
     120       0       0       1       0                               0D   3208
     126    2797       0       0       0                        01010500D   3209
     126       0       0       2       0                               0D   3210
     110    2799       0       0       0                        01010000D   3211
     110       0       0       1       0                               0D   3212
     126    2800       0       0       0                        01010500D   3213
     126       0       0       2       0                               0D   3214
     124    2802       0       0       0                        00000000D   3215
     124       0       0       4       0                               0D   3216
     100    2806       0       0       0            3215        01010000D   3217
     100       0       0       2       0                               0D   3218
     126    2808       0       0       0                        01010500D   3219
     126       0       0       2       0                               0D   3220
     110    2810       0       0       0                        01010000D   3221
     110       0       0       1       0                               0D   3222
     126    2811       0       0       0                        01010500D   3223
     126       0       0       2       0                               0D   3224
     100    2813       0       0       0                        01010000D   3225
     100       0       0       2       0                               0D   3226
     102    2815       0       0       0                        01010500D   3227
     102       0       0       1       0                               0D   3228
     102    2816       0       0       0                        01010000D   3229
     102       0       0       1       0                               0D   3230
     142    2817       0       0       0                        00010500D   3231
     142       0       0       1       0                               0D   3232
     144    2818       0       0       0                        00000000D   3233
     144       0      -1       1       0                               0D   3234
     110    2819       0       0       0                        01010000D   3235
     110       0       0       2       0                               0D   3236
     110    2821       0       0       0                        01010000D   3237
     110       0       0       1       0                               0D   3238
     120    2822       0       0       0                        01010000D   3239
     120       0       0       1       0                               0D   3240
     126    2823       0       0       0                        01010500D   3241
     126       0       0       2       0                               0D   3242
     110    2825       0       0       0                        01010000D   3243
     110       0       0       1       0                               0D   3244
     126    2826       0       0       0                        01010500D   3245
     126       0       0       2       0                               0D   3246
     124    2828       0       0       0                        00000000D   3247
     124       0       0       4       0                               0D   3248
     100    2832       0       0       0            3247        01010000D   3249
     100       0       0       2       0                               0D   3250
     126    2834       0       0       0                        01010500D   3251
     126       0       0       2       0                               0D   3252
     110    2836       0       0       0                        01010000D   3253
     110       0       0       1       0                               0D   3254
     126    2837       0       0       0                        01010500D   3255
     126       0       0       2       0                               0D   3256
     100    2839       0       0       0                        01010000D   3257
     100       0       0       2       0                               0D   3258
     102    2841       0       0       0                        01010500D   3259
     102       0       0       1       0                               0D   3260
     102    2842       0       0       0                        01010000D   3261
     102       0       0       1       0                               0D   3262
     142    2843       0       0       0                        00010500D   3263
     142       0       0       1       0                               0D   3264
     144    2844       0       0       0                        00000000D   3265
     144       0      -1       1       0                               0D   3266
     110    2845       0       0       0                        01010000D   3267
     110       0       0       2       0                               0D   3268
     110    2847       0       0       0                        01010000D   3269
     110       0       0       1       0                               0D   3270
     120    2848       0       0       0                        01010000D   3271
     120       0       0       1       0                               0D   3272
     126    2849       0       0       0                        01010500D   3273
     126       0       0       2       0                               0D   3274
     110    2851       0       0       0                        01010000D   3275
     110       0       0       1       0                               0D   3276
     126    2852       0       0       0                        01010500D   3277
     126       0       0       2       0                               0D   3278
     124    2854       0       0       0                        00000000D   3279
     124       0       0       4       0                               0D   3280
     100    2858       0       0       0            3279        01010000D   3281
     100       0       0       2       0                               0D   3282
     126    2860       0       0       0                        01010500D   3283
     126       0       0       2       0                               0D   3284
     110    2862       0       0       0                        01010000D   3285
     110       0       0       1       0                               0D   3286
     126    2863       0       0       0                        01010500D   3287
     126       0       0       2       0                               0D   3288
     100    2865       0       0       0                        01010000D   3289
     100       0       0       2       0                               0D   3290
     102    2867       0       0       0                        01010500D   3291
     102       0       0       1       0                               0D   3292
     102    2868       0       0       0                        01010000D   3293
     102       0       0       1       0                               0D   3294
     142    2869       0       0       0                        00010500D   3295
     142       0       0       1       0                               0D   3296
     144    2870       0       0       0                        00000000D   3297
     144       0      -1       1       0                               0D   3298
     110    2871       0       0       0                        01010000D   3299
     110       0       0       2       0                               0D   3300
     110    2873       0       0       0                        01010000D   3301
     110       0       0       1       0                               0D   3302
     120    2874       0       0       0                        01010000D   3303
     120       0       0       1       0                               0D   3304
     126    2875       0       0       0                        01010500D   3305
     126       0       0       2       0                               0D   3306
     110    2877       0       0       0                        01010000D   3307
     110       0       0       1       0                               0D   3308
     126    2878       0       0       0                        01010500D   3309
     126       0       0       2       0                               0D   3310
     124    2880       0       0       0                        00000000D   3311
     124       0       0       4       0                               0D   3312
     100    2884       0       0       0            3311        01010000D   3313
     100       0       0       2       0                               0D   3314
     126    2886       0       0       0                        01010500D   3315
     126       0       0       2       0                               0D   3316
     110    2888       0       0       0                        01010000D   3317
     110       0       0       1       0                               0D   3318
     126    2889       0       0       0                        01010500D   3319
     126       0       0       2       0                               0D   3320
     100    2891       0       0       0                        01010000D   3321
     100       0       0       2       0                               0D   3322
     102    2893       0       0       0                        01010500D   3323
     102       0       0       1       0                               0D   3324
     102    2894       0       0       0                        01010000D   3325
     102       0       0       1       0                               0D   3326
     142    2895       0       0       0                        00010500D   3327
     142       0       0       1       0                               0D   3328
     144    2896       0       0       0                        00000000D   3329
     144       0      -1       1       0                               0D   3330
     110    2897       0       0       0                        01010000D   3331
     110       0       0       2       0                               0D   3332
     110    2899       0       0       0                        01010000D   3333
     110       0       0       1       0                               0D   3334
     120    2900       0       0       0                        01010000D   3335
     120       0       0       1       0                               0D   3336
     126    2901       0       0       0                        01010500D   3337
     126       0       0       2       0                               0D   3338
     110    2903       0       0       0                        01010000D   3339
     110       0       0       1       0                               0D   3340
     126    2904       0       0       0                        01010500D   3341
     126       0       0       2       0                               0D   3342
     124    2906       0       0       0                        00000000D   3343
     124       0       0       4       0                               0D   3344
     100    2910       0       0       0            3343        01010000D   3345
     100       0       0       2       0                               0D   3346
     126    2912       0       0       0                        01010500D   3347
     126       0       0       2       0                               0D   3348
     110    2914       0       0       0                        01010000D   3349
     110       0       0       1       0                               0D   3350
     126    2915       0       0       0                        01010500D   3351
     126       0       0       2       0                               0D   3352
     100    2917       0       0       0                        01010000D   3353
     100       0       0       2       0                               0D   3354
     102    2919       0       0       0                        01010500D   3355
     102       0       0       1       0                               0D   3356
     102    2920       0       0       0                        01010000D   3357
     102       0       0       1       0                               0D   3358
     142    2921       0       0       0                        00010500D   3359
     142       0       0       1       0                               0D   3360
     144    2922       0       0       0                        00000000D   3361
     144       0      -1       1       0                               0D   3362
     110    2923       0       0       0                        01010000D   3363
     110       0       0       2       0                               0D   3364
     110    2925       0       0       0                        01010000D   3365
     110       0       0       1       0                               0D   3366
     120    2926       0       0       0                        01010000D   3367
     120       0       0       1       0                               0D   3368
     126    2927       0       0       0                        01010500D   3369
     126       0       0       2       0                               0D   3370
     110    2929       0       0       0                        01010000D   3371
     110       0       0       1       0                               0D   3372
     126    2930       0       0       0                        01010500D   3373
     126       0       0       2       0                               0D   3374
     124    2932       0       0       0                        00000000D   3375
     124       0       0       4       0                               0D   3376
     100    2936       0       0       0            3375        01010000D   3377
     100       0       0       2       0                               0D   3378
     126    2938       0       0       0                        01010500D   3379
     126       0       0       2       0                               0D   3380
     110    2940       0       0       0                        01010000D   3381
     110       0       0       1       0                               0D   3382
     126    2941       0       0       0                        01010500D   3383
     126       0       0       2       0                               0D   3384
     100    2943       0       0       0                        01010000D   3385
     100       0       0       2       0                               0D   3386
     102    2945       0       0       0                        01010500D   3387
     102       0       0       1       0                               0D   3388
     102    2946       0       0       0                        01010000D   3389
     102       0       0       1       0                               0D   3390
     142    2947       0       0       0                        00010500D   3391
     142       0       0       1       0                               0D   3392
     144    2948       0       0       0                        00000000D   3393
     144       0      -1       1       0                               0D   3394
     110    2949       0       0       0                        01010000D   3395
     110       0       0       2       0                               0D   3396
     110    2951       0       0       0                        01010000D   3397
     110       0       0       1       0                               0D   3398
     120    2952       0       0       0                        01010000D   3399
     120       0       0       1       0                               0D   3400
     126    2953       0       0       0                        01010500D   3401
     126       0       0       2       0                               0D   3402
     110    2955       0       0       0                        01010000D   3403
     110       0       0       1       0                               0D   3404
     126    2956       0       0       0                        01010500D   3405
     126       0       0       2       0                               0D   3406
     124    2958       0       0       0                        00000000D   3407
     124       0       0       4       0                               0D   3408
     100    2962       0       0       0            3407        01010000D   3409
     100       0       0       2       0                               0D   3410
     126    2964       0       0       0                        01010500D   3411
     126       0       0       2       0                               0D   3412
     110    2966       0       0       0                        01010000D   3413
     110       0       0       1       0                               0D   3414
     126    2967       0       0       0                        01010500D   3415
     126       0       0       2       0                               0D   3416
     100    2969       0       0       0                        01010000D   3417
     100       0       0       2       0                               0D   3418
     102    2971       0       0       0                        01010500D   3419
     102       0       0       1       0                               0D   3420
     102    2972       0       0       0                        01010000D   3421
     102       0       0       1       0                               0D   3422
     142    2973       0       0       0                        00010500D   3423
     142       0       0       1       0                               0D   3424
     144    2974       0       0       0                        00000000D   3425
     144       0      -1       1       0                               0D   3426
     110    2975       0       0       0                        01010000D   3427
     110       0       0       2       0                               0D   3428
     110    2977       0       0       0                        01010000D   3429
     110       0       0       1       0                               0D   3430
     120    2978       0       0       0                        01010000D   3431
     120       0       0       1       0                               0D   3432
     126    2979       0       0       0                        01010500D   3433
     126       0       0       2       0                               0D   3434
     110    2981       0       0       0                        01010000D   3435
     110       0       0       1       0                               0D   3436
     126    2982       0       0       0                        01010500D   3437
     126       0       0       2       0                               0D   3438
     124    2984       0       0       0                        00000000D   3439
     124       0       0       4       0                               0D   3440
     100    2988       0       0       0            3439        01010000D   3441
     100       0       0       2       0                               0D   3442
     126    2990       0       0       0                        01010500D   3443
     126       0       0       2       0                               0D   3444
     110    2992       0       0       0                        01010000D   3445
     110       0       0       1       0                               0D   3446
     126    2993       0       0       0                        01010500D   3447
     126       0       0       2       0                               0D   3448
     100    2995       0       0       0                        01010000D   3449
     100       0       0       2       0                               0D   3450
     102    2997       0       0       0                        01010500D   3451
     102       0       0       1       0                               0D   3452
     102    2998       0       0       0                        01010000D   3453
     102       0       0       1       0                               0D   3454
     142    2999       0       0       0                        00010500D   3455
     142       0       0       1       0                               0D   3456
     144    3000       0       0       0                        00000000D   3457
     144       0      -1       1       0                               0D   3458
     110    3001       0       0       0                        01010000D   3459
     110       0       0       1       0                               0D   3460
     110    3002       0       0       0                        01010000D   3461
     110       0       0       1       0                               0D   3462
     120    3003       0       0       0                        01010000D   3463
     120       0       0       1       0                               0D   3464
     126    3004       0       0       0                        01010500D   3465
     126       0       0       2       0                               0D   3466
     110    3006       0       0       0                        01010000D   3467
     110       0       0       1       0                               0D   3468
     126    3007       0       0       0                        01010500D   3469
     126       0       0       2       0                               0D   3470
     124    3009       0       0       0                        00000000D   3471
     124       0       0       3       0                               0D   3472
     100    3012       0       0       0            3471        01010000D   3473
     100       0       0       2       0                               0D   3474
     126    3014       0       0       0                        01010500D   3475
     126       0       0       2       0                               0D   3476
     110    3016       0       0       0                        01010000D   3477
     110       0       0       1       0                               0D   3478
     126    3017       0       0       0                        01010500D   3479
     126       0       0       2       0                               0D   3480
     100    3019       0       0       0                        01010000D   3481
     100       0       0       2       0                               0D   3482
     102    3021       0       0       0                        01010500D   3483
     102       0       0       1       0                               0D   3484
     102    3022       0       0       0                        01010000D   3485
     102       0       0       1       0                               0D   3486
     142    3023       0       0       0                        00010500D   3487
     142       0       0       1       0                               0D   3488
     144    3024       0       0       0                        00000000D   3489
     144       0      -1       1       0                               0D   3490
     110    3025       0       0       0                        01010000D   3491
     110       0       0       2       0                               0D   3492
     110    3027       0       0       0                        01010000D   3493
     110       0       0       1       0                               0D   3494
     120    3028       0       0       0                        01010000D   3495
     120       0       0       1       0                               0D   3496
     126    3029       0       0       0                        01010500D   3497
     126       0       0       2       0                               0D   3498
     110    3031       0       0       0                        01010000D   3499
     110       0       0       1       0                               0D   3500
     126    3032       0       0       0                        01010500D   3501
     126       0       0       2       0                               0D   3502
     124    3034       0       0       0                        00000000D   3503
     124       0       0       4       0                               0D   3504
     100    3038       0       0       0            3503        01010000D   3505
     100       0       0       2       0                               0D   3506
     126    3040       0       0       0                        01010500D   3507
     126       0       0       2       0                               0D   3508
     110    3042       0       0       0                        01010000D   3509
     110       0       0       1       0                               0D   3510
     126    3043       0       0       0                        01010500D   3511
     126       0       0       2       0                               0D   3512
     100    3045       0       0       0                        01010000D   3513
     100       0       0       2       0                               0D   3514
     102    3047       0       0       0                        01010500D   3515
     102       0       0       1       0                               0D   3516
     102    3048       0       0       0                        01010000D   3517
     102       0       0       1       0                               0D   3518
     142    3049       0       0       0                        00010500D   3519
     142       0       0       1       0                               0D   3520
     144    3050       0       0       0                        00000000D   3521
     144       0      -1       1       0                               0D   3522
     110    3051       0       0       0                        01010000D   3523
     110       0       0       1       0                               0D   3524
     110    3052       0       0       0                        01010000D   3525
     110       0       0       1       0                               0D   3526
     120    3053       0       0       0                        01010000D   3527
     120       0       0       1       0                               0D   3528
     126    3054       0       0       0                        01010500D   3529
     126       0       0       2       0                               0D   3530
     110    3056       0       0       0                        01010000D   3531
     110       0       0       1       0                               0D   3532
     126    3057       0       0       0                        01010500D   3533
     126       0       0       2       0                               0D   3534
     124    3059       0       0       0                        00000000D   3535
     124       0       0       3       0                               0D   3536
     100    3062       0       0       0            3535        01010000D   3537
     100       0       0       2       0                               0D   3538
     126    3064       0       0       0                        01010500D   3539
     126       0       0       2       0                               0D   3540
     110    3066       0       0       0                        01010000D   3541
     110       0       0       1       0                               0D   3542
     126    3067       0       0       0                        01010500D   3543
     126       0       0       2       0                               0D   3544
     100    3069       0       0       0                        01010000D   3545
     100       0       0       2       0                               0D   3546
     102    3071       0       0       0                        01010500D   3547
     102       0       0       1       0                               0D   3548
     102    3072       0       0       0                        01010000D   3549
     102       0       0       1       0                               0D   3550
     142    3073       0       0       0                        00010500D   3551
     142       0       0       1       0                               0D   3552
     144    3074       0       0       0                        00000000D   3553
     144       0      -1       1       0                               0D   3554
     110    3075       0       0       0                        01010000D   3555
     110       0       0       2       0                               0D   3556
     110    3077       0       0       0                        01010000D   3557
     110       0       0       1       0                               0D   3558
     120    3078       0       0       0                        01010000D   3559
     120       0       0       1       0                               0D   3560
     126    3079       0       0       0                        01010500D   3561
     126       0       0       2       0                               0D   3562
     110    3081       0       0       0                        01010000D   3563
     110       0       0       1       0                               0D   3564
     126    3082       0       0       0                        01010500D   3565
     126       0       0       2       0                               0D   3566
     124    3084       0       0       0                        00000000D   3567
     124       0       0       4       0                               0D   3568
     100    3088       0       0       0            3567        01010000D   3569
     100       0       0       2       0                               0D   3570
     126    3090       0       0       0                        01010500D   3571
     126       0       0       2       0                               0D   3572
     110    3092       0       0       0                        01010000D   3573
     110       0       0       2       0                               0D   3574
     126    3094       0       0       0                        01010500D   3575
     126       0       0       2       0                               0D   3576
     100    3096       0       0       0                        01010000D   3577
     100       0       0       2       0                               0D   3578
     102    3098       0       0       0                        01010500D   3579
     102       0       0       1       0                               0D   3580
     102    3099       0       0       0                        01010000D   3581
     102       0       0       1       0                               0D   3582
     142    3100       0       0       0                        00010500D   3583
     142       0       0       1       0                               0D   3584
     144    3101       0       0       0                        00000000D   3585
     144       0      -1       1       0                               0D   3586
     110    3102       0       0       0                        01010000D   3587
     110       0       0       1       0                               0D   3588
     110    3103       0       0       0                        01010000D   3589
     110       0       0       1       0                               0D   3590
     120    3104       0       0       0                        01010000D   3591
     120       0       0       1       0                               0D   3592
     126    3105       0       0       0                        01010500D   3593
     126       0       0       2       0                               0D   3594
     110    3107       0       0       0                        01010000D   3595
     110       0       0       1       0                               0D   3596
     126    3108       0       0       0                        01010500D   3597
     126       0       0       2       0                               0D   3598
     124    3110       0       0       0                        00000000D   3599
     124       0       0       3       0                               0D   3600
     100    3113       0       0       0            3599        01010000D   3601
     100       0       0       2       0                               0D   3602
     126    3115       0       0       0                        01010500D   3603
     126       0       0       2       0                               0D   3604
     110    3117       0       0       0                        01010000D   3605
     110       0       0       1       0                               0D   3606
     126    3118       0       0       0                        01010500D   3607
     126       0       0       2       0                               0D   3608
     100    3120       0       0       0                        01010000D   3609
     100       0       0       2       0                               0D   3610
     102    3122       0       0       0                        01010500D   3611
     102       0       0       1       0                               0D   3612
     102    3123       0       0       0                        01010000D   3613
     102       0       0       1       0                               0D   3614
     142    3124       0       0       0                        00010500D   3615
     142       0       0       1       0                               0D   3616
     144    3125       0       0       0                        00000000D   3617
     144       0      -1       1       0                               0D   3618
     110    3126       0       0       0                        01010000D   3619
     110       0       0       2       0                               0D   3620
     110    3128       0       0       0                        01010000D   3621
     110       0       0       1       0                               0D   3622
     120    3129       0       0       0                        01010000D   3623
     120       0       0       1       0                               0D   3624
     126    3130       0       0       0                        01010500D   3625
     126       0       0       2       0                               0D   3626
     110    3132       0       0       0                        01010000D   3627
     110       0       0       1       0                               0D   3628
     126    3133       0       0       0                        01010500D   3629
     126       0       0       2       0                               0D   3630
     124    3135       0       0       0                        00000000D   3631
     124       0       0       4       0                               0D   3632
     100    3139       0       0       0            3631        01010000D   3633
     100       0       0       2       0                               0D   3634
     126    3141       0       0       0                        01010500D   3635
     126       0       0       2       0                               0D   3636
     110    3143       0       0       0                        01010000D   3637
     110       0       0       2       0                               0D   3638
     126    3145       0       0       0                        01010500D   3639
     126       0       0       2       0                               0D   3640
     100    3147       0       0       0                        01010000D   3641
     100       0       0       2       0                               0D   3642
     102    3149       0       0       0                        01010500D   3643
     102       0       0       1       0                               0D   3644
     102    3150       0       0       0                        01010000D   3645
     102       0       0       1       0                               0D   3646
     142    3151       0       0       0                        00010500D   3647
     142       0       0       1       0                               0D   3648
     144    3152       0       0       0                        00000000D   3649
     144       0      -1       1       0                               0D   3650
     110    3153       0       0       0                        01010000D   3651
     110       0       0       2       0                               0D   3652
     110    3155       0       0       0                        01010000D   3653
     110       0       0       2       0                               0D   3654
     120    3157       0       0       0                        01010000D   3655
     120       0       0       1       0                               0D   3656
     126    3158       0       0       0                        01010500D   3657
     126       0       0       2       0                               0D   3658
     110    3160       0       0       0                        01010000D   3659
     110       0       0       2       0                               0D   3660
     126    3162       0       0       0                        01010500D   3661
     126       0       0       2       0                               0D   3662
     124    3164       0       0       0                        00000000D   3663
     124       0       0       4       0                               0D   3664
     100    3168       0       0       0            3663        01010000D   3665
     100       0       0       2       0                               0D   3666
     126    3170       0       0       0                        01010500D   3667
     126       0       0       2       0                               0D   3668
     110    3172       0       0       0                        01010000D   3669
     110       0       0       2       0                               0D   3670
     126    3174       0       0       0                        01010500D   3671
     126       0       0       2       0                               0D   3672
     100    3176       0       0       0                        01010000D   3673
     100       0       0       2       0                               0D   3674
     102    3178       0       0       0                        01010500D   3675
     102       0       0       1       0                               0D   3676
     102    3179       0       0       0                        01010000D   3677
     102       0       0       1       0                               0D   3678
     142    3180       0       0       0                        00010500D   3679
     142       0       0       1       0                               0D   3680
     144    3181       0       0       0                        00000000D   3681
     144       0      -1       1       0                               0D   3682
     110    3182       0       0       0                        01010000D   3683
     110       0       0       2       0                               0D   3684
     110    3184       0       0       0                        01010000D   3685
     110       0       0       2       0                               0D   3686
     120    3186       0       0       0                        01010000D   3687
     120       0       0       1       0                               0D   3688
     126    3187       0       0       0                        01010500D   3689
     126       0       0       2       0                               0D   3690
     110    3189       0       0       0                        01010000D   3691
     110       0       0       2       0                               0D   3692
     126    3191       0       0       0                        01010500D   3693
     126       0       0       2       0                               0D   3694
     124    3193       0       0       0                        00000000D   3695
     124       0       0       4       0                               0D   3696
     100    3197       0       0       0            3695        01010000D   3697
     100       0       0       2       0                               0D   3698
     126    3199       0       0       0                        01010500D   3699
     126       0       0       2       0                               0D   3700
     110    3201       0       0       0                        01010000D   3701
     110       0       0       2       0                               0D   3702
     126    3203       0       0       0                        01010500D   3703
     126       0       0       2       0                               0D   3704
     100    3205       0       0       0                        01010000D   3705
     100       0       0       2       0                               0D   3706
     102    3207       0       0       0                        01010500D   3707
     102       0       0       1       0                               0D   3708
     102    3208       0       0       0                        01010000D   3709
     102       0       0       1       0                               0D   3710
     142    3209       0       0       0                        00010500D   3711
     142       0       0       1       0                               0D   3712
     144    3210       0       0       0                        00000000D   3713
     144       0      -1       1       0                               0D   3714
     110    3211       0       0       0                        01010000D   3715
     110       0       0       2       0                               0D   3716
     110    3213       0       0       0                        01010000D   3717
     110       0       0       2       0                               0D   3718
     120    3215       0       0       0                        01010000D   3719
     120       0       0       1       0                               0D   3720
     126    3216       0       0       0                        01010500D   3721
     126       0       0       2       0                               0D   3722
     110    3218       0       0       0                        01010000D   3723
     110       0       0       2       0                               0D   3724
     126    3220       0       0       0                        01010500D   3725
     126       0       0       2       0                               0D   3726
     124    3222       0       0       0                        00000000D   3727
     124       0       0       4       0                               0D   3728
     100    3226       0       0       0            3727        01010000D   3729
     100       0       0       2       0                               0D   3730
     126    3228       0       0       0                        01010500D   3731
     126       0       0       2       0                               0D   3732
     110    3230       0       0       0                        01010000D   3733
     110       0       0       2       0                               0D   3734
     126    3232       0       0       0                        01010500D   3735
     126       0       0       2       0                               0D   3736
     100    3234       0       0       0                        01010000D   3737
     100       0       0       2       0                               0D   3738
     102    3236       0       0       0                        01010500D   3739
     102       0       0       1       0                               0D   3740
     102    3237       0       0       0                        01010000D   3741
     102       0       0       1       0                               0D   3742
     142    3238       0       0       0                        00010500D   3743
     142       0       0       1       0                               0D   3744
     144    3239       0       0       0                        00000000D   3745
     144       0      -1       1       0                               0D   3746
     110    3240       0       0       0                        01010000D   3747
     110       0       0       2       0                               0D   3748
     110    3242       0       0       0                        01010000D   3749
     110       0       0       2       0                               0D   3750
     120    3244       0       0       0                        01010000D   3751
     120       0       0       1       0                               0D   3752
     126    3245       0       0       0                        01010500D   3753
     126       0       0       2       0                               0D   3754
     110    3247       0       0       0                        01010000D   3755
     110       0       0       2       0                               0D   3756
     126    3249       0       0       0                        01010500D   3757
     126       0       0       2       0                               0D   3758
     124    3251       0       0       0                        00000000D   3759
     124       0       0       4       0                               0D   3760
     100    3255       0       0       0            3759        01010000D   3761
     100       0       0       2       0                               0D   3762
     126    3257       0       0       0                        01010500D   3763
     126       0       0       2       0                               0D   3764
     110    3259       0       0       0                        01010000D   3765
     110       0       0       2       0                               0D   3766
     126    3261       0       0       0                        01010500D   3767
     126       0       0       2       0                               0D   3768
     100    3263       0       0       0                        01010000D   3769
     100       0       0       2       0                               0D   3770
     102    3265       0       0       0                        01010500D   3771
     102       0       0       1       0                               0D   3772
     102    3266       0       0       0                        01010000D   3773
     102       0       0       1       0                               0D   3774
     142    3267       0       0       0                        00010500D   3775
     142       0       0       1       0                               0D   3776
     144    3268       0       0       0                        00000000D   3777
     144       0      -1       1       0                               0D   3778
     110    3269       0       0       0                        01010000D   3779
     110       0       0       2       0                               0D   3780
     110    3271       0       0       0                        01010000D   3781
     110       0       0       1       0                               0D   3782
     120    3272       0       0       0                        01010000D   3783
     120       0       0       1       0                               0D   3784
     126    3273       0       0       0                        01010500D   3785
     126       0       0       2       0                               0D   3786
     110    3275       0       0       0                        01010000D   3787
     110       0       0       2       0                               0D   3788
     126    3277       0       0       0                        01010500D   3789
     126       0       0       2       0                               0D   3790
     124    3279       0       0       0                        00000000D   3791
     124       0       0       4       0                               0D   3792
     100    3283       0       0       0            3791        01010000D   3793
     100       0       0       2       0                               0D   3794
     126    3285       0       0       0                        01010500D   3795
     126       0       0       2       0                               0D   3796
     110    3287       0       0       0                        01010000D   3797
     110       0       0       1       0                               0D   3798
     126    3288       0       0       0                        01010500D   3799
     126       0       0       2       0                               0D   3800
     100    3290       0       0       0                        01010000D   3801
     100       0       0       2       0                               0D   3802
     102    3292       0       0       0                        01010500D   3803
     102       0       0       1       0                               0D   3804
     102    3293       0       0       0                        01010000D   3805
     102       0       0       1       0                               0D   3806
     142    3294       0       0       0                        00010500D   3807
     142       0       0       1       0                               0D   3808
     144    3295       0       0       0                        00000000D   3809
     144       0      -1       1       0                               0D   3810
     110    3296       0       0       0                        01010000D   3811
     110       0       0       2       0                               0D   3812
     110    3298       0       0       0                        01010000D   3813
     110       0       0       1       0                               0D   3814
     120    3299       0       0       0                        01010000D   3815
     120       0       0       1       0                               0D   3816
     126    3300       0       0       0                        01010500D   3817
     126       0       0       2       0                               0D   3818
     110    3302       0       0       0                        01010000D   3819
     110       0       0       1       0                               0D   3820
     126    3303       0       0       0                        01010500D   3821
     126       0       0       2       0                               0D   3822
     124    3305       0       0       0                        00000000D   3823
     124       0       0       4       0                               0D   3824
     100    3309       0       0       0            3823        01010000D   3825
     100       0       0       2       0                               0D   3826
     126    3311       0       0       0                        01010500D   3827
     126       0       0       2       0                               0D   3828
     110    3313       0       0       0                        01010000D   3829
     110       0       0       2       0                               0D   3830
     126    3315       0       0       0                        01010500D   3831
     126       0       0       2       0                               0D   3832
     100    3317       0       0       0                        01010000D   3833
     100       0       0       2       0                               0D   3834
     102    3319       0       0       0                        01010500D   3835
     102       0       0       1       0                               0D   3836
     102    3320       0       0       0                        01010000D   3837
     102       0       0       1       0                               0D   3838
     142    3321       0       0       0                        00010500D   3839
     142       0       0       1       0                               0D   3840
     144    3322       0       0       0                        00000000D   3841
     144       0      -1       1       0                               0D   3842
     110    3323       0       0       0                        01010000D   3843
     110       0       0       2       0                               0D   3844
     110    3325       0       0       0                        01010000D   3845
     110       0       0       2       0                               0D   3846
     120    3327       0       0       0                        01010000D   3847
     120       0       0       1       0                               0D   3848
     126    3328       0       0       0                        01010500D   3849
     126       0       0       2       0                               0D   3850
     110    3330       0       0       0                        01010000D   3851
     110       0       0       2       0                               0D   3852
     126    3332       0       0       0                        01010500D   3853
     126       0       0       2       0                               0D   3854
     124    3334       0       0       0                        00000000D   3855
     124       0       0       4       0                               0D   3856
     100    3338       0       0       0            3855        01010000D   3857
     100       0       0       2       0                               0D   3858
     126    3340       0       0       0                        01010500D   3859
     126       0       0       2       0                               0D   3860
     110    3342       0       0       0                        01010000D   3861
     110       0       0       2       0                               0D   3862
     126    3344       0       0       0                        01010500D   3863
     126       0       0       2       0                               0D   3864
     100    3346       0       0       0                        01010000D   3865
     100       0       0       2       0                               0D   3866
     102    3348       0       0       0                        01010500D   3867
     102       0       0       1       0                               0D   3868
     102    3349       0       0       0                        01010000D   3869
     102       0       0       1       0                               0D   3870
     142    3350       0       0       0                        00010500D   3871
     142       0       0       1       0                               0D   3872
     144    3351       0       0       0                        00000000D   3873
     144       0      -1       1       0                               0D   3874
     110    3352       0       0       0                        01010000D   3875
     110       0       0       2       0                               0D   3876
     110    3354       0       0       0                        01010000D   3877
     110       0       0       2       0                               0D   3878
     120    3356       0       0       0                        01010000D   3879
     120       0       0       1       0                               0D   3880
     126    3357       0       0       0                        01010500D   3881
     126       0       0       2       0                               0D   3882
     110    3359       0       0       0                        01010000D   3883
     110       0       0       2       0                               0D   3884
     126    3361       0       0       0                        01010500D   3885
     126       0       0       2       0                               0D   3886
     124    3363       0       0       0                        00000000D   3887
     124       0       0       4       0                               0D   3888
     100    3367       0       0       0            3887        01010000D   3889
     100       0       0       2       0                               0D   3890
     126    3369       0       0       0                        01010500D   3891
     126       0       0       2       0                               0D   3892
     110    3371       0       0       0                        01010000D   3893
     110       0       0       2       0                               0D   3894
     126    3373       0       0       0                        01010500D   3895
     126       0       0       2       0                               0D   3896
     100    3375       0       0       0                        01010000D   3897
     100       0       0       2       0                               0D   3898
     102    3377       0       0       0                        01010500D   3899
     102       0       0       1       0                               0D   3900
     102    3378       0       0       0                        01010000D   3901
     102       0       0       1       0                               0D   3902
     142    3379       0       0       0                        00010500D   3903
     142       0       0       1       0                               0D   3904
     144    3380       0       0       0                        00000000D   3905
     144       0      -1       1       0                               0D   3906
     110    3381       0       0       0                        01010000D   3907
     110       0       0       2       0                               0D   3908
     110    3383       0       0       0                        01010000D   3909
     110       0       0       2       0                               0D   3910
     120    3385       0       0       0                        01010000D   3911
     120       0       0       1       0                               0D   3912
     126    3386       0       0       0                        01010500D   3913
     126       0       0       2       0                               0D   3914
     110    3388       0       0       0                        01010000D   3915
     110       0       0       2       0                               0D   3916
     126    3390       0       0       0                        01010500D   3917
     126       0       0       2       0                               0D   3918
     124    3392       0       0       0                        00000000D   3919
     124       0       0       4       0                               0D   3920
     100    3396       0       0       0            3919        01010000D   3921
     100       0       0       2       0                               0D   3922
     126    3398       0       0       0                        01010500D   3923
     126       0       0       2       0                               0D   3924
     110    3400       0       0       0                        01010000D   3925
     110       0       0       2       0                               0D   3926
     126    3402       0       0       0                        01010500D   3927
     126       0       0       2       0                               0D   3928
     100    3404       0       0       0                        01010000D   3929
     100       0       0       2       0                               0D   3930
     102    3406       0       0       0                        01010500D   3931
     102       0       0       1       0                               0D   3932
     102    3407       0       0       0                        01010000D   3933
     102       0       0       1       0                               0D   3934
     142    3408       0       0       0                        00010500D   3935
     142       0       0       1       0                               0D   3936
     144    3409       0       0       0                        00000000D   3937
     144       0      -1       1       0                               0D   3938
     110    3410       0       0       0                        01010000D   3939
     110       0       0       2       0                               0D   3940
     110    3412       0       0       0                        01010000D   3941
     110       0       0       2       0                               0D   3942
     120    3414       0       0       0                        01010000D   3943
     120       0       0       1       0                               0D   3944
     126    3415       0       0       0                        01010500D   3945
     126       0       0       2       0                               0D   3946
     110    3417       0       0       0                        01010000D   3947
     110       0       0       2       0                               0D   3948
     126    3419       0       0       0                        01010500D   3949
     126       0       0       2       0                               0D   3950
     124    3421       0       0       0                        00000000D   3951
     124       0       0       4       0                               0D   3952
     100    3425       0       0       0            3951        01010000D   3953
     100       0       0       2       0                               0D   3954
     126    3427       0       0       0                        01010500D   3955
     126       0       0       2       0                               0D   3956
     110    3429       0       0       0                        01010000D   3957
     110       0       0       2       0                               0D   3958
     126    3431       0       0       0                        01010500D   3959
     126       0       0       2       0                               0D   3960
     100    3433       0       0       0                        01010000D   3961
     100       0       0       2       0                               0D   3962
     102    3435       0       0       0                        01010500D   3963
     102       0       0       1       0                               0D   3964
     102    3436       0       0       0                        01010000D   3965
     102       0       0       1       0                               0D   3966
     142    3437       0       0       0                        00010500D   3967
     142       0       0       1       0                               0D   3968
     144    3438       0       0       0                        00000000D   3969
     144       0      -1       1       0                               0D   3970
     110    3439       0       0       0                        01010000D   3971
     110       0       0       2       0                               0D   3972
     110    3441       0       0       0                        01010000D   3973
     110       0       0       2       0                               0D   3974
     120    3443       0       0       0                        01010000D   3975
     120       0       0       1       0                               0D   3976
     126    3444       0       0       0                        01010500D   3977
     126       0       0       2       0                               0D   3978
     110    3446       0       0       0                        01010000D   3979
     110       0       0       2       0                               0D   3980
     126    3448       0       0       0                        01010500D   3981
     126       0       0       2       0                               0D   3982
     124    3450       0       0       0                        00000000D   3983
     124       0       0       4       0                               0D   3984
     100    3454       0       0       0            3983        01010000D   3985
     100       0       0       2       0                               0D   3986
     126    3456       0       0       0                        01010500D   3987
     126       0       0       2       0                               0D   3988
     110    3458       0       0       0                        01010000D   3989
     110       0       0       2       0                               0D   3990
     126    3460       0       0       0                        01010500D   3991
     126       0       0       2       0                               0D   3992
     100    3462       0       0       0                        01010000D   3993
     100       0       0       2       0                               0D   3994
     102    3464       0       0       0                        01010500D   3995
     102       0       0       1       0                               0D   3996
     102    3465       0       0       0                        01010000D   3997
     102       0       0       1       0                               0D   3998
     142    3466       0       0       0                        00010500D   3999
     142       0       0       1       0                               0D   4000
     144    3467       0       0       0                        00000000D   4001
     144       0      -1       1       0                               0D   4002
     110    3468       0       0       0                        01010000D   4003
     110       0       0       2       0                               0D   4004
     110    3470       0       0       0                        01010000D   4005
     110       0       0       2       0                               0D   4006
     120    3472       0       0       0                        01010000D   4007
     120       0       0       1       0                               0D   4008
     126    3473       0       0       0                        01010500D   4009
     126       0       0       2       0                               0D   4010
     110    3475       0       0       0                        01010000D   4011
     110       0       0       2       0                               0D   4012
     126    3477       0       0       0                        01010500D   4013
     126       0       0       2       0                               0D   4014
     124    3479       0       0       0                        00000000D   4015
     124       0       0       4       0                               0D   4016
     100    3483       0       0       0            4015        01010000D   4017
     100       0       0       2       0                               0D   4018
     126    3485       0       0       0                        01010500D   4019
     126       0       0       2       0                               0D   4020
     110    3487       0       0       0                        01010000D   4021
     110       0       0       2       0                               0D   4022
     126    3489       0       0       0                        01010500D   4023
     126       0       0       2       0                               0D   4024
     100    3491       0       0       0                        01010000D   4025
     100       0       0       2       0                               0D   4026
     102    3493       0       0       0                        01010500D   4027
     102       0       0       1       0                               0D   4028
     102    3494       0       0       0                        01010000D   4029
     102       0       0       1       0                               0D   4030
     142    3495       0       0       0                        00010500D   4031
     142       0       0       1       0                               0D   4032
     144    3496       0       0       0                        00000000D   4033
     144       0      -1       1       0                               0D   4034
     110    3497       0       0       0                        01010000D   4035
     110       0       0       2       0                               0D   4036
     110    3499       0       0       0                        01010000D   4037
     110       0       0       2       0                               0D   4038
     120    3501       0       0       0                        01010000D   4039
     120       0       0       1       0                               0D   4040
     126    3502       0       0       0                        01010500D   4041
     126       0       0       2       0                               0D   4042
     110    3504       0       0       0                        01010000D   4043
     110       0       0       2       0                               0D   4044
     126    3506       0       0       0                        01010500D   4045
     126       0       0       2       0                               0D   4046
     124    3508       0       0       0                        00000000D   4047
     124       0       0       4       0                               0D   4048
     100    3512       0       0       0            4047        01010000D   4049
     100       0       0       2       0                               0D   4050
     126    3514       0       0       0                        01010500D   4051
     126       0       0       2       0                               0D   4052
     110    3516       0       0       0                        01010000D   4053
     110       0       0       2       0                               0D   4054
     126    3518       0       0       0                        01010500D   4055
     126       0       0       2       0                               0D   4056
     100    3520       0       0       0                        01010000D   4057
     100       0       0       2       0                               0D   4058
     102    3522       0       0       0                        01010500D   4059
     102       0       0       1       0                               0D   4060
     102    3523       0       0       0                        01010000D   4061
     102       0       0       1       0                               0D   4062
     142    3524       0       0       0                        00010500D   4063
     142       0       0       1       0                               0D   4064
     144    3525       0       0       0                        00000000D   4065
     144       0      -1       1       0                               0D   4066
     110    3526       0       0       0                        01010000D   4067
     110       0       0       2       0                               0D   4068
     110    3528       0       0       0                        01010000D   4069
     110       0       0       2       0                               0D   4070
     120    3530       0       0       0                        01010000D   4071
     120       0       0       1       0                               0D   4072
     126    3531       0       0       0                        01010500D   4073
     126       0       0       2       0                               0D   4074
     110    3533       0       0       0                        01010000D   4075
     110       0       0       2       0                               0D   4076
     126    3535       0       0       0                        01010500D   4077
     126       0       0       2       0                               0D   4078
     124    3537       0       0       0                        00000000D   4079
     124       0       0       4       0                               0D   4080
     100    3541       0       0       0            4079        01010000D   4081
     100       0       0       2       0                               0D   4082
     126    3543       0       0       0                        01010500D   4083
     126       0       0       2       0                               0D   4084
     110    3545       0       0       0                        01010000D   4085
     110       0       0       2       0                               0D   4086
     126    3547       0       0       0                        01010500D   4087
     126       0       0       2       0                               0D   4088
     100    3549       0       0       0                        01010000D   4089
     100       0       0       2       0                               0D   4090
     102    3551       0       0       0                        01010500D   4091
     102       0       0       1       0                               0D   4092
     102    3552       0       0       0                        01010000D   4093
     102       0       0       1       0                               0D   4094
     142    3553       0       0       0                        00010500D   4095
     142       0       0       1       0                               0D   4096
     144    3554       0       0       0                        00000000D   4097
     144       0      -1       1       0                               0D   4098
     110    3555       0       0       0                        01010000D   4099
     110       0       0       2       0                               0D   4100
     110    3557       0       0       0                        01010000D   4101
     110       0       0       2       0                               0D   4102
     120    3559       0       0       0                        01010000D   4103
     120       0       0       1       0                               0D   4104
     126    3560       0       0       0                        01010500D   4105
     126       0       0       2       0                               0D   4106
     110    3562       0       0       0                        01010000D   4107
     110       0       0       2       0                               0D   4108
     126    3564       0       0       0                        01010500D   4109
     126       0       0       2       0                               0D   4110
     124    3566       0       0       0                        00000000D   4111
     124       0       0       4       0                               0D   4112
     100    3570       0       0       0            4111        01010000D   4113
     100       0       0       2       0                               0D   4114
     126    3572       0       0       0                        01010500D   4115
     126       0       0       2       0                               0D   4116
     110    3574       0       0       0                        01010000D   4117
     110       0       0       2       0                               0D   4118
     126    3576       0       0       0                        01010500D   4119
     126       0       0       2       0                               0D   4120
     100    3578       0       0       0                        01010000D   4121
     100       0       0       2       0                               0D   4122
     102    3580       0       0       0                        01010500D   4123
     102       0       0       1       0                               0D   4124
     102    3581       0       0       0                        01010000D   4125
     102       0       0       1       0                               0D   4126
     142    3582       0       0       0                        00010500D   4127
     142       0       0       1       0                               0D   4128
     144    3583       0       0       0                        00000000D   4129
     144       0      -1       1       0                               0D   4130
     110    3584       0       0       0                        01010000D   4131
     110       0       0       2       0                               0D   4132
     110    3586       0       0       0                        01010000D   4133
     110       0       0       2       0                               0D   4134
     120    3588       0       0       0                        01010000D   4135
     120       0       0       1       0                               0D   4136
     126    3589       0       0       0                        01010500D   4137
     126       0       0       2       0                               0D   4138
     110    3591       0       0       0                        01010000D   4139
     110       0       0       2       0                               0D   4140
     126    3593       0       0       0                        01010500D   4141
     126       0       0       2       0                               0D   4142
     124    3595       0       0       0                        00000000D   4143
     124       0       0       4       0                               0D   4144
     100    3599       0       0       0            4143        01010000D   4145
     100       0       0       2       0                               0D   4146
     126    3601       0       0       0                        01010500D   4147
     126       0       0       2       0                               0D   4148
     110    3603       0       0       0                        01010000D   4149
     110       0       0       2       0                               0D   4150
     126    3605       0       0       0                        01010500D   4151
     126       0       0       2       0                               0D   4152
     100    3607       0       0       0                        01010000D   4153
     100       0       0       2       0                               0D   4154
     102    3609       0       0       0                        01010500D   4155
     102       0       0       1       0                               0D   4156
     102    3610       0       0       0                        01010000D   4157
     102       0       0       1       0                               0D   4158
     142    3611       0       0       0                        00010500D   4159
     142       0       0       1       0                               0D   4160
     144    3612       0       0       0                        00000000D   4161
     144       0      -1       1       0                               0D   4162
     110    3613       0       0       0                        01010000D   4163
     110       0       0       2       0                               0D   4164
     110    3615       0       0       0                        01010000D   4165
     110       0       0       2       0                               0D   4166
     120    3617       0       0       0                        01010000D   4167
     120       0       0       1       0                               0D   4168
     126    3618       0       0       0                        01010500D   4169
     126       0       0       2       0                               0D   4170
     110    3620       0       0       0                        01010000D   4171
     110       0       0       2       0                               0D   4172
     126    3622       0       0       0                        01010500D   4173
     126       0       0       2       0                               0D   4174
     124    3624       0       0       0                        00000000D   4175
     124       0       0       4       0                               0D   4176
     100    3628       0       0       0            4175        01010000D   4177
     100       0       0       2       0                               0D   4178
     126    3630       0       0       0                        01010500D   4179
     126       0       0       2       0                               0D   4180
     110    3632       0       0       0                        01010000D   4181
     110       0       0       2       0                               0D   4182
     126    3634       0       0       0                        01010500D   4183
     126       0       0       2       0                               0D   4184
     100    3636       0       0       0                        01010000D   4185
     100       0       0       2       0                               0D   4186
     102    3638       0       0       0                        01010500D   4187
     102       0       0       1       0                               0D   4188
     102    3639       0       0       0                        01010000D   4189
     102       0       0       1       0                               0D   4190
     142    3640       0       0       0                        00010500D   4191
     142       0       0       1       0                               0D   4192
     144    3641       0       0       0                        00000000D   4193
     144       0      -1       1       0                               0D   4194
     110    3642       0       0       0                        01010000D   4195
     110       0       0       2       0                               0D   4196
     110    3644       0       0       0                        01010000D   4197
     110       0       0       2       0                               0D   4198
     120    3646       0       0       0                        01010000D   4199
     120       0       0       1       0                               0D   4200
     126    3647       0       0       0                        01010500D   4201
     126       0       0       2       0                               0D   4202
     110    3649       0       0       0                        01010000D   4203
     110       0       0       2       0                               0D   4204
     126    3651       0       0       0                        01010500D   4205
     126       0       0       2       0                               0D   4206
     124    3653       0       0       0                        00000000D   4207
     124       0       0       4       0                               0D   4208
     100    3657       0       0       0            4207        01010000D   4209
     100       0       0       2       0                               0D   4210
     126    3659       0       0       0                        01010500D   4211
     126       0       0       2       0                               0D   4212
     110    3661       0       0       0                        01010000D   4213
     110       0       0       2       0                               0D   4214
     126    3663       0       0       0                        01010500D   4215
     126       0       0       2       0                               0D   4216
     100    3665       0       0       0                        01010000D   4217
     100       0       0       2       0                               0D   4218
     102    3667       0       0       0                        01010500D   4219
     102       0       0       1       0                               0D   4220
     102    3668       0       0       0                        01010000D   4221
     102       0       0       1       0                               0D   4222
     142    3669       0       0       0                        00010500D   4223
     142       0       0       1       0                               0D   4224
     144    3670       0       0       0                        00000000D   4225
     144       0      -1       1       0                               0D   4226
     110    3671       0       0       0                        01010000D   4227
     110       0       0       2       0                               0D   4228
     110    3673       0       0       0                        01010000D   4229
     110       0       0       2       0                               0D   4230
     120    3675       0       0       0                        01010000D   4231
     120       0       0       1       0                               0D   4232
     126    3676       0       0       0                        01010500D   4233
     126       0       0       2       0                               0D   4234
     110    3678       0       0       0                        01010000D   4235
     110       0       0       2       0                               0D   4236
     126    3680       0       0       0                        01010500D   4237
     126       0       0       2       0                               0D   4238
     124    3682       0       0       0                        00000000D   4239
     124       0       0       4       0                               0D   4240
     100    3686       0       0       0            4239        01010000D   4241
     100       0       0       2       0                               0D   4242
     126    3688       0       0       0                        01010500D   4243
     126       0       0       2       0                               0D   4244
     110    3690       0       0       0                        01010000D   4245
     110       0       0       2       0                               0D   4246
     126    3692       0       0       0                        01010500D   4247
     126       0       0       2       0                               0D   4248
     100    3694       0       0       0                        01010000D   4249
     100       0       0       2       0                               0D   4250
     102    3696       0       0       0                        01010500D   4251
     102       0       0       1       0                               0D   4252
     102    3697       0       0       0                        01010000D   4253
     102       0       0       1       0                               0D   4254
     142    3698       0       0       0                        00010500D   4255
     142       0       0       1       0                               0D   4256
     144    3699       0       0       0                        00000000D   4257
     144       0      -1       1       0                               0D   4258
     110    3700       0       0       0                        01010000D   4259
     110       0       0       2       0                               0D   4260
     110    3702       0       0       0                        01010000D   4261
     110       0       0       2       0                               0D   4262
     120    3704       0       0       0                        01010000D   4263
     120       0       0       1       0                               0D   4264
     126    3705       0       0       0                        01010500D   4265
     126       0       0       2       0                               0D   4266
     110    3707       0       0       0                        01010000D   4267
     110       0       0       2       0                               0D   4268
     126    3709       0       0       0                        01010500D   4269
     126       0       0       2       0                               0D   4270
     124    3711       0       0       0                        00000000D   4271
     124       0       0       4       0                               0D   4272
     100    3715       0       0       0            4271        01010000D   4273
     100       0       0       2       0                               0D   4274
     126    3717       0       0       0                        01010500D   4275
     126       0       0       2       0                               0D   4276
     110    3719       0       0       0                        01010000D   4277
     110       0       0       2       0                               0D   4278
     126    3721       0       0       0                        01010500D   4279
     126       0       0       2       0                               0D   4280
     100    3723       0       0       0                        01010000D   4281
     100       0       0       2       0                               0D   4282
     102    3725       0       0       0                        01010500D   4283
     102       0       0       1       0                               0D   4284
     102    3726       0       0       0                        01010000D   4285
     102       0       0       1       0                               0D   4286
     142    3727       0       0       0                        00010500D   4287
     142       0       0       1       0                               0D   4288
     144    3728       0       0       0                        00000000D   4289
     144       0      -1       1       0                               0D   4290
     110    3729       0       0       0                        01010000D   4291
     110       0       0       2       0                               0D   4292
     110    3731       0       0       0                        01010000D   4293
     110       0       0       2       0                               0D   4294
     120    3733       0       0       0                        01010000D   4295
     120       0       0       1       0                               0D   4296
     126    3734       0       0       0                        01010500D   4297
     126       0       0       2       0                               0D   4298
     110    3736       0       0       0                        01010000D   4299
     110       0       0       2       0                               0D   4300
     126    3738       0       0       0                        01010500D   4301
     126       0       0       2       0                               0D   4302
     124    3740       0       0       0                        00000000D   4303
     124       0       0       4       0                               0D   4304
     100    3744       0       0       0            4303        01010000D   4305
     100       0       0       2       0                               0D   4306
     126    3746       0       0       0                        01010500D   4307
     126       0       0       2       0                               0D   4308
     110    3748       0       0       0                        01010000D   4309
     110       0       0       2       0                               0D   4310
     126    3750       0       0       0                        01010500D   4311
     126       0       0       2       0                               0D   4312
     100    3752       0       0       0                        01010000D   4313
     100       0       0       2       0                               0D   4314
     102    3754       0       0       0                        01010500D   4315
     102       0       0       1       0                               0D   4316
     102    3755       0       0       0                        01010000D   4317
     102       0       0       1       0                               0D   4318
     142    3756       0       0       0                        00010500D   4319
     142       0       0       1       0                               0D   4320
     144    3757       0       0       0                        00000000D   4321
     144       0      -1       1       0                               0D   4322
     110    3758       0       0       0                        01010000D   4323
     110       0       0       2       0                               0D   4324
     110    3760       0       0       0                        01010000D   4325
     110       0       0       2       0                               0D   4326
     120    3762       0       0       0                        01010000D   4327
     120       0       0       1       0                               0D   4328
     126    3763       0       0       0                        01010500D   4329
     126       0       0       2       0                               0D   4330
     110    3765       0       0       0                        01010000D   4331
     110       0       0       2       0                               0D   4332
     126    3767       0       0       0                        01010500D   4333
     126       0       0       2       0                               0D   4334
     124    3769       0       0       0                        00000000D   4335
     124       0       0       4       0                               0D   4336
     100    3773       0       0       0            4335        01010000D   4337
     100       0       0       2       0                               0D   4338
     126    3775       0       0       0                        01010500D   4339
     126       0       0       2       0                               0D   4340
     110    3777       0       0       0                        01010000D   4341
     110       0       0       2       0                               0D   4342
     126    3779       0       0       0                        01010500D   4343
     126       0       0       2       0                               0D   4344
     100    3781       0       0       0                        01010000D   4345
     100       0       0       2       0                               0D   4346
     102    3783       0       0       0                        01010500D   4347
     102       0       0       1       0                               0D   4348
     102    3784       0       0       0                        01010000D   4349
     102       0       0       1       0                               0D   4350
     142    3785       0       0       0                        00010500D   4351
     142       0       0       1       0                               0D   4352
     144    3786       0       0       0                        00000000D   4353
     144       0      -1       1       0                               0D   4354
     110    3787       0       0       0                        01010000D   4355
     110       0       0       2       0                               0D   4356
     110    3789       0       0       0                        01010000D   4357
     110       0       0       2       0                               0D   4358
     120    3791       0       0       0                        01010000D   4359
     120       0       0       1       0                               0D   4360
     126    3792       0       0       0                        01010500D   4361
     126       0       0       2       0                               0D   4362
     110    3794       0       0       0                        01010000D   4363
     110       0       0       2       0                               0D   4364
     126    3796       0       0       0                        01010500D   4365
     126       0       0       2       0                               0D   4366
     124    3798       0       0       0                        00000000D   4367
     124       0       0       4       0                               0D   4368
     100    3802       0       0       0            4367        01010000D   4369
     100       0       0       2       0                               0D   4370
     126    3804       0       0       0                        01010500D   4371
     126       0       0       2       0                               0D   4372
     110    3806       0       0       0                        01010000D   4373
     110       0       0       2       0                               0D   4374
     126    3808       0       0       0                        01010500D   4375
     126       0       0       2       0                               0D   4376
     100    3810       0       0       0                        01010000D   4377
     100       0       0       2       0                               0D   4378
     102    3812       0       0       0                        01010500D   4379
     102       0       0       1       0                               0D   4380
     102    3813       0       0       0                        01010000D   4381
     102       0       0       1       0                               0D   4382
     142    3814       0       0       0                        00010500D   4383
     142       0       0       1       0                               0D   4384
     144    3815       0       0       0                        00000000D   4385
     144       0      -1       1       0                               0D   4386
     110    3816       0       0       0                        01010000D   4387
     110       0       0       2       0                               0D   4388
     110    3818       0       0       0                        01010000D   4389
     110       0       0       2       0                               0D   4390
     120    3820       0       0       0                        01010000D   4391
     120       0       0       1       0                               0D   4392
     126    3821       0       0       0                        01010500D   4393
     126       0       0       2       0                               0D   4394
     110    3823       0       0       0                        01010000D   4395
     110       0       0       2       0                               0D   4396
     126    3825       0       0       0                        01010500D   4397
     126       0       0       2       0                               0D   4398
     124    3827       0       0       0                        00000000D   4399
     124       0       0       4       0                               0D   4400
     100    3831       0       0       0            4399        01010000D   4401
     100       0       0       2       0                               0D   4402
     126    3833       0       0       0                        01010500D   4403
     126       0       0       2       0                               0D   4404
     110    3835       0       0       0                        01010000D   4405
     110       0       0       2       0                               0D   4406
     126    3837       0       0       0                        01010500D   4407
     126       0       0       2       0                               0D   4408
     100    3839       0       0       0                        01010000D   4409
     100       0       0       2       0                               0D   4410
     102    3841       0       0       0                        01010500D   4411
     102       0       0       1       0                               0D   4412
     102    3842       0       0       0                        01010000D   4413
     102       0       0       1       0                               0D   4414
     142    3843       0       0       0                        00010500D   4415
     142       0       0       1       0                               0D   4416
     144    3844       0       0       0                        00000000D   4417
     144       0      -1       1       0                               0D   4418
     110    3845       0       0       0                        01010000D   4419
     110       0       0       2       0                               0D   4420
     110    3847       0       0       0                        01010000D   4421
     110       0       0       2       0                               0D   4422
     120    3849       0       0       0                        01010000D   4423
     120       0       0       1       0                               0D   4424
     126    3850       0       0       0                        01010500D   4425
     126       0       0       2       0                               0D   4426
     110    3852       0       0       0                        01010000D   4427
     110       0       0       2       0                               0D   4428
     126    3854       0       0       0                        01010500D   4429
     126       0       0       2       0                               0D   4430
     124    3856       0       0       0                        00000000D   4431
     124       0       0       4       0                               0D   4432
     100    3860       0       0       0            4431        01010000D   4433
     100       0       0       2       0                               0D   4434
     126    3862       0       0       0                        01010500D   4435
     126       0       0       2       0                               0D   4436
     110    3864       0       0       0                        01010000D   4437
     110       0       0       2       0                               0D   4438
     126    3866       0       0       0                        01010500D   4439
     126       0       0       2       0                               0D   4440
     100    3868       0       0       0                        01010000D   4441
     100       0       0       2       0                               0D   4442
     102    3870       0       0       0                        01010500D   4443
     102       0       0       1       0                               0D   4444
     102    3871       0       0       0                        01010000D   4445
     102       0       0       1       0                               0D   4446
     142    3872       0       0       0                        00010500D   4447
     142       0       0       1       0                               0D   4448
     144    3873       0       0       0                        00000000D   4449
     144       0      -1       1       0                               0D   4450
     110    3874       0       0       0                        01010000D   4451
     110       0       0       2       0                               0D   4452
     110    3876       0       0       0                        01010000D   4453
     110       0       0       2       0                               0D   4454
     120    3878       0       0       0                        01010000D   4455
     120       0       0       1       0                               0D   4456
     126    3879       0       0       0                        01010500D   4457
     126       0       0       2       0                               0D   4458
     110    3881       0       0       0                        01010000D   4459
     110       0       0       2       0                               0D   4460
     126    3883       0       0       0                        01010500D   4461
     126       0       0       2       0                               0D   4462
     124    3885       0       0       0                        00000000D   4463
     124       0       0       4       0                               0D   4464
     100    3889       0       0       0            4463        01010000D   4465
     100       0       0       2       0                               0D   4466
     126    3891       0       0       0                        01010500D   4467
     126       0       0       2       0                               0D   4468
     110    3893       0       0       0                        01010000D   4469
     110       0       0       2       0                               0D   4470
     126    3895       0       0       0                        01010500D   4471
     126       0       0       2       0                               0D   4472
     100    3897       0       0       0                        01010000D   4473
     100       0       0       2       0                               0D   4474
     102    3899       0       0       0                        01010500D   4475
     102       0       0       1       0                               0D   4476
     102    3900       0       0       0                        01010000D   4477
     102       0       0       1       0                               0D   4478
     142    3901       0       0       0                        00010500D   4479
     142       0       0       1       0                               0D   4480
     144    3902       0       0       0                        00000000D   4481
     144       0      -1       1       0                               0D   4482
     110    3903       0       0       0                        01010000D   4483
     110       0       0       2       0                               0D   4484
     110    3905       0       0       0                        01010000D   4485
     110       0       0       2       0                               0D   4486
     120    3907       0       0       0                        01010000D   4487
     120       0       0       1       0                               0D   4488
     126    3908       0       0       0                        01010500D   4489
     126       0       0       2       0                               0D   4490
     110    3910       0       0       0                        01010000D   4491
     110       0       0       2       0                               0D   4492
     126    3912       0       0       0                        01010500D   4493
     126       0       0       2       0                               0D   4494
     124    3914       0       0       0                        00000000D   4495
     124       0       0       4       0                               0D   4496
     100    3918       0       0       0            4495        01010000D   4497
     100       0       0       2       0                               0D   4498
     126    3920       0       0       0                        01010500D   4499
     126       0       0       2       0                               0D   4500
     110    3922       0       0       0                        01010000D   4501
     110       0       0       2       0                               0D   4502
     126    3924       0       0       0                        01010500D   4503
     126       0       0       2       0                               0D   4504
     100    3926       0       0       0                        01010000D   4505
     100       0       0       2       0                               0D   4506
     102    3928       0       0       0                        01010500D   4507
     102       0       0       1       0                               0D   4508
     102    3929       0       0       0                        01010000D   4509
     102       0       0       1       0                               0D   4510
     142    3930       0       0       0                        00010500D   4511
     142       0       0       1       0                               0D   4512
     144    3931       0       0       0                        00000000D   4513
     144       0      -1       1       0                               0D   4514
     110    3932       0       0       0                        01010000D   4515
     110       0       0       2       0                               0D   4516
     110    3934       0       0       0                        01010000D   4517
     110       0       0       2       0                               0D   4518
     120    3936       0       0       0                        01010000D   4519
     120       0       0       1       0                               0D   4520
     126    3937       0       0       0                        01010500D   4521
     126       0       0       2       0                               0D   4522
     110    3939       0       0       0                        01010000D   4523
     110       0       0       2       0                               0D   4524
     126    3941       0       0       0                        01010500D   4525
     126       0       0       2       0                               0D   4526
     124    3943       0       0       0                        00000000D   4527
     124       0       0       4       0                               0D   4528
     100    3947       0       0       0            4527        01010000D   4529
     100       0       0       2       0                               0D   4530
     126    3949       0       0       0                        01010500D   4531
     126       0       0       2       0                               0D   4532
     110    3951       0       0       0                        01010000D   4533
     110       0       0       2       0                               0D   4534
     126    3953       0       0       0                        01010500D   4535
     126       0       0       2       0                               0D   4536
     100    3955       0       0       0                        01010000D   4537
     100       0       0       2       0                               0D   4538
     102    3957       0       0       0                        01010500D   4539
     102       0       0       1       0                               0D   4540
     102    3958       0       0       0                        01010000D   4541
     102       0       0       1       0                               0D   4542
     142    3959       0       0       0                        00010500D   4543
     142       0       0       1       0                               0D   4544
     144    3960       0       0       0                        00000000D   4545
     144       0      -1       1       0                               0D   4546
     110    3961       0       0       0                        01010000D   4547
     110       0       0       2       0                               0D   4548
     110    3963       0       0       0                        01010000D   4549
     110       0       0       2       0                               0D   4550
     120    3965       0       0       0                        01010000D   4551
     120       0       0       1       0                               0D   4552
     126    3966       0       0       0                        01010500D   4553
     126       0       0       2       0                               0D   4554
     110    3968       0       0       0                        01010000D   4555
     110       0       0       2       0                               0D   4556
     126    3970       0       0       0                        01010500D   4557
     126       0       0       2       0                               0D   4558
     124    3972       0       0       0                        00000000D   4559
     124       0       0       4       0                               0D   4560
     100    3976       0       0       0            4559        01010000D   4561
     100       0       0       2       0                               0D   4562
     126    3978       0       0       0                        01010500D   4563
     126       0       0       2       0                               0D   4564
     110    3980       0       0       0                        01010000D   4565
     110       0       0       2       0                               0D   4566
     126    3982       0       0       0                        01010500D   4567
     126       0       0       2       0                               0D   4568
     100    3984       0       0       0                        01010000D   4569
     100       0       0       2       0                               0D   4570
     102    3986       0       0       0                        01010500D   4571
     102       0       0       1       0                               0D   4572
     102    3987       0       0       0                        01010000D   4573
     102       0       0       1       0                               0D   4574
     142    3988       0       0       0                        00010500D   4575
     142       0       0       1       0                               0D   4576
     144    3989       0       0       0                        00000000D   4577
     144       0      -1       1       0                               0D   4578
     110    3990       0       0       0                        01010000D   4579
     110       0       0       2       0                               0D   4580
     110    3992       0       0       0                        01010000D   4581
     110       0       0       2       0                               0D   4582
     120    3994       0       0       0                        01010000D   4583
     120       0       0       1       0                               0D   4584
     126    3995       0       0       0                        01010500D   4585
     126       0       0       2       0                               0D   4586
     110    3997       0       0       0                        01010000D   4587
     110       0       0       2       0                               0D   4588
     126    3999       0       0       0                        01010500D   4589
     126       0       0       2       0                               0D   4590
     124    4001       0       0       0                        00000000D   4591
     124       0       0       4       0                               0D   4592
     100    4005       0       0       0            4591        01010000D   4593
     100       0       0       2       0                               0D   4594
     126    4007       0       0       0                        01010500D   4595
     126       0       0       2       0                               0D   4596
     110    4009       0       0       0                        01010000D   4597
     110       0       0       2       0                               0D   4598
     126    4011       0       0       0                        01010500D   4599
     126       0       0       2       0                               0D   4600
     100    4013       0       0       0                        01010000D   4601
     100       0       0       2       0                               0D   4602
     102    4015       0       0       0                        01010500D   4603
     102       0       0       1       0                               0D   4604
     102    4016       0       0       0                        01010000D   4605
     102       0       0       1       0                               0D   4606
     142    4017       0       0       0                        00010500D   4607
     142       0       0       1       0                               0D   4608
     144    4018       0       0       0                        00000000D   4609
     144       0      -1       1       0                               0D   4610
     128    4019       0       0       0                        01010000D   4611
     128       0       0       4       0                               0D   4612
     126    4023       0       0       0                        01010500D   4613
     126       0       0       2       0                               0D   4614
     110    4025       0       0       0                        01010000D   4615
     110       0       0       2       0                               0D   4616
     126    4027       0       0       0                        01010500D   4617
     126       0       0       2       0                               0D   4618
     110    4029       0       0       0                        01010000D   4619
     110       0       0       2       0                               0D   4620
     126    4031       0       0       0                        01010500D   4621
     126       0       0       2       0                               0D   4622
     110    4033       0       0       0                        01010000D   4623
     110       0       0       1       0                               0D   4624
     126    4034       0       0       0                        01010500D   4625
     126       0       0       2       0                               0D   4626
     110    4036       0       0       0                        01010000D   4627
     110       0       0       2       0                               0D   4628
     102    4038       0       0       0                        01010500D   4629
     102       0       0       1       0                               0D   4630
     102    4039       0       0       0                        01010000D   4631
     102       0       0       1       0                               0D   4632
     142    4040       0       0       0                        00010500D   4633
     142       0       0       1       0                               0D   4634
     126    4041       0       0       0                        01010500D   4635
     126       0       0       2       0                               0D   4636
     110    4043       0       0       0                        01010000D   4637
     110       0       0       2       0                               0D   4638
     126    4045       0       0       0                        01010500D   4639
     126       0       0       2       0                               0D   4640
     110    4047       0       0       0                        01010000D   4641
     110       0       0       2       0                               0D   4642
     126    4049       0       0       0                        01010500D   4643
     126       0       0       2       0                               0D   4644
     110    4051       0       0       0                        01010000D   4645
     110       0       0       2       0                               0D   4646
     126    4053       0       0       0                        01010500D   4647
     126       0       0       2       0                               0D   4648
     110    4055       0       0       0                        01010000D   4649
     110       0       0       2       0                               0D   4650
     102    4057       0       0       0                        01010500D   4651
     102       0       0       1       0                               0D   4652
     102    4058       0       0       0                        01010000D   4653
     102       0       0       1       0                               0D   4654
     142    4059       0       0       0                        00010500D   4655
     142       0       0       1       0                               0D   4656
     126    4060       0       0       0                        01010500D   4657
     126       0       0       2       0                               0D   4658
     110    4062       0       0       0                        01010000D   4659
     110       0       0       1       0                               0D   4660
     126    4063       0       0       0                        01010500D   4661
     126       0       0       2       0                               0D   4662
     110    4065       0       0       0                        01010000D   4663
     110       0       0       2       0                               0D   4664
     126    4067       0       0       0                        01010500D   4665
     126       0       0       2       0                               0D   4666
     110    4069       0       0       0                        01010000D   4667
     110       0       0       1       0                               0D   4668
     126    4070       0       0       0                        01010500D   4669
     126       0       0       2       0                               0D   4670
     110    4072       0       0       0                        01010000D   4671
     110       0       0       1       0                               0D   4672
     102    4073       0       0       0                        01010500D   4673
     102       0       0       1       0                               0D   4674
     102    4074       0       0       0                        01010000D   4675
     102       0       0       1       0                               0D   4676
     142    4075       0       0       0                        00010500D   4677
     142       0       0       1       0                               0D   4678
     126    4076       0       0       0                        01010500D   4679
     126       0       0       2       0                               0D   4680
     110    4078       0       0       0                        01010000D   4681
     110       0       0       2       0                               0D   4682
     126    4080       0       0       0                        01010500D   4683
     126       0       0       2       0                               0D   4684
     110    4082       0       0       0                        01010000D   4685
     110       0       0       2       0                               0D   4686
     126    4084       0       0       0                        01010500D   4687
     126       0       0       2       0                               0D   4688
     110    4086       0       0       0                        01010000D   4689
     110       0       0       2       0                               0D   4690
     126    4088       0       0       0                        01010500D   4691
     126       0       0       2       0                               0D   4692
     110    4090       0       0       0                        01010000D   4693
     110       0       0       2       0                               0D   4694
     102    4092       0       0       0                        01010500D   4695
     102       0       0       1       0                               0D   4696
     102    4093       0       0       0                        01010000D   4697
     102       0       0       1       0                               0D   4698
     142    4094       0       0       0                        00010500D   4699
     142       0       0       1       0                               0D   4700
     126    4095       0       0       0                        01010500D   4701
     126       0       0       2       0                               0D   4702
     110    4097       0       0       0                        01010000D   4703
     110       0       0       2       0                               0D   4704
     126    4099       0       0       0                        01010500D   4705
     126       0       0       2       0                               0D   4706
     110    4101       0       0       0                        01010000D   4707
     110       0       0       1       0                               0D   4708
     126    4102       0       0       0                        01010500D   4709
     126       0       0       2       0                               0D   4710
     110    4104       0       0       0                        01010000D   4711
     110       0       0       1       0                               0D   4712
     126    4105       0       0       0                        01010500D   4713
     126       0       0       2       0                               0D   4714
     110    4107       0       0       0                        01010000D   4715
     110       0       0       2       0                               0D   4716
     102    4109       0       0       0                        01010500D   4717
     102       0       0       1       0                               0D   4718
     102    4110       0       0       0                        01010000D   4719
     102       0       0       1       0                               0D   4720
     142    4111       0       0       0                        00010500D   4721
     142       0       0       1       0                               0D   4722
     126    4112       0       0       0                        01010500D   4723
     126       0       0       2       0                               0D   4724
     110    4114       0       0       0                        01010000D   4725
     110       0       0       2       0                               0D   4726
     126    4116       0       0       0                        01010500D   4727
     126       0       0       2       0                               0D   4728
     110    4118       0       0       0                        01010000D   4729
     110       0       0       2       0                               0D   4730
     126    4120       0       0       0                        01010500D   4731
     126       0       0       2       0                               0D   4732
     110    4122       0       0       0                        01010000D   4733
     110       0       0       2       0                               0D   4734
     126    4124       0       0       0                        01010500D   4735
     126       0       0       2       0                               0D   4736
     110    4126       0       0       0                        01010000D   4737
     110       0       0       2       0                               0D   4738
     102    4128       0       0       0                        01010500D   4739
     102       0       0       1       0                               0D   4740
     102    4129       0       0       0                        01010000D   4741
     102       0       0       1       0                               0D   4742
     142    4130       0       0       0                        00010500D   4743
     142       0       0       1       0                               0D   4744
     126    4131       0       0       0                        01010500D   4745
     126       0       0       2       0                               0D   4746
     110    4133       0       0       0                        01010000D   4747
     110       0       0       2       0                               0D   4748
     126    4135       0       0       0                        01010500D   4749
     126       0       0       2       0                               0D   4750
     110    4137       0       0       0                        01010000D   4751
     110       0       0       2       0                               0D   4752
     126    4139       0       0       0                        01010500D   4753
     126       0       0       2       0                               0D   4754
     110    4141       0       0       0                        01010000D   4755
     110       0       0       2       0                               0D   4756
     126    4143       0       0       0                        01010500D   4757
     126       0       0       2       0                               0D   4758
     110    4145       0       0       0                        01010000D   4759
     110       0       0       2       0                               0D   4760
     102    4147       0       0       0                        01010500D   4761
     102       0       0       1       0                               0D   4762
     102    4148       0       0       0                        01010000D   4763
     102       0       0       1       0                               0D   4764
     142    4149       0       0       0                        00010500D   4765
     142       0       0       1       0                               0D   4766
     144    4150       0       0       0                        00000000D   4767
     144       0      -1       1       0                               0D   4768
     128    4151       0       0       0                        01010000D   4769
     128       0       0       4       0                               0D   4770
     126    4155       0       0       0                        01010500D   4771
     126       0       0       2       0                               0D   4772
     110    4157       0       0       0                        01010000D   4773
     110       0       0       2       0                               0D   4774
     126    4159       0       0       0                        01010500D   4775
     126       0       0       2       0                               0D   4776
     110    4161       0       0       0                        01010000D   4777
     110       0       0       2       0                               0D   4778
     126    4163       0       0       0                        01010500D   4779
     126       0       0       2       0                               0D   4780
     110    4165       0       0       0                        01010000D   4781
     110       0       0       2       0                               0D   4782
     126    4167       0       0       0                        01010500D   4783
     126       0       0       2       0                               0D   4784
     110    4169       0       0       0                        01010000D   4785
     110       0       0       2       0                               0D   4786
     102    4171       0       0       0                        01010500D   4787
     102       0       0       1       0                               0D   4788
     102    4172       0       0       0                        01010000D   4789
     102       0       0       1       0                               0D   4790
     142    4173       0       0       0                        00010500D   4791
     142       0       0       1       0                               0D   4792
     126    4174       0       0       0                        01010500D   4793
     126       0       0      22       0                               0D   4794
     124    4196       0       0       0                        00000000D   4795
     124       0       0       4       0                               0D   4796
     100    4200       0       0       0            4795        01010000D   4797
     100       0       0       2       0                               0D   4798
     126    4202       0       0       0                        01010500D   4799
     126       0       0       2       0                               0D   4800
     110    4204       0       0       0                        01010000D   4801
     110       0       0       2       0                               0D   4802
     126    4206       0       0       0                        01010500D   4803
     126       0       0       2       0                               0D   4804
     110    4208       0       0       0                        01010000D   4805
     110       0       0       2       0                               0D   4806
     126    4210       0       0       0                        01010500D   4807
     126       0       0       2       0                               0D   4808
     110    4212       0       0       0                        01010000D   4809
     110       0       0       2       0                               0D   4810
     126    4214       0       0       0                        01010500D   4811
     126       0       0      11       0                               0D   4812
     124    4225       0       0       0                        00000000D   4813
     124       0       0       4       0                               0D   4814
     100    4229       0       0       0            4813        01010000D   4815
     100       0       0       2       0                               0D   4816
     126    4231       0       0       0                        01010500D   4817
     126       0       0      11       0                               0D   4818
     124    4242       0       0       0                        00000000D   4819
     124       0       0       4       0                               0D   4820
     100    4246       0       0       0            4819        01010000D   4821
     100       0       0       2       0                               0D   4822
     126    4248       0       0       0                        01010500D   4823
     126       0       0       2       0                               0D   4824
     110    4250       0       0       0                        01010000D   4825
     110       0       0       2       0                               0D   4826
     126    4252       0       0       0                        01010500D   4827
     126       0       0       2       0                               0D   4828
     110    4254       0       0       0                        01010000D   4829
     110       0       0       2       0                               0D   4830
     126    4256       0       0       0                        01010500D   4831
     126       0       0       2       0                               0D   4832
     110    4258       0       0       0                        01010000D   4833
     110       0       0       2       0                               0D   4834
     102    4260       0       0       0                        01010500D   4835
     102       0       0       1       0                               0D   4836
     102    4261       0       0       0                        01010000D   4837
     102       0       0       1       0                               0D   4838
     142    4262       0       0       0                        00010500D   4839
     142       0       0       1       0                               0D   4840
     126    4263       0       0       0                        01010500D   4841
     126       0       0      21       0                               0D   4842
     124    4284       0       0       0                        00000000D   4843
     124       0       0       4       0                               0D   4844
     100    4288       0       0       0            4843        01010000D   4845
     100       0       0       2       0                               0D   4846
     126    4290       0       0       0                        01010500D   4847
     126       0       0       2       0                               0D   4848
     110    4292       0       0       0                        01010000D   4849
     110       0       0       2       0                               0D   4850
     126    4294       0       0       0                        01010500D   4851
     126       0       0       2       0                               0D   4852
     110    4296       0       0       0                        01010000D   4853
     110       0       0       2       0                               0D   4854
     126    4298       0       0       0                        01010500D   4855
     126       0       0       2       0                               0D   4856
     110    4300       0       0       0                        01010000D   4857
     110       0       0       2       0                               0D   4858
     126    4302       0       0       0                        01010500D   4859
     126       0       0      11       0                               0D   4860
     124    4313       0       0       0                        00000000D   4861
     124       0       0       4       0                               0D   4862
     100    4317       0       0       0            4861        01010000D   4863
     100       0       0       2       0                               0D   4864
     126    4319       0       0       0                        01010500D   4865
     126       0       0      11       0                               0D   4866
     124    4330       0       0       0                        00000000D   4867
     124       0       0       4       0                               0D   4868
     100    4334       0       0       0            4867        01010000D   4869
     100       0       0       2       0                               0D   4870
     126    4336       0       0       0                        01010500D   4871
     126       0       0       2       0                               0D   4872
     110    4338       0       0       0                        01010000D   4873
     110       0       0       2       0                               0D   4874
     126    4340       0       0       0                        01010500D   4875
     126       0       0       2       0                               0D   4876
     110    4342       0       0       0                        01010000D   4877
     110       0       0       2       0                               0D   4878
     126    4344       0       0       0                        01010500D   4879
     126       0       0       2       0                               0D   4880
     110    4346       0       0       0                        01010000D   4881
     110       0       0       2       0                               0D   4882
     102    4348       0       0       0                        01010500D   4883
     102       0       0       1       0                               0D   4884
     102    4349       0       0       0                        01010000D   4885
     102       0       0       1       0                               0D   4886
     142    4350       0       0       0                        00010500D   4887
     142       0       0       1       0                               0D   4888
     126    4351       0       0       0                        01010500D   4889
     126       0       0      21       0                               0D   4890
     124    4372       0       0       0                        00000000D   4891
     124       0       0       4       0                               0D   4892
     100    4376       0       0       0            4891        01010000D   4893
     100       0       0       2       0                               0D   4894
     126    4378       0       0       0                        01010500D   4895
     126       0       0       2       0                               0D   4896
     110    4380       0       0       0                        01010000D   4897
     110       0       0       2       0                               0D   4898
     126    4382       0       0       0                        01010500D   4899
     126       0       0       2       0                               0D   4900
     110    4384       0       0       0                        01010000D   4901
     110       0       0       2       0                               0D   4902
     126    4386       0       0       0                        01010500D   4903
     126       0       0      11       0                               0D   4904
     124    4397       0       0       0                        00000000D   4905
     124       0       0       4       0                               0D   4906
     100    4401       0       0       0            4905        01010000D   4907
     100       0       0       2       0                               0D   4908
     126    4403       0       0       0                        01010500D   4909
     126       0       0      11       0                               0D   4910
     124    4414       0       0       0                        00000000D   4911
     124       0       0       4       0                               0D   4912
     100    4418       0       0       0            4911        01010000D   4913
     100       0       0       2       0                               0D   4914
     126    4420       0       0       0                        01010500D   4915
     126       0       0       2       0                               0D   4916
     110    4422       0       0       0                        01010000D   4917
     110       0       0       2       0                               0D   4918
     126    4424       0       0       0                        01010500D   4919
     126       0       0       2       0                               0D   4920
     110    4426       0       0       0                        01010000D   4921
     110       0       0       2       0                               0D   4922
     102    4428       0       0       0                        01010500D   4923
     102       0       0       1       0                               0D   4924
     102    4429       0       0       0                        01010000D   4925
     102       0       0       1       0                               0D   4926
     142    4430       0       0       0                        00010500D   4927
     142       0       0       1       0                               0D   4928
     126    4431       0       0       0                        01010500D   4929
     126       0       0      21       0                               0D   4930
     124    4452       0       0       0                        00000000D   4931
     124       0       0       4       0                               0D   4932
[truncated: 6,054,022 more chars]
