# Supplementary material for: Microbial metabolomics in open microscale platforms
Source: Nat Commun. 2016 Feb 4;7:10610. doi: 10.1038/ncomms10610 (PMC4742997; doi:10.1038/ncomms10610)
Supplement: Supplementary Data 5 — Coculture extractor CAD file. [file ncomms10610-s7.txt]

SolidWorks IGES file using analytic representation for surfaces         S      1
1H,,1H;,35H15-09-15 Agar extractor Double Side,127HC:\Users\ebert\erwin.G      1
berthier@gmail.com\PROJECT\14-03-08 - Micrometabolomics\Solidworks\15-09G      2
-15 Agar extractor Double Side.IGS,15HSolidWorks 2015,15HSolidWorks 2015G      3
,32,308,15,308,15,35H15-09-15 Agar extractor Double Side,1.,2,2HMM,50,  G      4
0.125,13H150915.011906,1E-008,499990.,5Hebert,,11,0,13H150915.011906;   G      5
     314       1       0       0       0                        00000200D      1
     314       0       8       1       0                               0D      2
     110       2       0       0       0                        01010000D      3
     110       0       0       2       0                               0D      4
     110       4       0       0       0                        01010000D      5
     110       0       0       2       0                               0D      6
     120       6       0       0       0                        01010000D      7
     120       0       0       1       0                               0D      8
     126       7       0       0       0                        01010500D      9
     126       0       0       2       0                               0D     10
     110       9       0       0       0                        01010000D     11
     110       0       0       2       0                               0D     12
     126      11       0       0       0                        01010500D     13
     126       0       0       2       0                               0D     14
     100      13       0       0       0                        01010000D     15
     100       0       0       2       0                               0D     16
     126      15       0       0       0                        01010500D     17
     126       0       0       2       0                               0D     18
     110      17       0       0       0                        01010000D     19
     110       0       0       2       0                               0D     20
     126      19       0       0       0                        01010500D     21
     126       0       0       2       0                               0D     22
     124      21       0       0       0                        00000000D     23
     124       0       0       4       0                               0D     24
     100      25       0       0       0              23        01010000D     25
     100       0       0       2       0                               0D     26
     102      27       0       0       0                        01010500D     27
     102       0       0       1       0                               0D     28
     102      28       0       0       0                        01010000D     29
     102       0       0       1       0                               0D     30
     142      29       0       0       0                        00010500D     31
     142       0       0       1       0                               0D     32
     144      30       0       0       0                        00000000D     33
     144       0      -1       1       0                               0D     34
     110      31       0       0       0                        01010000D     35
     110       0       0       2       0                               0D     36
     110      33       0       0       0                        01010000D     37
     110       0       0       2       0                               0D     38
     120      35       0       0       0                        01010000D     39
     120       0       0       1       0                               0D     40
     126      36       0       0       0                        01010500D     41
     126       0       0       2       0                               0D     42
     110      38       0       0       0                        01010000D     43
     110       0       0       2       0                               0D     44
     126      40       0       0       0                        01010500D     45
     126       0       0       2       0                               0D     46
     100      42       0       0       0                        01010000D     47
     100       0       0       2       0                               0D     48
     126      44       0       0       0                        01010500D     49
     126       0       0       2       0                               0D     50
     110      46       0       0       0                        01010000D     51
     110       0       0       2       0                               0D     52
     126      48       0       0       0                        01010500D     53
     126       0       0       2       0                               0D     54
     124      50       0       0       0                        00000000D     55
     124       0       0       4       0                               0D     56
     100      54       0       0       0              55        01010000D     57
     100       0       0       2       0                               0D     58
     102      56       0       0       0                        01010500D     59
     102       0       0       1       0                               0D     60
     102      57       0       0       0                        01010000D     61
     102       0       0       1       0                               0D     62
     142      58       0       0       0                        00010500D     63
     142       0       0       1       0                               0D     64
     144      59       0       0       0                        00000000D     65
     144       0      -1       1       0                               0D     66
     110      60       0       0       0                        01010000D     67
     110       0       0       2       0                               0D     68
     110      62       0       0       0                        01010000D     69
     110       0       0       2       0                               0D     70
     120      64       0       0       0                        01010000D     71
     120       0       0       1       0                               0D     72
     126      65       0       0       0                        01010500D     73
     126       0       0       2       0                               0D     74
     110      67       0       0       0                        01010000D     75
     110       0       0       2       0                               0D     76
     126      69       0       0       0                        01010500D     77
     126       0       0       2       0                               0D     78
     100      71       0       0       0                        01010000D     79
     100       0       0       2       0                               0D     80
     126      73       0       0       0                        01010500D     81
     126       0       0       2       0                               0D     82
     110      75       0       0       0                        01010000D     83
     110       0       0       2       0                               0D     84
     126      77       0       0       0                        01010500D     85
     126       0       0       2       0                               0D     86
     124      79       0       0       0                        00000000D     87
     124       0       0       4       0                               0D     88
     100      83       0       0       0              87        01010000D     89
     100       0       0       2       0                               0D     90
     102      85       0       0       0                        01010500D     91
     102       0       0       1       0                               0D     92
     102      86       0       0       0                        01010000D     93
     102       0       0       1       0                               0D     94
     142      87       0       0       0                        00010500D     95
     142       0       0       1       0                               0D     96
     144      88       0       0       0                        00000000D     97
     144       0      -1       1       0                               0D     98
     110      89       0       0       0                        01010000D     99
     110       0       0       2       0                               0D    100
     110      91       0       0       0                        01010000D    101
     110       0       0       2       0                               0D    102
     120      93       0       0       0                        01010000D    103
     120       0       0       1       0                               0D    104
     126      94       0       0       0                        01010500D    105
     126       0       0       2       0                               0D    106
     110      96       0       0       0                        01010000D    107
     110       0       0       2       0                               0D    108
     126      98       0       0       0                        01010500D    109
     126       0       0       2       0                               0D    110
     100     100       0       0       0                        01010000D    111
     100       0       0       2       0                               0D    112
     126     102       0       0       0                        01010500D    113
     126       0       0       2       0                               0D    114
     110     104       0       0       0                        01010000D    115
     110       0       0       2       0                               0D    116
     126     106       0       0       0                        01010500D    117
     126       0       0       2       0                               0D    118
     124     108       0       0       0                        00000000D    119
     124       0       0       4       0                               0D    120
     100     112       0       0       0             119        01010000D    121
     100       0       0       2       0                               0D    122
     102     114       0       0       0                        01010500D    123
     102       0       0       1       0                               0D    124
     102     115       0       0       0                        01010000D    125
     102       0       0       1       0                               0D    126
     142     116       0       0       0                        00010500D    127
     142       0       0       1       0                               0D    128
     144     117       0       0       0                        00000000D    129
     144       0      -1       1       0                               0D    130
     110     118       0       0       0                        01010000D    131
     110       0       0       2       0                               0D    132
     110     120       0       0       0                        01010000D    133
     110       0       0       2       0                               0D    134
     120     122       0       0       0                        01010000D    135
     120       0       0       1       0                               0D    136
     126     123       0       0       0                        01010500D    137
     126       0       0       2       0                               0D    138
     110     125       0       0       0                        01010000D    139
     110       0       0       2       0                               0D    140
     126     127       0       0       0                        01010500D    141
     126       0       0       2       0                               0D    142
     100     129       0       0       0                        01010000D    143
     100       0       0       2       0                               0D    144
     126     131       0       0       0                        01010500D    145
     126       0       0       2       0                               0D    146
     110     133       0       0       0                        01010000D    147
     110       0       0       2       0                               0D    148
     126     135       0       0       0                        01010500D    149
     126       0       0       2       0                               0D    150
     124     137       0       0       0                        00000000D    151
     124       0       0       4       0                               0D    152
     100     141       0       0       0             151        01010000D    153
     100       0       0       2       0                               0D    154
     102     143       0       0       0                        01010500D    155
     102       0       0       1       0                               0D    156
     102     144       0       0       0                        01010000D    157
     102       0       0       1       0                               0D    158
     142     145       0       0       0                        00010500D    159
     142       0       0       1       0                               0D    160
     144     146       0       0       0                        00000000D    161
     144       0      -1       1       0                               0D    162
     110     147       0       0       0                        01010000D    163
     110       0       0       2       0                               0D    164
     110     149       0       0       0                        01010000D    165
     110       0       0       2       0                               0D    166
     120     151       0       0       0                        01010000D    167
     120       0       0       1       0                               0D    168
     126     152       0       0       0                        01010500D    169
     126       0       0       2       0                               0D    170
     110     154       0       0       0                        01010000D    171
     110       0       0       2       0                               0D    172
     126     156       0       0       0                        01010500D    173
     126       0       0       2       0                               0D    174
     100     158       0       0       0                        01010000D    175
     100       0       0       2       0                               0D    176
     126     160       0       0       0                        01010500D    177
     126       0       0       2       0                               0D    178
     110     162       0       0       0                        01010000D    179
     110       0       0       2       0                               0D    180
     126     164       0       0       0                        01010500D    181
     126       0       0       2       0                               0D    182
     124     166       0       0       0                        00000000D    183
     124       0       0       4       0                               0D    184
     100     170       0       0       0             183        01010000D    185
     100       0       0       2       0                               0D    186
     102     172       0       0       0                        01010500D    187
     102       0       0       1       0                               0D    188
     102     173       0       0       0                        01010000D    189
     102       0       0       1       0                               0D    190
     142     174       0       0       0                        00010500D    191
     142       0       0       1       0                               0D    192
     144     175       0       0       0                        00000000D    193
     144       0      -1       1       0                               0D    194
     110     176       0       0       0                        01010000D    195
     110       0       0       2       0                               0D    196
     110     178       0       0       0                        01010000D    197
     110       0       0       2       0                               0D    198
     120     180       0       0       0                        01010000D    199
     120       0       0       1       0                               0D    200
     126     181       0       0       0                        01010500D    201
     126       0       0       2       0                               0D    202
     110     183       0       0       0                        01010000D    203
     110       0       0       2       0                               0D    204
     126     185       0       0       0                        01010500D    205
     126       0       0       2       0                               0D    206
     100     187       0       0       0                        01010000D    207
     100       0       0       2       0                               0D    208
     126     189       0       0       0                        01010500D    209
     126       0       0       2       0                               0D    210
     110     191       0       0       0                        01010000D    211
     110       0       0       2       0                               0D    212
     126     193       0       0       0                        01010500D    213
     126       0       0       2       0                               0D    214
     124     195       0       0       0                        00000000D    215
     124       0       0       4       0                               0D    216
     100     199       0       0       0             215        01010000D    217
     100       0       0       2       0                               0D    218
     102     201       0       0       0                        01010500D    219
     102       0       0       1       0                               0D    220
     102     202       0       0       0                        01010000D    221
     102       0       0       1       0                               0D    222
     142     203       0       0       0                        00010500D    223
     142       0       0       1       0                               0D    224
     144     204       0       0       0                        00000000D    225
     144       0      -1       1       0                               0D    226
     110     205       0       0       0                        01010000D    227
     110       0       0       2       0                               0D    228
     110     207       0       0       0                        01010000D    229
     110       0       0       2       0                               0D    230
     120     209       0       0       0                        01010000D    231
     120       0       0       1       0                               0D    232
     126     210       0       0       0                        01010500D    233
     126       0       0       2       0                               0D    234
     110     212       0       0       0                        01010000D    235
     110       0       0       2       0                               0D    236
     126     214       0       0       0                        01010500D    237
     126       0       0       2       0                               0D    238
     100     216       0       0       0                        01010000D    239
     100       0       0       2       0                               0D    240
     126     218       0       0       0                        01010500D    241
     126       0       0       2       0                               0D    242
     110     220       0       0       0                        01010000D    243
     110       0       0       2       0                               0D    244
     126     222       0       0       0                        01010500D    245
     126       0       0       2       0                               0D    246
     124     224       0       0       0                        00000000D    247
     124       0       0       4       0                               0D    248
     100     228       0       0       0             247        01010000D    249
     100       0       0       2       0                               0D    250
     102     230       0       0       0                        01010500D    251
     102       0       0       1       0                               0D    252
     102     231       0       0       0                        01010000D    253
     102       0       0       1       0                               0D    254
     142     232       0       0       0                        00010500D    255
     142       0       0       1       0                               0D    256
     144     233       0       0       0                        00000000D    257
     144       0      -1       1       0                               0D    258
     110     234       0       0       0                        01010000D    259
     110       0       0       2       0                               0D    260
     110     236       0       0       0                        01010000D    261
     110       0       0       2       0                               0D    262
     120     238       0       0       0                        01010000D    263
     120       0       0       1       0                               0D    264
     126     239       0       0       0                        01010500D    265
     126       0       0       2       0                               0D    266
     110     241       0       0       0                        01010000D    267
     110       0       0       2       0                               0D    268
     126     243       0       0       0                        01010500D    269
     126       0       0       2       0                               0D    270
     100     245       0       0       0                        01010000D    271
     100       0       0       2       0                               0D    272
     126     247       0       0       0                        01010500D    273
     126       0       0       2       0                               0D    274
     110     249       0       0       0                        01010000D    275
     110       0       0       2       0                               0D    276
     126     251       0       0       0                        01010500D    277
     126       0       0       2       0                               0D    278
     124     253       0       0       0                        00000000D    279
     124       0       0       4       0                               0D    280
     100     257       0       0       0             279        01010000D    281
     100       0       0       2       0                               0D    282
     102     259       0       0       0                        01010500D    283
     102       0       0       1       0                               0D    284
     102     260       0       0       0                        01010000D    285
     102       0       0       1       0                               0D    286
     142     261       0       0       0                        00010500D    287
     142       0       0       1       0                               0D    288
     144     262       0       0       0                        00000000D    289
     144       0      -1       1       0                               0D    290
     110     263       0       0       0                        01010000D    291
     110       0       0       2       0                               0D    292
     110     265       0       0       0                        01010000D    293
     110       0       0       2       0                               0D    294
     120     267       0       0       0                        01010000D    295
     120       0       0       1       0                               0D    296
     126     268       0       0       0                        01010500D    297
     126       0       0       2       0                               0D    298
     110     270       0       0       0                        01010000D    299
     110       0       0       2       0                               0D    300
     126     272       0       0       0                        01010500D    301
     126       0       0       2       0                               0D    302
     100     274       0       0       0                        01010000D    303
     100       0       0       2       0                               0D    304
     126     276       0       0       0                        01010500D    305
     126       0       0       2       0                               0D    306
     110     278       0       0       0                        01010000D    307
     110       0       0       2       0                               0D    308
     126     280       0       0       0                        01010500D    309
     126       0       0       2       0                               0D    310
     124     282       0       0       0                        00000000D    311
     124       0       0       4       0                               0D    312
     100     286       0       0       0             311        01010000D    313
     100       0       0       2       0                               0D    314
     102     288       0       0       0                        01010500D    315
     102       0       0       1       0                               0D    316
     102     289       0       0       0                        01010000D    317
     102       0       0       1       0                               0D    318
     142     290       0       0       0                        00010500D    319
     142       0       0       1       0                               0D    320
     144     291       0       0       0                        00000000D    321
     144       0      -1       1       0                               0D    322
     110     292       0       0       0                        01010000D    323
     110       0       0       2       0                               0D    324
     110     294       0       0       0                        01010000D    325
     110       0       0       2       0                               0D    326
     120     296       0       0       0                        01010000D    327
     120       0       0       1       0                               0D    328
     126     297       0       0       0                        01010500D    329
     126       0       0       2       0                               0D    330
     110     299       0       0       0                        01010000D    331
     110       0       0       2       0                               0D    332
     126     301       0       0       0                        01010500D    333
     126       0       0       2       0                               0D    334
     100     303       0       0       0                        01010000D    335
     100       0       0       2       0                               0D    336
     126     305       0       0       0                        01010500D    337
     126       0       0       2       0                               0D    338
     110     307       0       0       0                        01010000D    339
     110       0       0       2       0                               0D    340
     126     309       0       0       0                        01010500D    341
     126       0       0       2       0                               0D    342
     124     311       0       0       0                        00000000D    343
     124       0       0       4       0                               0D    344
     100     315       0       0       0             343        01010000D    345
     100       0       0       2       0                               0D    346
     102     317       0       0       0                        01010500D    347
     102       0       0       1       0                               0D    348
     102     318       0       0       0                        01010000D    349
     102       0       0       1       0                               0D    350
     142     319       0       0       0                        00010500D    351
     142       0       0       1       0                               0D    352
     144     320       0       0       0                        00000000D    353
     144       0      -1       1       0                               0D    354
     110     321       0       0       0                        01010000D    355
     110       0       0       2       0                               0D    356
     110     323       0       0       0                        01010000D    357
     110       0       0       2       0                               0D    358
     120     325       0       0       0                        01010000D    359
     120       0       0       1       0                               0D    360
     126     326       0       0       0                        01010500D    361
     126       0       0       2       0                               0D    362
     110     328       0       0       0                        01010000D    363
     110       0       0       2       0                               0D    364
     126     330       0       0       0                        01010500D    365
     126       0       0       2       0                               0D    366
     100     332       0       0       0                        01010000D    367
     100       0       0       2       0                               0D    368
     126     334       0       0       0                        01010500D    369
     126       0       0       2       0                               0D    370
     110     336       0       0       0                        01010000D    371
     110       0       0       2       0                               0D    372
     126     338       0       0       0                        01010500D    373
     126       0       0       2       0                               0D    374
     124     340       0       0       0                        00000000D    375
     124       0       0       4       0                               0D    376
     100     344       0       0       0             375        01010000D    377
     100       0       0       2       0                               0D    378
     102     346       0       0       0                        01010500D    379
     102       0       0       1       0                               0D    380
     102     347       0       0       0                        01010000D    381
     102       0       0       1       0                               0D    382
     142     348       0       0       0                        00010500D    383
     142       0       0       1       0                               0D    384
     144     349       0       0       0                        00000000D    385
     144       0      -1       1       0                               0D    386
     110     350       0       0       0                        01010000D    387
     110       0       0       2       0                               0D    388
     110     352       0       0       0                        01010000D    389
     110       0       0       2       0                               0D    390
     120     354       0       0       0                        01010000D    391
     120       0       0       1       0                               0D    392
     126     355       0       0       0                        01010500D    393
     126       0       0       2       0                               0D    394
     110     357       0       0       0                        01010000D    395
     110       0       0       2       0                               0D    396
     126     359       0       0       0                        01010500D    397
     126       0       0       2       0                               0D    398
     100     361       0       0       0                        01010000D    399
     100       0       0       2       0                               0D    400
     126     363       0       0       0                        01010500D    401
     126       0       0       2       0                               0D    402
     110     365       0       0       0                        01010000D    403
     110       0       0       2       0                               0D    404
     126     367       0       0       0                        01010500D    405
     126       0       0       2       0                               0D    406
     124     369       0       0       0                        00000000D    407
     124       0       0       4       0                               0D    408
     100     373       0       0       0             407        01010000D    409
     100       0       0       2       0                               0D    410
     102     375       0       0       0                        01010500D    411
     102       0       0       1       0                               0D    412
     102     376       0       0       0                        01010000D    413
     102       0       0       1       0                               0D    414
     142     377       0       0       0                        00010500D    415
     142       0       0       1       0                               0D    416
     144     378       0       0       0                        00000000D    417
     144       0      -1       1       0                               0D    418
     110     379       0       0       0                        01010000D    419
     110       0       0       2       0                               0D    420
     110     381       0       0       0                        01010000D    421
     110       0       0       2       0                               0D    422
     120     383       0       0       0                        01010000D    423
     120       0       0       1       0                               0D    424
     126     384       0       0       0                        01010500D    425
     126       0       0       2       0                               0D    426
     110     386       0       0       0                        01010000D    427
     110       0       0       2       0                               0D    428
     126     388       0       0       0                        01010500D    429
     126       0       0       2       0                               0D    430
     100     390       0       0       0                        01010000D    431
     100       0       0       2       0                               0D    432
     126     392       0       0       0                        01010500D    433
     126       0       0       2       0                               0D    434
     110     394       0       0       0                        01010000D    435
     110       0       0       2       0                               0D    436
     126     396       0       0       0                        01010500D    437
     126       0       0       2       0                               0D    438
     124     398       0       0       0                        00000000D    439
     124       0       0       4       0                               0D    440
     100     402       0       0       0             439        01010000D    441
     100       0       0       2       0                               0D    442
     102     404       0       0       0                        01010500D    443
     102       0       0       1       0                               0D    444
     102     405       0       0       0                        01010000D    445
     102       0       0       1       0                               0D    446
     142     406       0       0       0                        00010500D    447
     142       0       0       1       0                               0D    448
     144     407       0       0       0                        00000000D    449
     144       0      -1       1       0                               0D    450
     110     408       0       0       0                        01010000D    451
     110       0       0       2       0                               0D    452
     110     410       0       0       0                        01010000D    453
     110       0       0       2       0                               0D    454
     120     412       0       0       0                        01010000D    455
     120       0       0       1       0                               0D    456
     126     413       0       0       0                        01010500D    457
     126       0       0       2       0                               0D    458
     110     415       0       0       0                        01010000D    459
     110       0       0       2       0                               0D    460
     126     417       0       0       0                        01010500D    461
     126       0       0       2       0                               0D    462
     100     419       0       0       0                        01010000D    463
     100       0       0       2       0                               0D    464
     126     421       0       0       0                        01010500D    465
     126       0       0       2       0                               0D    466
     110     423       0       0       0                        01010000D    467
     110       0       0       2       0                               0D    468
     126     425       0       0       0                        01010500D    469
     126       0       0       2       0                               0D    470
     124     427       0       0       0                        00000000D    471
     124       0       0       4       0                               0D    472
     100     431       0       0       0             471        01010000D    473
     100       0       0       2       0                               0D    474
     102     433       0       0       0                        01010500D    475
     102       0       0       1       0                               0D    476
     102     434       0       0       0                        01010000D    477
     102       0       0       1       0                               0D    478
     142     435       0       0       0                        00010500D    479
     142       0       0       1       0                               0D    480
     144     436       0       0       0                        00000000D    481
     144       0      -1       1       0                               0D    482
     110     437       0       0       0                        01010000D    483
     110       0       0       2       0                               0D    484
     110     439       0       0       0                        01010000D    485
     110       0       0       2       0                               0D    486
     120     441       0       0       0                        01010000D    487
     120       0       0       1       0                               0D    488
     126     442       0       0       0                        01010500D    489
     126       0       0       2       0                               0D    490
     110     444       0       0       0                        01010000D    491
     110       0       0       2       0                               0D    492
     126     446       0       0       0                        01010500D    493
     126       0       0       2       0                               0D    494
     100     448       0       0       0                        01010000D    495
     100       0       0       2       0                               0D    496
     126     450       0       0       0                        01010500D    497
     126       0       0       2       0                               0D    498
     110     452       0       0       0                        01010000D    499
     110       0       0       2       0                               0D    500
     126     454       0       0       0                        01010500D    501
     126       0       0       2       0                               0D    502
     124     456       0       0       0                        00000000D    503
     124       0       0       4       0                               0D    504
     100     460       0       0       0             503        01010000D    505
     100       0       0       2       0                               0D    506
     102     462       0       0       0                        01010500D    507
     102       0       0       1       0                               0D    508
     102     463       0       0       0                        01010000D    509
     102       0       0       1       0                               0D    510
     142     464       0       0       0                        00010500D    511
     142       0       0       1       0                               0D    512
     144     465       0       0       0                        00000000D    513
     144       0      -1       1       0                               0D    514
     110     466       0       0       0                        01010000D    515
     110       0       0       2       0                               0D    516
     110     468       0       0       0                        01010000D    517
     110       0       0       2       0                               0D    518
     120     470       0       0       0                        01010000D    519
     120       0       0       1       0                               0D    520
     126     471       0       0       0                        01010500D    521
     126       0       0       2       0                               0D    522
     110     473       0       0       0                        01010000D    523
     110       0       0       2       0                               0D    524
     126     475       0       0       0                        01010500D    525
     126       0       0       2       0                               0D    526
     100     477       0       0       0                        01010000D    527
     100       0       0       2       0                               0D    528
     126     479       0       0       0                        01010500D    529
     126       0       0       2       0                               0D    530
     110     481       0       0       0                        01010000D    531
     110       0       0       2       0                               0D    532
     126     483       0       0       0                        01010500D    533
     126       0       0       2       0                               0D    534
     124     485       0       0       0                        00000000D    535
     124       0       0       4       0                               0D    536
     100     489       0       0       0             535        01010000D    537
     100       0       0       2       0                               0D    538
     102     491       0       0       0                        01010500D    539
     102       0       0       1       0                               0D    540
     102     492       0       0       0                        01010000D    541
     102       0       0       1       0                               0D    542
     142     493       0       0       0                        00010500D    543
     142       0       0       1       0                               0D    544
     144     494       0       0       0                        00000000D    545
     144       0      -1       1       0                               0D    546
     110     495       0       0       0                        01010000D    547
     110       0       0       2       0                               0D    548
     110     497       0       0       0                        01010000D    549
     110       0       0       2       0                               0D    550
     120     499       0       0       0                        01010000D    551
     120       0       0       1       0                               0D    552
     126     500       0       0       0                        01010500D    553
     126       0       0       2       0                               0D    554
     110     502       0       0       0                        01010000D    555
     110       0       0       2       0                               0D    556
     126     504       0       0       0                        01010500D    557
     126       0       0       2       0                               0D    558
     100     506       0       0       0                        01010000D    559
     100       0       0       2       0                               0D    560
     126     508       0       0       0                        01010500D    561
     126       0       0       2       0                               0D    562
     110     510       0       0       0                        01010000D    563
     110       0       0       2       0                               0D    564
     126     512       0       0       0                        01010500D    565
     126       0       0       2       0                               0D    566
     124     514       0       0       0                        00000000D    567
     124       0       0       4       0                               0D    568
     100     518       0       0       0             567        01010000D    569
     100       0       0       2       0                               0D    570
     102     520       0       0       0                        01010500D    571
     102       0       0       1       0                               0D    572
     102     521       0       0       0                        01010000D    573
     102       0       0       1       0                               0D    574
     142     522       0       0       0                        00010500D    575
     142       0       0       1       0                               0D    576
     144     523       0       0       0                        00000000D    577
     144       0      -1       1       0                               0D    578
     110     524       0       0       0                        01010000D    579
     110       0       0       2       0                               0D    580
     110     526       0       0       0                        01010000D    581
     110       0       0       2       0                               0D    582
     120     528       0       0       0                        01010000D    583
     120       0       0       1       0                               0D    584
     126     529       0       0       0                        01010500D    585
     126       0       0       2       0                               0D    586
     110     531       0       0       0                        01010000D    587
     110       0       0       2       0                               0D    588
     126     533       0       0       0                        01010500D    589
     126       0       0       2       0                               0D    590
     100     535       0       0       0                        01010000D    591
     100       0       0       2       0                               0D    592
     126     537       0       0       0                        01010500D    593
     126       0       0       2       0                               0D    594
     110     539       0       0       0                        01010000D    595
     110       0       0       2       0                               0D    596
     126     541       0       0       0                        01010500D    597
     126       0       0       2       0                               0D    598
     124     543       0       0       0                        00000000D    599
     124       0       0       4       0                               0D    600
     100     547       0       0       0             599        01010000D    601
     100       0       0       2       0                               0D    602
     102     549       0       0       0                        01010500D    603
     102       0       0       1       0                               0D    604
     102     550       0       0       0                        01010000D    605
     102       0       0       1       0                               0D    606
     142     551       0       0       0                        00010500D    607
     142       0       0       1       0                               0D    608
     144     552       0       0       0                        00000000D    609
     144       0      -1       1       0                               0D    610
     110     553       0       0       0                        01010000D    611
     110       0       0       2       0                               0D    612
     110     555       0       0       0                        01010000D    613
     110       0       0       2       0                               0D    614
     120     557       0       0       0                        01010000D    615
     120       0       0       1       0                               0D    616
     126     558       0       0       0                        01010500D    617
     126       0       0       2       0                               0D    618
     110     560       0       0       0                        01010000D    619
     110       0       0       2       0                               0D    620
     126     562       0       0       0                        01010500D    621
     126       0       0       2       0                               0D    622
     100     564       0       0       0                        01010000D    623
     100       0       0       2       0                               0D    624
     126     566       0       0       0                        01010500D    625
     126       0       0       2       0                               0D    626
     110     568       0       0       0                        01010000D    627
     110       0       0       2       0                               0D    628
     126     570       0       0       0                        01010500D    629
     126       0       0       2       0                               0D    630
     124     572       0       0       0                        00000000D    631
     124       0       0       4       0                               0D    632
     100     576       0       0       0             631        01010000D    633
     100       0       0       2       0                               0D    634
     102     578       0       0       0                        01010500D    635
     102       0       0       1       0                               0D    636
     102     579       0       0       0                        01010000D    637
     102       0       0       1       0                               0D    638
     142     580       0       0       0                        00010500D    639
     142       0       0       1       0                               0D    640
     144     581       0       0       0                        00000000D    641
     144       0      -1       1       0                               0D    642
     110     582       0       0       0                        01010000D    643
     110       0       0       2       0                               0D    644
     110     584       0       0       0                        01010000D    645
     110       0       0       2       0                               0D    646
     120     586       0       0       0                        01010000D    647
     120       0       0       1       0                               0D    648
     126     587       0       0       0                        01010500D    649
     126       0       0       2       0                               0D    650
     110     589       0       0       0                        01010000D    651
     110       0       0       2       0                               0D    652
     126     591       0       0       0                        01010500D    653
     126       0       0       2       0                               0D    654
     100     593       0       0       0                        01010000D    655
     100       0       0       2       0                               0D    656
     126     595       0       0       0                        01010500D    657
     126       0       0       2       0                               0D    658
     110     597       0       0       0                        01010000D    659
     110       0       0       2       0                               0D    660
     126     599       0       0       0                        01010500D    661
     126       0       0       2       0                               0D    662
     124     601       0       0       0                        00000000D    663
     124       0       0       4       0                               0D    664
     100     605       0       0       0             663        01010000D    665
     100       0       0       2       0                               0D    666
     102     607       0       0       0                        01010500D    667
     102       0       0       1       0                               0D    668
     102     608       0       0       0                        01010000D    669
     102       0       0       1       0                               0D    670
     142     609       0       0       0                        00010500D    671
     142       0       0       1       0                               0D    672
     144     610       0       0       0                        00000000D    673
     144       0      -1       1       0                               0D    674
     110     611       0       0       0                        01010000D    675
     110       0       0       2       0                               0D    676
     110     613       0       0       0                        01010000D    677
     110       0       0       2       0                               0D    678
     120     615       0       0       0                        01010000D    679
     120       0       0       1       0                               0D    680
     126     616       0       0       0                        01010500D    681
     126       0       0       2       0                               0D    682
     110     618       0       0       0                        01010000D    683
     110       0       0       2       0                               0D    684
     126     620       0       0       0                        01010500D    685
     126       0       0       2       0                               0D    686
     100     622       0       0       0                        01010000D    687
     100       0       0       2       0                               0D    688
     126     624       0       0       0                        01010500D    689
     126       0       0       2       0                               0D    690
     110     626       0       0       0                        01010000D    691
     110       0       0       2       0                               0D    692
     126     628       0       0       0                        01010500D    693
     126       0       0       2       0                               0D    694
     124     630       0       0       0                        00000000D    695
     124       0       0       4       0                               0D    696
     100     634       0       0       0             695        01010000D    697
     100       0       0       2       0                               0D    698
     102     636       0       0       0                        01010500D    699
     102       0       0       1       0                               0D    700
     102     637       0       0       0                        01010000D    701
     102       0       0       1       0                               0D    702
     142     638       0       0       0                        00010500D    703
     142       0       0       1       0                               0D    704
     144     639       0       0       0                        00000000D    705
     144       0      -1       1       0                               0D    706
     110     640       0       0       0                        01010000D    707
     110       0       0       2       0                               0D    708
     110     642       0       0       0                        01010000D    709
     110       0       0       2       0                               0D    710
     120     644       0       0       0                        01010000D    711
     120       0       0       1       0                               0D    712
     126     645       0       0       0                        01010500D    713
     126       0       0       2       0                               0D    714
     110     647       0       0       0                        01010000D    715
     110       0       0       2       0                               0D    716
     126     649       0       0       0                        01010500D    717
     126       0       0       2       0                               0D    718
     100     651       0       0       0                        01010000D    719
     100       0       0       2       0                               0D    720
     126     653       0       0       0                        01010500D    721
     126       0       0       2       0                               0D    722
     110     655       0       0       0                        01010000D    723
     110       0       0       2       0                               0D    724
     126     657       0       0       0                        01010500D    725
     126       0       0       2       0                               0D    726
     124     659       0       0       0                        00000000D    727
     124       0       0       4       0                               0D    728
     100     663       0       0       0             727        01010000D    729
     100       0       0       2       0                               0D    730
     102     665       0       0       0                        01010500D    731
     102       0       0       1       0                               0D    732
     102     666       0       0       0                        01010000D    733
     102       0       0       1       0                               0D    734
     142     667       0       0       0                        00010500D    735
     142       0       0       1       0                               0D    736
     144     668       0       0       0                        00000000D    737
     144       0      -1       1       0                               0D    738
     110     669       0       0       0                        01010000D    739
     110       0       0       2       0                               0D    740
     110     671       0       0       0                        01010000D    741
     110       0       0       2       0                               0D    742
     120     673       0       0       0                        01010000D    743
     120       0       0       1       0                               0D    744
     126     674       0       0       0                        01010500D    745
     126       0       0       2       0                               0D    746
     110     676       0       0       0                        01010000D    747
     110       0       0       2       0                               0D    748
     126     678       0       0       0                        01010500D    749
     126       0       0       2       0                               0D    750
     100     680       0       0       0                        01010000D    751
     100       0       0       2       0                               0D    752
     126     682       0       0       0                        01010500D    753
     126       0       0       2       0                               0D    754
     110     684       0       0       0                        01010000D    755
     110       0       0       2       0                               0D    756
     126     686       0       0       0                        01010500D    757
     126       0       0       2       0                               0D    758
     124     688       0       0       0                        00000000D    759
     124       0       0       4       0                               0D    760
     100     692       0       0       0             759        01010000D    761
     100       0       0       2       0                               0D    762
     102     694       0       0       0                        01010500D    763
     102       0       0       1       0                               0D    764
     102     695       0       0       0                        01010000D    765
     102       0       0       1       0                               0D    766
     142     696       0       0       0                        00010500D    767
     142       0       0       1       0                               0D    768
     144     697       0       0       0                        00000000D    769
     144       0      -1       1       0                               0D    770
     110     698       0       0       0                        01010000D    771
     110       0       0       2       0                               0D    772
     110     700       0       0       0                        01010000D    773
     110       0       0       2       0                               0D    774
     120     702       0       0       0                        01010000D    775
     120       0       0       1       0                               0D    776
     126     703       0       0       0                        01010500D    777
     126       0       0       2       0                               0D    778
     110     705       0       0       0                        01010000D    779
     110       0       0       2       0                               0D    780
     126     707       0       0       0                        01010500D    781
     126       0       0       2       0                               0D    782
     100     709       0       0       0                        01010000D    783
     100       0       0       2       0                               0D    784
     126     711       0       0       0                        01010500D    785
     126       0       0       2       0                               0D    786
     110     713       0       0       0                        01010000D    787
     110       0       0       2       0                               0D    788
     126     715       0       0       0                        01010500D    789
     126       0       0       2       0                               0D    790
     124     717       0       0       0                        00000000D    791
     124       0       0       4       0                               0D    792
     100     721       0       0       0             791        01010000D    793
     100       0       0       2       0                               0D    794
     102     723       0       0       0                        01010500D    795
     102       0       0       1       0                               0D    796
     102     724       0       0       0                        01010000D    797
     102       0       0       1       0                               0D    798
     142     725       0       0       0                        00010500D    799
     142       0       0       1       0                               0D    800
     144     726       0       0       0                        00000000D    801
     144       0      -1       1       0                               0D    802
     110     727       0       0       0                        01010000D    803
     110       0       0       2       0                               0D    804
     110     729       0       0       0                        01010000D    805
     110       0       0       2       0                               0D    806
     120     731       0       0       0                        01010000D    807
     120       0       0       1       0                               0D    808
     126     732       0       0       0                        01010500D    809
     126       0       0       2       0                               0D    810
     110     734       0       0       0                        01010000D    811
     110       0       0       2       0                               0D    812
     126     736       0       0       0                        01010500D    813
     126       0       0       2       0                               0D    814
     100     738       0       0       0                        01010000D    815
     100       0       0       2       0                               0D    816
     126     740       0       0       0                        01010500D    817
     126       0       0       2       0                               0D    818
     110     742       0       0       0                        01010000D    819
     110       0       0       2       0                               0D    820
     126     744       0       0       0                        01010500D    821
     126       0       0       2       0                               0D    822
     124     746       0       0       0                        00000000D    823
     124       0       0       4       0                               0D    824
     100     750       0       0       0             823        01010000D    825
     100       0       0       2       0                               0D    826
     102     752       0       0       0                        01010500D    827
     102       0       0       1       0                               0D    828
     102     753       0       0       0                        01010000D    829
     102       0       0       1       0                               0D    830
     142     754       0       0       0                        00010500D    831
     142       0       0       1       0                               0D    832
     144     755       0       0       0                        00000000D    833
     144       0      -1       1       0                               0D    834
     110     756       0       0       0                        01010000D    835
     110       0       0       2       0                               0D    836
     110     758       0       0       0                        01010000D    837
     110       0       0       2       0                               0D    838
     120     760       0       0       0                        01010000D    839
     120       0       0       1       0                               0D    840
     126     761       0       0       0                        01010500D    841
     126       0       0       2       0                               0D    842
     110     763       0       0       0                        01010000D    843
     110       0       0       2       0                               0D    844
     126     765       0       0       0                        01010500D    845
     126       0       0       2       0                               0D    846
     100     767       0       0       0                        01010000D    847
     100       0       0       2       0                               0D    848
     126     769       0       0       0                        01010500D    849
     126       0       0       2       0                               0D    850
     110     771       0       0       0                        01010000D    851
     110       0       0       2       0                               0D    852
     126     773       0       0       0                        01010500D    853
     126       0       0       2       0                               0D    854
     124     775       0       0       0                        00000000D    855
     124       0       0       4       0                               0D    856
     100     779       0       0       0             855        01010000D    857
     100       0       0       2       0                               0D    858
     102     781       0       0       0                        01010500D    859
     102       0       0       1       0                               0D    860
     102     782       0       0       0                        01010000D    861
     102       0       0       1       0                               0D    862
     142     783       0       0       0                        00010500D    863
     142       0       0       1       0                               0D    864
     144     784       0       0       0                        00000000D    865
     144       0      -1       1       0                               0D    866
     110     785       0       0       0                        01010000D    867
     110       0       0       2       0                               0D    868
     110     787       0       0       0                        01010000D    869
     110       0       0       2       0                               0D    870
     120     789       0       0       0                        01010000D    871
     120       0       0       1       0                               0D    872
     126     790       0       0       0                        01010500D    873
     126       0       0       2       0                               0D    874
     110     792       0       0       0                        01010000D    875
     110       0       0       2       0                               0D    876
     126     794       0       0       0                        01010500D    877
     126       0       0       2       0                               0D    878
     100     796       0       0       0                        01010000D    879
     100       0       0       2       0                               0D    880
     126     798       0       0       0                        01010500D    881
     126       0       0       2       0                               0D    882
     110     800       0       0       0                        01010000D    883
     110       0       0       2       0                               0D    884
     126     802       0       0       0                        01010500D    885
     126       0       0       2       0                               0D    886
     124     804       0       0       0                        00000000D    887
     124       0       0       4       0                               0D    888
     100     808       0       0       0             887        01010000D    889
     100       0       0       2       0                               0D    890
     102     810       0       0       0                        01010500D    891
     102       0       0       1       0                               0D    892
     102     811       0       0       0                        01010000D    893
     102       0       0       1       0                               0D    894
     142     812       0       0       0                        00010500D    895
     142       0       0       1       0                               0D    896
     144     813       0       0       0                        00000000D    897
     144       0      -1       1       0                               0D    898
     110     814       0       0       0                        01010000D    899
     110       0       0       2       0                               0D    900
     110     816       0       0       0                        01010000D    901
     110       0       0       2       0                               0D    902
     120     818       0       0       0                        01010000D    903
     120       0       0       1       0                               0D    904
     126     819       0       0       0                        01010500D    905
     126       0       0       2       0                               0D    906
     110     821       0       0       0                        01010000D    907
     110       0       0       2       0                               0D    908
     126     823       0       0       0                        01010500D    909
     126       0       0       2       0                               0D    910
     100     825       0       0       0                        01010000D    911
     100       0       0       2       0                               0D    912
     126     827       0       0       0                        01010500D    913
     126       0       0       2       0                               0D    914
     110     829       0       0       0                        01010000D    915
     110       0       0       2       0                               0D    916
     126     831       0       0       0                        01010500D    917
     126       0       0       2       0                               0D    918
     124     833       0       0       0                        00000000D    919
     124       0       0       4       0                               0D    920
     100     837       0       0       0             919        01010000D    921
     100       0       0       2       0                               0D    922
     102     839       0       0       0                        01010500D    923
     102       0       0       1       0                               0D    924
     102     840       0       0       0                        01010000D    925
     102       0       0       1       0                               0D    926
     142     841       0       0       0                        00010500D    927
     142       0       0       1       0                               0D    928
     144     842       0       0       0                        00000000D    929
     144       0      -1       1       0                               0D    930
     110     843       0       0       0                        01010000D    931
     110       0       0       2       0                               0D    932
     110     845       0       0       0                        01010000D    933
     110       0       0       2       0                               0D    934
     120     847       0       0       0                        01010000D    935
     120       0       0       1       0                               0D    936
     126     848       0       0       0                        01010500D    937
     126       0       0       2       0                               0D    938
     110     850       0       0       0                        01010000D    939
     110       0       0       2       0                               0D    940
     126     852       0       0       0                        01010500D    941
     126       0       0       2       0                               0D    942
     100     854       0       0       0                        01010000D    943
     100       0       0       2       0                               0D    944
     126     856       0       0       0                        01010500D    945
     126       0       0       2       0                               0D    946
     110     858       0       0       0                        01010000D    947
     110       0       0       2       0                               0D    948
     126     860       0       0       0                        01010500D    949
     126       0       0       2       0                               0D    950
     124     862       0       0       0                        00000000D    951
     124       0       0       4       0                               0D    952
     100     866       0       0       0             951        01010000D    953
     100       0       0       2       0                               0D    954
     102     868       0       0       0                        01010500D    955
     102       0       0       1       0                               0D    956
     102     869       0       0       0                        01010000D    957
     102       0       0       1       0                               0D    958
     142     870       0       0       0                        00010500D    959
     142       0       0       1       0                               0D    960
     144     871       0       0       0                        00000000D    961
     144       0      -1       1       0                               0D    962
     110     872       0       0       0                        01010000D    963
     110       0       0       2       0                               0D    964
     110     874       0       0       0                        01010000D    965
     110       0       0       2       0                               0D    966
     120     876       0       0       0                        01010000D    967
     120       0       0       1       0                               0D    968
     126     877       0       0       0                        01010500D    969
     126       0       0       2       0                               0D    970
     110     879       0       0       0                        01010000D    971
     110       0       0       2       0                               0D    972
     126     881       0       0       0                        01010500D    973
     126       0       0       2       0                               0D    974
     100     883       0       0       0                        01010000D    975
     100       0       0       2       0                               0D    976
     126     885       0       0       0                        01010500D    977
     126       0       0       2       0                               0D    978
     110     887       0       0       0                        01010000D    979
     110       0       0       2       0                               0D    980
     126     889       0       0       0                        01010500D    981
     126       0       0       2       0                               0D    982
     124     891       0       0       0                        00000000D    983
     124       0       0       4       0                               0D    984
     100     895       0       0       0             983        01010000D    985
     100       0       0       2       0                               0D    986
     102     897       0       0       0                        01010500D    987
     102       0       0       1       0                               0D    988
     102     898       0       0       0                        01010000D    989
     102       0       0       1       0                               0D    990
     142     899       0       0       0                        00010500D    991
     142       0       0       1       0                               0D    992
     144     900       0       0       0                        00000000D    993
     144       0      -1       1       0                               0D    994
     110     901       0       0       0                        01010000D    995
     110       0       0       2       0                               0D    996
     110     903       0       0       0                        01010000D    997
     110       0       0       2       0                               0D    998
     120     905       0       0       0                        01010000D    999
     120       0       0       1       0                               0D   1000
     126     906       0       0       0                        01010500D   1001
     126       0       0       2       0                               0D   1002
     110     908       0       0       0                        01010000D   1003
     110       0       0       2       0                               0D   1004
     126     910       0       0       0                        01010500D   1005
     126       0       0       2       0                               0D   1006
     100     912       0       0       0                        01010000D   1007
     100       0       0       2       0                               0D   1008
     126     914       0       0       0                        01010500D   1009
     126       0       0       2       0                               0D   1010
     110     916       0       0       0                        01010000D   1011
     110       0       0       2       0                               0D   1012
     126     918       0       0       0                        01010500D   1013
     126       0       0       2       0                               0D   1014
     124     920       0       0       0                        00000000D   1015
     124       0       0       4       0                               0D   1016
     100     924       0       0       0            1015        01010000D   1017
     100       0       0       2       0                               0D   1018
     102     926       0       0       0                        01010500D   1019
     102       0       0       1       0                               0D   1020
     102     927       0       0       0                        01010000D   1021
     102       0       0       1       0                               0D   1022
     142     928       0       0       0                        00010500D   1023
     142       0       0       1       0                               0D   1024
     144     929       0       0       0                        00000000D   1025
     144       0      -1       1       0                               0D   1026
     110     930       0       0       0                        01010000D   1027
     110       0       0       2       0                               0D   1028
     110     932       0       0       0                        01010000D   1029
     110       0       0       2       0                               0D   1030
     120     934       0       0       0                        01010000D   1031
     120       0       0       1       0                               0D   1032
     126     935       0       0       0                        01010500D   1033
     126       0       0       2       0                               0D   1034
     110     937       0       0       0                        01010000D   1035
     110       0       0       2       0                               0D   1036
     126     939       0       0       0                        01010500D   1037
     126       0       0       2       0                               0D   1038
     100     941       0       0       0                        01010000D   1039
     100       0       0       2       0                               0D   1040
     126     943       0       0       0                        01010500D   1041
     126       0       0       2       0                               0D   1042
     110     945       0       0       0                        01010000D   1043
     110       0       0       2       0                               0D   1044
     126     947       0       0       0                        01010500D   1045
     126       0       0       2       0                               0D   1046
     124     949       0       0       0                        00000000D   1047
     124       0       0       4       0                               0D   1048
     100     953       0       0       0            1047        01010000D   1049
     100       0       0       2       0                               0D   1050
     102     955       0       0       0                        01010500D   1051
     102       0       0       1       0                               0D   1052
     102     956       0       0       0                        01010000D   1053
     102       0       0       1       0                               0D   1054
     142     957       0       0       0                        00010500D   1055
     142       0       0       1       0                               0D   1056
     144     958       0       0       0                        00000000D   1057
     144       0      -1       1       0                               0D   1058
     110     959       0       0       0                        01010000D   1059
     110       0       0       2       0                               0D   1060
     110     961       0       0       0                        01010000D   1061
     110       0       0       2       0                               0D   1062
     120     963       0       0       0                        01010000D   1063
     120       0       0       1       0                               0D   1064
     126     964       0       0       0                        01010500D   1065
     126       0       0       2       0                               0D   1066
     110     966       0       0       0                        01010000D   1067
     110       0       0       2       0                               0D   1068
     126     968       0       0       0                        01010500D   1069
     126       0       0       2       0                               0D   1070
     100     970       0       0       0                        01010000D   1071
     100       0       0       2       0                               0D   1072
     126     972       0       0       0                        01010500D   1073
     126       0       0       2       0                               0D   1074
     110     974       0       0       0                        01010000D   1075
     110       0       0       2       0                               0D   1076
     126     976       0       0       0                        01010500D   1077
     126       0       0       2       0                               0D   1078
     124     978       0       0       0                        00000000D   1079
     124       0       0       4       0                               0D   1080
     100     982       0       0       0            1079        01010000D   1081
     100       0       0       2       0                               0D   1082
     102     984       0       0       0                        01010500D   1083
     102       0       0       1       0                               0D   1084
     102     985       0       0       0                        01010000D   1085
     102       0       0       1       0                               0D   1086
     142     986       0       0       0                        00010500D   1087
     142       0       0       1       0                               0D   1088
     144     987       0       0       0                        00000000D   1089
     144       0      -1       1       0                               0D   1090
     110     988       0       0       0                        01010000D   1091
     110       0       0       2       0                               0D   1092
     110     990       0       0       0                        01010000D   1093
     110       0       0       2       0                               0D   1094
     120     992       0       0       0                        01010000D   1095
     120       0       0       1       0                               0D   1096
     126     993       0       0       0                        01010500D   1097
     126       0       0       2       0                               0D   1098
     110     995       0       0       0                        01010000D   1099
     110       0       0       2       0                               0D   1100
     126     997       0       0       0                        01010500D   1101
     126       0       0       2       0                               0D   1102
     100     999       0       0       0                        01010000D   1103
     100       0       0       2       0                               0D   1104
     126    1001       0       0       0                        01010500D   1105
     126       0       0       2       0                               0D   1106
     110    1003       0       0       0                        01010000D   1107
     110       0       0       2       0                               0D   1108
     126    1005       0       0       0                        01010500D   1109
     126       0       0       2       0                               0D   1110
     124    1007       0       0       0                        00000000D   1111
     124       0       0       4       0                               0D   1112
     100    1011       0       0       0            1111        01010000D   1113
     100       0       0       2       0                               0D   1114
     102    1013       0       0       0                        01010500D   1115
     102       0       0       1       0                               0D   1116
     102    1014       0       0       0                        01010000D   1117
     102       0       0       1       0                               0D   1118
     142    1015       0       0       0                        00010500D   1119
     142       0       0       1       0                               0D   1120
     144    1016       0       0       0                        00000000D   1121
     144       0      -1       1       0                               0D   1122
     110    1017       0       0       0                        01010000D   1123
     110       0       0       2       0                               0D   1124
     110    1019       0       0       0                        01010000D   1125
     110       0       0       2       0                               0D   1126
     120    1021       0       0       0                        01010000D   1127
     120       0       0       1       0                               0D   1128
     126    1022       0       0       0                        01010500D   1129
     126       0       0       2       0                               0D   1130
     110    1024       0       0       0                        01010000D   1131
     110       0       0       2       0                               0D   1132
     126    1026       0       0       0                        01010500D   1133
     126       0       0       2       0                               0D   1134
     100    1028       0       0       0                        01010000D   1135
     100       0       0       2       0                               0D   1136
     126    1030       0       0       0                        01010500D   1137
     126       0       0       2       0                               0D   1138
     110    1032       0       0       0                        01010000D   1139
     110       0       0       2       0                               0D   1140
     126    1034       0       0       0                        01010500D   1141
     126       0       0       2       0                               0D   1142
     124    1036       0       0       0                        00000000D   1143
     124       0       0       4       0                               0D   1144
     100    1040       0       0       0            1143        01010000D   1145
     100       0       0       2       0                               0D   1146
     102    1042       0       0       0                        01010500D   1147
     102       0       0       1       0                               0D   1148
     102    1043       0       0       0                        01010000D   1149
     102       0       0       1       0                               0D   1150
     142    1044       0       0       0                        00010500D   1151
     142       0       0       1       0                               0D   1152
     144    1045       0       0       0                        00000000D   1153
     144       0      -1       1       0                               0D   1154
     110    1046       0       0       0                        01010000D   1155
     110       0       0       2       0                               0D   1156
     110    1048       0       0       0                        01010000D   1157
     110       0       0       2       0                               0D   1158
     120    1050       0       0       0                        01010000D   1159
     120       0       0       1       0                               0D   1160
     126    1051       0       0       0                        01010500D   1161
     126       0       0       2       0                               0D   1162
     110    1053       0       0       0                        01010000D   1163
     110       0       0       2       0                               0D   1164
     126    1055       0       0       0                        01010500D   1165
     126       0       0       2       0                               0D   1166
     100    1057       0       0       0                        01010000D   1167
     100       0       0       2       0                               0D   1168
     126    1059       0       0       0                        01010500D   1169
     126       0       0       2       0                               0D   1170
     110    1061       0       0       0                        01010000D   1171
     110       0       0       2       0                               0D   1172
     126    1063       0       0       0                        01010500D   1173
     126       0       0       2       0                               0D   1174
     124    1065       0       0       0                        00000000D   1175
     124       0       0       4       0                               0D   1176
     100    1069       0       0       0            1175        01010000D   1177
     100       0       0       2       0                               0D   1178
     102    1071       0       0       0                        01010500D   1179
     102       0       0       1       0                               0D   1180
     102    1072       0       0       0                        01010000D   1181
     102       0       0       1       0                               0D   1182
     142    1073       0       0       0                        00010500D   1183
     142       0       0       1       0                               0D   1184
     144    1074       0       0       0                        00000000D   1185
     144       0      -1       1       0                               0D   1186
     110    1075       0       0       0                        01010000D   1187
     110       0       0       2       0                               0D   1188
     110    1077       0       0       0                        01010000D   1189
     110       0       0       2       0                               0D   1190
     120    1079       0       0       0                        01010000D   1191
     120       0       0       1       0                               0D   1192
     126    1080       0       0       0                        01010500D   1193
     126       0       0       2       0                               0D   1194
     110    1082       0       0       0                        01010000D   1195
     110       0       0       2       0                               0D   1196
     126    1084       0       0       0                        01010500D   1197
     126       0       0       2       0                               0D   1198
     100    1086       0       0       0                        01010000D   1199
     100       0       0       2       0                               0D   1200
     126    1088       0       0       0                        01010500D   1201
     126       0       0       2       0                               0D   1202
     110    1090       0       0       0                        01010000D   1203
     110       0       0       2       0                               0D   1204
     126    1092       0       0       0                        01010500D   1205
     126       0       0       2       0                               0D   1206
     124    1094       0       0       0                        00000000D   1207
     124       0       0       4       0                               0D   1208
     100    1098       0       0       0            1207        01010000D   1209
     100       0       0       2       0                               0D   1210
     102    1100       0       0       0                        01010500D   1211
     102       0       0       1       0                               0D   1212
     102    1101       0       0       0                        01010000D   1213
     102       0       0       1       0                               0D   1214
     142    1102       0       0       0                        00010500D   1215
     142       0       0       1       0                               0D   1216
     144    1103       0       0       0                        00000000D   1217
     144       0      -1       1       0                               0D   1218
     110    1104       0       0       0                        01010000D   1219
     110       0       0       2       0                               0D   1220
     110    1106       0       0       0                        01010000D   1221
     110       0       0       2       0                               0D   1222
     120    1108       0       0       0                        01010000D   1223
     120       0       0       1       0                               0D   1224
     126    1109       0       0       0                        01010500D   1225
     126       0       0       2       0                               0D   1226
     110    1111       0       0       0                        01010000D   1227
     110       0       0       2       0                               0D   1228
     126    1113       0       0       0                        01010500D   1229
     126       0       0       2       0                               0D   1230
     100    1115       0       0       0                        01010000D   1231
     100       0       0       2       0                               0D   1232
     126    1117       0       0       0                        01010500D   1233
     126       0       0       2       0                               0D   1234
     110    1119       0       0       0                        01010000D   1235
     110       0       0       2       0                               0D   1236
     126    1121       0       0       0                        01010500D   1237
     126       0       0       2       0                               0D   1238
     124    1123       0       0       0                        00000000D   1239
     124       0       0       4       0                               0D   1240
     100    1127       0       0       0            1239        01010000D   1241
     100       0       0       2       0                               0D   1242
     102    1129       0       0       0                        01010500D   1243
     102       0       0       1       0                               0D   1244
     102    1130       0       0       0                        01010000D   1245
     102       0       0       1       0                               0D   1246
     142    1131       0       0       0                        00010500D   1247
     142       0       0       1       0                               0D   1248
     144    1132       0       0       0                        00000000D   1249
     144       0      -1       1       0                               0D   1250
     110    1133       0       0       0                        01010000D   1251
     110       0       0       2       0                               0D   1252
     110    1135       0       0       0                        01010000D   1253
     110       0       0       2       0                               0D   1254
     120    1137       0       0       0                        01010000D   1255
     120       0       0       1       0                               0D   1256
     126    1138       0       0       0                        01010500D   1257
     126       0       0       2       0                               0D   1258
     110    1140       0       0       0                        01010000D   1259
     110       0       0       2       0                               0D   1260
     126    1142       0       0       0                        01010500D   1261
     126       0       0       2       0                               0D   1262
     100    1144       0       0       0                        01010000D   1263
     100       0       0       2       0                               0D   1264
     126    1146       0       0       0                        01010500D   1265
     126       0       0       2       0                               0D   1266
     110    1148       0       0       0                        01010000D   1267
     110       0       0       2       0                               0D   1268
     126    1150       0       0       0                        01010500D   1269
     126       0       0       2       0                               0D   1270
     124    1152       0       0       0                        00000000D   1271
     124       0       0       4       0                               0D   1272
     100    1156       0       0       0            1271        01010000D   1273
     100       0       0       2       0                               0D   1274
     102    1158       0       0       0                        01010500D   1275
     102       0       0       1       0                               0D   1276
     102    1159       0       0       0                        01010000D   1277
     102       0       0       1       0                               0D   1278
     142    1160       0       0       0                        00010500D   1279
     142       0       0       1       0                               0D   1280
     144    1161       0       0       0                        00000000D   1281
     144       0      -1       1       0                               0D   1282
     110    1162       0       0       0                        01010000D   1283
     110       0       0       2       0                               0D   1284
     110    1164       0       0       0                        01010000D   1285
     110       0       0       2       0                               0D   1286
     120    1166       0       0       0                        01010000D   1287
     120       0       0       1       0                               0D   1288
     126    1167       0       0       0                        01010500D   1289
     126       0       0       2       0                               0D   1290
     110    1169       0       0       0                        01010000D   1291
     110       0       0       2       0                               0D   1292
     126    1171       0       0       0                        01010500D   1293
     126       0       0       2       0                               0D   1294
     100    1173       0       0       0                        01010000D   1295
     100       0       0       2       0                               0D   1296
     126    1175       0       0       0                        01010500D   1297
     126       0       0       2       0                               0D   1298
     110    1177       0       0       0                        01010000D   1299
     110       0       0       2       0                               0D   1300
     126    1179       0       0       0                        01010500D   1301
     126       0       0       2       0                               0D   1302
     124    1181       0       0       0                        00000000D   1303
     124       0       0       4       0                               0D   1304
     100    1185       0       0       0            1303        01010000D   1305
     100       0       0       2       0                               0D   1306
     102    1187       0       0       0                        01010500D   1307
     102       0       0       1       0                               0D   1308
     102    1188       0       0       0                        01010000D   1309
     102       0       0       1       0                               0D   1310
     142    1189       0       0       0                        00010500D   1311
     142       0       0       1       0                               0D   1312
     144    1190       0       0       0                        00000000D   1313
     144       0      -1       1       0                               0D   1314
     110    1191       0       0       0                        01010000D   1315
     110       0       0       2       0                               0D   1316
     110    1193       0       0       0                        01010000D   1317
     110       0       0       2       0                               0D   1318
     120    1195       0       0       0                        01010000D   1319
     120       0       0       1       0                               0D   1320
     126    1196       0       0       0                        01010500D   1321
     126       0       0       2       0                               0D   1322
     110    1198       0       0       0                        01010000D   1323
     110       0       0       2       0                               0D   1324
     126    1200       0       0       0                        01010500D   1325
     126       0       0       2       0                               0D   1326
     100    1202       0       0       0                        01010000D   1327
     100       0       0       2       0                               0D   1328
     126    1204       0       0       0                        01010500D   1329
     126       0       0       2       0                               0D   1330
     110    1206       0       0       0                        01010000D   1331
     110       0       0       2       0                               0D   1332
     126    1208       0       0       0                        01010500D   1333
     126       0       0       2       0                               0D   1334
     124    1210       0       0       0                        00000000D   1335
     124       0       0       4       0                               0D   1336
     100    1214       0       0       0            1335        01010000D   1337
     100       0       0       2       0                               0D   1338
     102    1216       0       0       0                        01010500D   1339
     102       0       0       1       0                               0D   1340
     102    1217       0       0       0                        01010000D   1341
     102       0       0       1       0                               0D   1342
     142    1218       0       0       0                        00010500D   1343
     142       0       0       1       0                               0D   1344
     144    1219       0       0       0                        00000000D   1345
     144       0      -1       1       0                               0D   1346
     110    1220       0       0       0                        01010000D   1347
     110       0       0       2       0                               0D   1348
     110    1222       0       0       0                        01010000D   1349
     110       0       0       2       0                               0D   1350
     120    1224       0       0       0                        01010000D   1351
     120       0       0       1       0                               0D   1352
     126    1225       0       0       0                        01010500D   1353
     126       0       0       2       0                               0D   1354
     110    1227       0       0       0                        01010000D   1355
     110       0       0       2       0                               0D   1356
     126    1229       0       0       0                        01010500D   1357
     126       0       0       2       0                               0D   1358
     100    1231       0       0       0                        01010000D   1359
     100       0       0       2       0                               0D   1360
     126    1233       0       0       0                        01010500D   1361
     126       0       0       2       0                               0D   1362
     110    1235       0       0       0                        01010000D   1363
     110       0       0       2       0                               0D   1364
     126    1237       0       0       0                        01010500D   1365
     126       0       0       2       0                               0D   1366
     124    1239       0       0       0                        00000000D   1367
     124       0       0       4       0                               0D   1368
     100    1243       0       0       0            1367        01010000D   1369
     100       0       0       2       0                               0D   1370
     102    1245       0       0       0                        01010500D   1371
     102       0       0       1       0                               0D   1372
     102    1246       0       0       0                        01010000D   1373
     102       0       0       1       0                               0D   1374
     142    1247       0       0       0                        00010500D   1375
     142       0       0       1       0                               0D   1376
     144    1248       0       0       0                        00000000D   1377
     144       0      -1       1       0                               0D   1378
     110    1249       0       0       0                        01010000D   1379
     110       0       0       2       0                               0D   1380
     110    1251       0       0       0                        01010000D   1381
     110       0       0       2       0                               0D   1382
     120    1253       0       0       0                        01010000D   1383
     120       0       0       1       0                               0D   1384
     126    1254       0       0       0                        01010500D   1385
     126       0       0       2       0                               0D   1386
     110    1256       0       0       0                        01010000D   1387
     110       0       0       2       0                               0D   1388
     126    1258       0       0       0                        01010500D   1389
     126       0       0       2       0                               0D   1390
     100    1260       0       0       0                        01010000D   1391
     100       0       0       2       0                               0D   1392
     126    1262       0       0       0                        01010500D   1393
     126       0       0       2       0                               0D   1394
     110    1264       0       0       0                        01010000D   1395
     110       0       0       2       0                               0D   1396
     126    1266       0       0       0                        01010500D   1397
     126       0       0       2       0                               0D   1398
     124    1268       0       0       0                        00000000D   1399
     124       0       0       4       0                               0D   1400
     100    1272       0       0       0            1399        01010000D   1401
     100       0       0       2       0                               0D   1402
     102    1274       0       0       0                        01010500D   1403
     102       0       0       1       0                               0D   1404
     102    1275       0       0       0                        01010000D   1405
     102       0       0       1       0                               0D   1406
     142    1276       0       0       0                        00010500D   1407
     142       0       0       1       0                               0D   1408
     144    1277       0       0       0                        00000000D   1409
     144       0      -1       1       0                               0D   1410
     110    1278       0       0       0                        01010000D   1411
     110       0       0       2       0                               0D   1412
     110    1280       0       0       0                        01010000D   1413
     110       0       0       2       0                               0D   1414
     120    1282       0       0       0                        01010000D   1415
     120       0       0       1       0                               0D   1416
     126    1283       0       0       0                        01010500D   1417
     126       0       0       2       0                               0D   1418
     110    1285       0       0       0                        01010000D   1419
     110       0       0       2       0                               0D   1420
     126    1287       0       0       0                        01010500D   1421
     126       0       0       2       0                               0D   1422
     100    1289       0       0       0                        01010000D   1423
     100       0       0       2       0                               0D   1424
     126    1291       0       0       0                        01010500D   1425
     126       0       0       2       0                               0D   1426
     110    1293       0       0       0                        01010000D   1427
     110       0       0       2       0                               0D   1428
     126    1295       0       0       0                        01010500D   1429
     126       0       0       2       0                               0D   1430
     124    1297       0       0       0                        00000000D   1431
     124       0       0       4       0                               0D   1432
     100    1301       0       0       0            1431        01010000D   1433
     100       0       0       2       0                               0D   1434
     102    1303       0       0       0                        01010500D   1435
     102       0       0       1       0                               0D   1436
     102    1304       0       0       0                        01010000D   1437
     102       0       0       1       0                               0D   1438
     142    1305       0       0       0                        00010500D   1439
     142       0       0       1       0                               0D   1440
     144    1306       0       0       0                        00000000D   1441
     144       0      -1       1       0                               0D   1442
     110    1307       0       0       0                        01010000D   1443
     110       0       0       2       0                               0D   1444
     110    1309       0       0       0                        01010000D   1445
     110       0       0       2       0                               0D   1446
     120    1311       0       0       0                        01010000D   1447
     120       0       0       1       0                               0D   1448
     126    1312       0       0       0                        01010500D   1449
     126       0       0       2       0                               0D   1450
     110    1314       0       0       0                        01010000D   1451
     110       0       0       2       0                               0D   1452
     126    1316       0       0       0                        01010500D   1453
     126       0       0       2       0                               0D   1454
     100    1318       0       0       0                        01010000D   1455
     100       0       0       2       0                               0D   1456
     126    1320       0       0       0                        01010500D   1457
     126       0       0       2       0                               0D   1458
     110    1322       0       0       0                        01010000D   1459
     110       0       0       2       0                               0D   1460
     126    1324       0       0       0                        01010500D   1461
     126       0       0       2       0                               0D   1462
     124    1326       0       0       0                        00000000D   1463
     124       0       0       4       0                               0D   1464
     100    1330       0       0       0            1463        01010000D   1465
     100       0       0       2       0                               0D   1466
     102    1332       0       0       0                        01010500D   1467
     102       0       0       1       0                               0D   1468
     102    1333       0       0       0                        01010000D   1469
     102       0       0       1       0                               0D   1470
     142    1334       0       0       0                        00010500D   1471
     142       0       0       1       0                               0D   1472
     144    1335       0       0       0                        00000000D   1473
     144       0      -1       1       0                               0D   1474
     110    1336       0       0       0                        01010000D   1475
     110       0       0       2       0                               0D   1476
     110    1338       0       0       0                        01010000D   1477
     110       0       0       2       0                               0D   1478
     120    1340       0       0       0                        01010000D   1479
     120       0       0       1       0                               0D   1480
     126    1341       0       0       0                        01010500D   1481
     126       0       0       2       0                               0D   1482
     110    1343       0       0       0                        01010000D   1483
     110       0       0       2       0                               0D   1484
     126    1345       0       0       0                        01010500D   1485
     126       0       0       2       0                               0D   1486
     100    1347       0       0       0                        01010000D   1487
     100       0       0       2       0                               0D   1488
     126    1349       0       0       0                        01010500D   1489
     126       0       0       2       0                               0D   1490
     110    1351       0       0       0                        01010000D   1491
     110       0       0       2       0                               0D   1492
     126    1353       0       0       0                        01010500D   1493
     126       0       0       2       0                               0D   1494
     124    1355       0       0       0                        00000000D   1495
     124       0       0       4       0                               0D   1496
     100    1359       0       0       0            1495        01010000D   1497
     100       0       0       2       0                               0D   1498
     102    1361       0       0       0                        01010500D   1499
     102       0       0       1       0                               0D   1500
     102    1362       0       0       0                        01010000D   1501
     102       0       0       1       0                               0D   1502
     142    1363       0       0       0                        00010500D   1503
     142       0       0       1       0                               0D   1504
     144    1364       0       0       0                        00000000D   1505
     144       0      -1       1       0                               0D   1506
     110    1365       0       0       0                        01010000D   1507
     110       0       0       2       0                               0D   1508
     110    1367       0       0       0                        01010000D   1509
     110       0       0       2       0                               0D   1510
     120    1369       0       0       0                        01010000D   1511
     120       0       0       1       0                               0D   1512
     126    1370       0       0       0                        01010500D   1513
     126       0       0       2       0                               0D   1514
     110    1372       0       0       0                        01010000D   1515
     110       0       0       2       0                               0D   1516
     126    1374       0       0       0                        01010500D   1517
     126       0       0       2       0                               0D   1518
     100    1376       0       0       0                        01010000D   1519
     100       0       0       2       0                               0D   1520
     126    1378       0       0       0                        01010500D   1521
     126       0       0       2       0                               0D   1522
     110    1380       0       0       0                        01010000D   1523
     110       0       0       2       0                               0D   1524
     126    1382       0       0       0                        01010500D   1525
     126       0       0       2       0                               0D   1526
     124    1384       0       0       0                        00000000D   1527
     124       0       0       4       0                               0D   1528
     100    1388       0       0       0            1527        01010000D   1529
     100       0       0       2       0                               0D   1530
     102    1390       0       0       0                        01010500D   1531
     102       0       0       1       0                               0D   1532
     102    1391       0       0       0                        01010000D   1533
     102       0       0       1       0                               0D   1534
     142    1392       0       0       0                        00010500D   1535
     142       0       0       1       0                               0D   1536
     144    1393       0       0       0                        00000000D   1537
     144       0      -1       1       0                               0D   1538
     110    1394       0       0       0                        01010000D   1539
     110       0       0       2       0                               0D   1540
     110    1396       0       0       0                        01010000D   1541
     110       0       0       2       0                               0D   1542
     120    1398       0       0       0                        01010000D   1543
     120       0       0       1       0                               0D   1544
     126    1399       0       0       0                        01010500D   1545
     126       0       0       2       0                               0D   1546
     110    1401       0       0       0                        01010000D   1547
     110       0       0       2       0                               0D   1548
     126    1403       0       0       0                        01010500D   1549
     126       0       0       2       0                               0D   1550
     100    1405       0       0       0                        01010000D   1551
     100       0       0       2       0                               0D   1552
     126    1407       0       0       0                        01010500D   1553
     126       0       0       2       0                               0D   1554
     110    1409       0       0       0                        01010000D   1555
     110       0       0       2       0                               0D   1556
     126    1411       0       0       0                        01010500D   1557
     126       0       0       2       0                               0D   1558
     124    1413       0       0       0                        00000000D   1559
     124       0       0       4       0                               0D   1560
     100    1417       0       0       0            1559        01010000D   1561
     100       0       0       2       0                               0D   1562
     102    1419       0       0       0                        01010500D   1563
     102       0       0       1       0                               0D   1564
     102    1420       0       0       0                        01010000D   1565
     102       0       0       1       0                               0D   1566
     142    1421       0       0       0                        00010500D   1567
     142       0       0       1       0                               0D   1568
     144    1422       0       0       0                        00000000D   1569
     144       0      -1       1       0                               0D   1570
     110    1423       0       0       0                        01010000D   1571
     110       0       0       2       0                               0D   1572
     110    1425       0       0       0                        01010000D   1573
     110       0       0       2       0                               0D   1574
     120    1427       0       0       0                        01010000D   1575
     120       0       0       1       0                               0D   1576
     126    1428       0       0       0                        01010500D   1577
     126       0       0       2       0                               0D   1578
     110    1430       0       0       0                        01010000D   1579
     110       0       0       2       0                               0D   1580
     126    1432       0       0       0                        01010500D   1581
     126       0       0       2       0                               0D   1582
     100    1434       0       0       0                        01010000D   1583
     100       0       0       2       0                               0D   1584
     126    1436       0       0       0                        01010500D   1585
     126       0       0       2       0                               0D   1586
     110    1438       0       0       0                        01010000D   1587
     110       0       0       2       0                               0D   1588
     126    1440       0       0       0                        01010500D   1589
     126       0       0       2       0                               0D   1590
     124    1442       0       0       0                        00000000D   1591
     124       0       0       4       0                               0D   1592
     100    1446       0       0       0            1591        01010000D   1593
     100       0       0       2       0                               0D   1594
     102    1448       0       0       0                        01010500D   1595
     102       0       0       1       0                               0D   1596
     102    1449       0       0       0                        01010000D   1597
     102       0       0       1       0                               0D   1598
     142    1450       0       0       0                        00010500D   1599
     142       0       0       1       0                               0D   1600
     144    1451       0       0       0                        00000000D   1601
     144       0      -1       1       0                               0D   1602
     110    1452       0       0       0                        01010000D   1603
     110       0       0       2       0                               0D   1604
     110    1454       0       0       0                        01010000D   1605
     110       0       0       2       0                               0D   1606
     120    1456       0       0       0                        01010000D   1607
     120       0       0       1       0                               0D   1608
     126    1457       0       0       0                        01010500D   1609
     126       0       0       2       0                               0D   1610
     110    1459       0       0       0                        01010000D   1611
     110       0       0       2       0                               0D   1612
     126    1461       0       0       0                        01010500D   1613
     126       0       0       2       0                               0D   1614
     100    1463       0       0       0                        01010000D   1615
     100       0       0       2       0                               0D   1616
     126    1465       0       0       0                        01010500D   1617
     126       0       0       2       0                               0D   1618
     110    1467       0       0       0                        01010000D   1619
     110       0       0       2       0                               0D   1620
     126    1469       0       0       0                        01010500D   1621
     126       0       0       2       0                               0D   1622
     124    1471       0       0       0                        00000000D   1623
     124       0       0       4       0                               0D   1624
     100    1475       0       0       0            1623        01010000D   1625
     100       0       0       2       0                               0D   1626
     102    1477       0       0       0                        01010500D   1627
     102       0       0       1       0                               0D   1628
     102    1478       0       0       0                        01010000D   1629
     102       0       0       1       0                               0D   1630
     142    1479       0       0       0                        00010500D   1631
     142       0       0       1       0                               0D   1632
     144    1480       0       0       0                        00000000D   1633
     144       0      -1       1       0                               0D   1634
     110    1481       0       0       0                        01010000D   1635
     110       0       0       2       0                               0D   1636
     110    1483       0       0       0                        01010000D   1637
     110       0       0       2       0                               0D   1638
     120    1485       0       0       0                        01010000D   1639
     120       0       0       1       0                               0D   1640
     126    1486       0       0       0                        01010500D   1641
     126       0       0       2       0                               0D   1642
     110    1488       0       0       0                        01010000D   1643
     110       0       0       2       0                               0D   1644
     126    1490       0       0       0                        01010500D   1645
     126       0       0       2       0                               0D   1646
     100    1492       0       0       0                        01010000D   1647
     100       0       0       2       0                               0D   1648
     126    1494       0       0       0                        01010500D   1649
     126       0       0       2       0                               0D   1650
     110    1496       0       0       0                        01010000D   1651
     110       0       0       2       0                               0D   1652
     126    1498       0       0       0                        01010500D   1653
     126       0       0       2       0                               0D   1654
     124    1500       0       0       0                        00000000D   1655
     124       0       0       4       0                               0D   1656
     100    1504       0       0       0            1655        01010000D   1657
     100       0       0       2       0                               0D   1658
     102    1506       0       0       0                        01010500D   1659
     102       0       0       1       0                               0D   1660
     102    1507       0       0       0                        01010000D   1661
     102       0       0       1       0                               0D   1662
     142    1508       0       0       0                        00010500D   1663
     142       0       0       1       0                               0D   1664
     144    1509       0       0       0                        00000000D   1665
     144       0      -1       1       0                               0D   1666
     110    1510       0       0       0                        01010000D   1667
     110       0       0       2       0                               0D   1668
     110    1512       0       0       0                        01010000D   1669
     110       0       0       2       0                               0D   1670
     120    1514       0       0       0                        01010000D   1671
     120       0       0       1       0                               0D   1672
     126    1515       0       0       0                        01010500D   1673
     126       0       0       2       0                               0D   1674
     110    1517       0       0       0                        01010000D   1675
     110       0       0       2       0                               0D   1676
     126    1519       0       0       0                        01010500D   1677
     126       0       0       2       0                               0D   1678
     100    1521       0       0       0                        01010000D   1679
     100       0       0       2       0                               0D   1680
     126    1523       0       0       0                        01010500D   1681
     126       0       0       2       0                               0D   1682
     110    1525       0       0       0                        01010000D   1683
     110       0       0       2       0                               0D   1684
     126    1527       0       0       0                        01010500D   1685
     126       0       0       2       0                               0D   1686
     124    1529       0       0       0                        00000000D   1687
     124       0       0       4       0                               0D   1688
     100    1533       0       0       0            1687        01010000D   1689
     100       0       0       2       0                               0D   1690
     102    1535       0       0       0                        01010500D   1691
     102       0       0       1       0                               0D   1692
     102    1536       0       0       0                        01010000D   1693
     102       0       0       1       0                               0D   1694
     142    1537       0       0       0                        00010500D   1695
     142       0       0       1       0                               0D   1696
     144    1538       0       0       0                        00000000D   1697
     144       0      -1       1       0                               0D   1698
     110    1539       0       0       0                        01010000D   1699
     110       0       0       2       0                               0D   1700
     110    1541       0       0       0                        01010000D   1701
     110       0       0       2       0                               0D   1702
     120    1543       0       0       0                        01010000D   1703
     120       0       0       1       0                               0D   1704
     126    1544       0       0       0                        01010500D   1705
     126       0       0       2       0                               0D   1706
     110    1546       0       0       0                        01010000D   1707
     110       0       0       2       0                               0D   1708
     126    1548       0       0       0                        01010500D   1709
     126       0       0       2       0                               0D   1710
     100    1550       0       0       0                        01010000D   1711
     100       0       0       2       0                               0D   1712
     126    1552       0       0       0                        01010500D   1713
     126       0       0       2       0                               0D   1714
     110    1554       0       0       0                        01010000D   1715
     110       0       0       2       0                               0D   1716
     126    1556       0       0       0                        01010500D   1717
     126       0       0       2       0                               0D   1718
     124    1558       0       0       0                        00000000D   1719
     124       0       0       4       0                               0D   1720
     100    1562       0       0       0            1719        01010000D   1721
     100       0       0       2       0                               0D   1722
     102    1564       0       0       0                        01010500D   1723
     102       0       0       1       0                               0D   1724
     102    1565       0       0       0                        01010000D   1725
     102       0       0       1       0                               0D   1726
     142    1566       0       0       0                        00010500D   1727
     142       0       0       1       0                               0D   1728
     144    1567       0       0       0                        00000000D   1729
     144       0      -1       1       0                               0D   1730
     110    1568       0       0       0                        01010000D   1731
     110       0       0       2       0                               0D   1732
     110    1570       0       0       0                        01010000D   1733
     110       0       0       2       0                               0D   1734
     120    1572       0       0       0                        01010000D   1735
     120       0       0       1       0                               0D   1736
     126    1573       0       0       0                        01010500D   1737
     126       0       0       2       0                               0D   1738
     110    1575       0       0       0                        01010000D   1739
     110       0       0       2       0                               0D   1740
     126    1577       0       0       0                        01010500D   1741
     126       0       0       2       0                               0D   1742
     100    1579       0       0       0                        01010000D   1743
     100       0       0       2       0                               0D   1744
     126    1581       0       0       0                        01010500D   1745
     126       0       0       2       0                               0D   1746
     110    1583       0       0       0                        01010000D   1747
     110       0       0       2       0                               0D   1748
     126    1585       0       0       0                        01010500D   1749
     126       0       0       2       0                               0D   1750
     124    1587       0       0       0                        00000000D   1751
     124       0       0       4       0                               0D   1752
     100    1591       0       0       0            1751        01010000D   1753
     100       0       0       2       0                               0D   1754
     102    1593       0       0       0                        01010500D   1755
     102       0       0       1       0                               0D   1756
     102    1594       0       0       0                        01010000D   1757
     102       0       0       1       0                               0D   1758
     142    1595       0       0       0                        00010500D   1759
     142       0       0       1       0                               0D   1760
     144    1596       0       0       0                        00000000D   1761
     144       0      -1       1       0                               0D   1762
     110    1597       0       0       0                        01010000D   1763
     110       0       0       2       0                               0D   1764
     110    1599       0       0       0                        01010000D   1765
     110       0       0       2       0                               0D   1766
     120    1601       0       0       0                        01010000D   1767
     120       0       0       1       0                               0D   1768
     126    1602       0       0       0                        01010500D   1769
     126       0       0       2       0                               0D   1770
     110    1604       0       0       0                        01010000D   1771
     110       0       0       2       0                               0D   1772
     126    1606       0       0       0                        01010500D   1773
     126       0       0       2       0                               0D   1774
     100    1608       0       0       0                        01010000D   1775
     100       0       0       2       0                               0D   1776
     126    1610       0       0       0                        01010500D   1777
     126       0       0       2       0                               0D   1778
     110    1612       0       0       0                        01010000D   1779
     110       0       0       2       0                               0D   1780
     126    1614       0       0       0                        01010500D   1781
     126       0       0       2       0                               0D   1782
     124    1616       0       0       0                        00000000D   1783
     124       0       0       4       0                               0D   1784
     100    1620       0       0       0            1783        01010000D   1785
     100       0       0       2       0                               0D   1786
     102    1622       0       0       0                        01010500D   1787
     102       0       0       1       0                               0D   1788
     102    1623       0       0       0                        01010000D   1789
     102       0       0       1       0                               0D   1790
     142    1624       0       0       0                        00010500D   1791
     142       0       0       1       0                               0D   1792
     144    1625       0       0       0                        00000000D   1793
     144       0      -1       1       0                               0D   1794
     110    1626       0       0       0                        01010000D   1795
     110       0       0       2       0                               0D   1796
     110    1628       0       0       0                        01010000D   1797
     110       0       0       2       0                               0D   1798
     120    1630       0       0       0                        01010000D   1799
     120       0       0       1       0                               0D   1800
     126    1631       0       0       0                        01010500D   1801
     126       0       0       2       0                               0D   1802
     110    1633       0       0       0                        01010000D   1803
     110       0       0       2       0                               0D   1804
     126    1635       0       0       0                        01010500D   1805
     126       0       0       2       0                               0D   1806
     100    1637       0       0       0                        01010000D   1807
     100       0       0       2       0                               0D   1808
     126    1639       0       0       0                        01010500D   1809
     126       0       0       2       0                               0D   1810
     110    1641       0       0       0                        01010000D   1811
     110       0       0       2       0                               0D   1812
     126    1643       0       0       0                        01010500D   1813
     126       0       0       2       0                               0D   1814
     124    1645       0       0       0                        00000000D   1815
     124       0       0       4       0                               0D   1816
     100    1649       0       0       0            1815        01010000D   1817
     100       0       0       2       0                               0D   1818
     102    1651       0       0       0                        01010500D   1819
     102       0       0       1       0                               0D   1820
     102    1652       0       0       0                        01010000D   1821
     102       0       0       1       0                               0D   1822
     142    1653       0       0       0                        00010500D   1823
     142       0       0       1       0                               0D   1824
     144    1654       0       0       0                        00000000D   1825
     144       0      -1       1       0                               0D   1826
     110    1655       0       0       0                        01010000D   1827
     110       0       0       2       0                               0D   1828
     110    1657       0       0       0                        01010000D   1829
     110       0       0       2       0                               0D   1830
     120    1659       0       0       0                        01010000D   1831
     120       0       0       1       0                               0D   1832
     126    1660       0       0       0                        01010500D   1833
     126       0       0       2       0                               0D   1834
     110    1662       0       0       0                        01010000D   1835
     110       0       0       2       0                               0D   1836
     126    1664       0       0       0                        01010500D   1837
     126       0       0       2       0                               0D   1838
     100    1666       0       0       0                        01010000D   1839
     100       0       0       2       0                               0D   1840
     126    1668       0       0       0                        01010500D   1841
     126       0       0       2       0                               0D   1842
     110    1670       0       0       0                        01010000D   1843
     110       0       0       2       0                               0D   1844
     126    1672       0       0       0                        01010500D   1845
     126       0       0       2       0                               0D   1846
     124    1674       0       0       0                        00000000D   1847
     124       0       0       4       0                               0D   1848
     100    1678       0       0       0            1847        01010000D   1849
     100       0       0       2       0                               0D   1850
     102    1680       0       0       0                        01010500D   1851
     102       0       0       1       0                               0D   1852
     102    1681       0       0       0                        01010000D   1853
     102       0       0       1       0                               0D   1854
     142    1682       0       0       0                        00010500D   1855
     142       0       0       1       0                               0D   1856
     144    1683       0       0       0                        00000000D   1857
     144       0      -1       1       0                               0D   1858
     110    1684       0       0       0                        01010000D   1859
     110       0       0       2       0                               0D   1860
     110    1686       0       0       0                        01010000D   1861
     110       0       0       2       0                               0D   1862
     120    1688       0       0       0                        01010000D   1863
     120       0       0       1       0                               0D   1864
     126    1689       0       0       0                        01010500D   1865
     126       0       0       2       0                               0D   1866
     110    1691       0       0       0                        01010000D   1867
     110       0       0       2       0                               0D   1868
     126    1693       0       0       0                        01010500D   1869
     126       0       0       2       0                               0D   1870
     100    1695       0       0       0                        01010000D   1871
     100       0       0       2       0                               0D   1872
     126    1697       0       0       0                        01010500D   1873
     126       0       0       2       0                               0D   1874
     110    1699       0       0       0                        01010000D   1875
     110       0       0       2       0                               0D   1876
     126    1701       0       0       0                        01010500D   1877
     126       0       0       2       0                               0D   1878
     124    1703       0       0       0                        00000000D   1879
     124       0       0       4       0                               0D   1880
     100    1707       0       0       0            1879        01010000D   1881
     100       0       0       2       0                               0D   1882
     102    1709       0       0       0                        01010500D   1883
     102       0       0       1       0                               0D   1884
     102    1710       0       0       0                        01010000D   1885
     102       0       0       1       0                               0D   1886
     142    1711       0       0       0                        00010500D   1887
     142       0       0       1       0                               0D   1888
     144    1712       0       0       0                        00000000D   1889
     144       0      -1       1       0                               0D   1890
     110    1713       0       0       0                        01010000D   1891
     110       0       0       2       0                               0D   1892
     110    1715       0       0       0                        01010000D   1893
     110       0       0       2       0                               0D   1894
     120    1717       0       0       0                        01010000D   1895
     120       0       0       1       0                               0D   1896
     126    1718       0       0       0                        01010500D   1897
     126       0       0       2       0                               0D   1898
     110    1720       0       0       0                        01010000D   1899
     110       0       0       2       0                               0D   1900
     126    1722       0       0       0                        01010500D   1901
     126       0       0       2       0                               0D   1902
     100    1724       0       0       0                        01010000D   1903
     100       0       0       2       0                               0D   1904
     126    1726       0       0       0                        01010500D   1905
     126       0       0       2       0                               0D   1906
     110    1728       0       0       0                        01010000D   1907
     110       0       0       2       0                               0D   1908
     126    1730       0       0       0                        01010500D   1909
     126       0       0       2       0                               0D   1910
     124    1732       0       0       0                        00000000D   1911
     124       0       0       4       0                               0D   1912
     100    1736       0       0       0            1911        01010000D   1913
     100       0       0       2       0                               0D   1914
     102    1738       0       0       0                        01010500D   1915
     102       0       0       1       0                               0D   1916
     102    1739       0       0       0                        01010000D   1917
     102       0       0       1       0                               0D   1918
     142    1740       0       0       0                        00010500D   1919
     142       0       0       1       0                               0D   1920
     144    1741       0       0       0                        00000000D   1921
     144       0      -1       1       0                               0D   1922
     110    1742       0       0       0                        01010000D   1923
     110       0       0       2       0                               0D   1924
     110    1744       0       0       0                        01010000D   1925
     110       0       0       2       0                               0D   1926
     120    1746       0       0       0                        01010000D   1927
     120       0       0       1       0                               0D   1928
     126    1747       0       0       0                        01010500D   1929
     126       0       0       2       0                               0D   1930
     110    1749       0       0       0                        01010000D   1931
     110       0       0       2       0                               0D   1932
     126    1751       0       0       0                        01010500D   1933
     126       0       0       2       0                               0D   1934
     100    1753       0       0       0                        01010000D   1935
     100       0       0       2       0                               0D   1936
     126    1755       0       0       0                        01010500D   1937
     126       0       0       2       0                               0D   1938
     110    1757       0       0       0                        01010000D   1939
     110       0       0       2       0                               0D   1940
     126    1759       0       0       0                        01010500D   1941
     126       0       0       2       0                               0D   1942
     124    1761       0       0       0                        00000000D   1943
     124       0       0       4       0                               0D   1944
     100    1765       0       0       0            1943        01010000D   1945
     100       0       0       2       0                               0D   1946
     102    1767       0       0       0                        01010500D   1947
     102       0       0       1       0                               0D   1948
     102    1768       0       0       0                        01010000D   1949
     102       0       0       1       0                               0D   1950
     142    1769       0       0       0                        00010500D   1951
     142       0       0       1       0                               0D   1952
     144    1770       0       0       0                        00000000D   1953
     144       0      -1       1       0                               0D   1954
     110    1771       0       0       0                        01010000D   1955
     110       0       0       2       0                               0D   1956
     110    1773       0       0       0                        01010000D   1957
     110       0       0       2       0                               0D   1958
     120    1775       0       0       0                        01010000D   1959
     120       0       0       1       0                               0D   1960
     126    1776       0       0       0                        01010500D   1961
     126       0       0       2       0                               0D   1962
     110    1778       0       0       0                        01010000D   1963
     110       0       0       2       0                               0D   1964
     126    1780       0       0       0                        01010500D   1965
     126       0       0       2       0                               0D   1966
     100    1782       0       0       0                        01010000D   1967
     100       0       0       2       0                               0D   1968
     126    1784       0       0       0                        01010500D   1969
     126       0       0       2       0                               0D   1970
     110    1786       0       0       0                        01010000D   1971
     110       0       0       2       0                               0D   1972
     126    1788       0       0       0                        01010500D   1973
     126       0       0       2       0                               0D   1974
     124    1790       0       0       0                        00000000D   1975
     124       0       0       4       0                               0D   1976
     100    1794       0       0       0            1975        01010000D   1977
     100       0       0       2       0                               0D   1978
     102    1796       0       0       0                        01010500D   1979
     102       0       0       1       0                               0D   1980
     102    1797       0       0       0                        01010000D   1981
     102       0       0       1       0                               0D   1982
     142    1798       0       0       0                        00010500D   1983
     142       0       0       1       0                               0D   1984
     144    1799       0       0       0                        00000000D   1985
     144       0      -1       1       0                               0D   1986
     110    1800       0       0       0                        01010000D   1987
     110       0       0       2       0                               0D   1988
     110    1802       0       0       0                        01010000D   1989
     110       0       0       2       0                               0D   1990
     120    1804       0       0       0                        01010000D   1991
     120       0       0       1       0                               0D   1992
     126    1805       0       0       0                        01010500D   1993
     126       0       0       2       0                               0D   1994
     110    1807       0       0       0                        01010000D   1995
     110       0       0       2       0                               0D   1996
     126    1809       0       0       0                        01010500D   1997
     126       0       0       2       0                               0D   1998
     100    1811       0       0       0                        01010000D   1999
     100       0       0       2       0                               0D   2000
     126    1813       0       0       0                        01010500D   2001
     126       0       0       2       0                               0D   2002
     110    1815       0       0       0                        01010000D   2003
     110       0       0       2       0                               0D   2004
     126    1817       0       0       0                        01010500D   2005
     126       0       0       2       0                               0D   2006
     124    1819       0       0       0                        00000000D   2007
     124       0       0       4       0                               0D   2008
     100    1823       0       0       0            2007        01010000D   2009
     100       0       0       2       0                               0D   2010
     102    1825       0       0       0                        01010500D   2011
     102       0       0       1       0                               0D   2012
     102    1826       0       0       0                        01010000D   2013
     102       0       0       1       0                               0D   2014
     142    1827       0       0       0                        00010500D   2015
     142       0       0       1       0                               0D   2016
     144    1828       0       0       0                        00000000D   2017
     144       0      -1       1       0                               0D   2018
     110    1829       0       0       0                        01010000D   2019
     110       0       0       2       0                               0D   2020
     110    1831       0       0       0                        01010000D   2021
     110       0       0       2       0                               0D   2022
     120    1833       0       0       0                        01010000D   2023
     120       0       0       1       0                               0D   2024
     126    1834       0       0       0                        01010500D   2025
     126       0       0       2       0                               0D   2026
     110    1836       0       0       0                        01010000D   2027
     110       0       0       2       0                               0D   2028
     126    1838       0       0       0                        01010500D   2029
     126       0       0       2       0                               0D   2030
     100    1840       0       0       0                        01010000D   2031
     100       0       0       2       0                               0D   2032
     126    1842       0       0       0                        01010500D   2033
     126       0       0       2       0                               0D   2034
     110    1844       0       0       0                        01010000D   2035
     110       0       0       2       0                               0D   2036
     126    1846       0       0       0                        01010500D   2037
     126       0       0       2       0                               0D   2038
     124    1848       0       0       0                        00000000D   2039
     124       0       0       4       0                               0D   2040
     100    1852       0       0       0            2039        01010000D   2041
     100       0       0       2       0                               0D   2042
     102    1854       0       0       0                        01010500D   2043
     102       0       0       1       0                               0D   2044
     102    1855       0       0       0                        01010000D   2045
     102       0       0       1       0                               0D   2046
     142    1856       0       0       0                        00010500D   2047
     142       0       0       1       0                               0D   2048
     144    1857       0       0       0                        00000000D   2049
     144       0      -1       1       0                               0D   2050
     110    1858       0       0       0                        01010000D   2051
     110       0       0       2       0                               0D   2052
     110    1860       0       0       0                        01010000D   2053
     110       0       0       2       0                               0D   2054
     120    1862       0       0       0                        01010000D   2055
     120       0       0       1       0                               0D   2056
     126    1863       0       0       0                        01010500D   2057
     126       0       0       2       0                               0D   2058
     110    1865       0       0       0                        01010000D   2059
     110       0       0       2       0                               0D   2060
     126    1867       0       0       0                        01010500D   2061
     126       0       0       2       0                               0D   2062
     100    1869       0       0       0                        01010000D   2063
     100       0       0       2       0                               0D   2064
     126    1871       0       0       0                        01010500D   2065
     126       0       0       2       0                               0D   2066
     110    1873       0       0       0                        01010000D   2067
     110       0       0       2       0                               0D   2068
     126    1875       0       0       0                        01010500D   2069
     126       0       0       2       0                               0D   2070
     124    1877       0       0       0                        00000000D   2071
     124       0       0       4       0                               0D   2072
     100    1881       0       0       0            2071        01010000D   2073
     100       0       0       2       0                               0D   2074
     102    1883       0       0       0                        01010500D   2075
     102       0       0       1       0                               0D   2076
     102    1884       0       0       0                        01010000D   2077
     102       0       0       1       0                               0D   2078
     142    1885       0       0       0                        00010500D   2079
     142       0       0       1       0                               0D   2080
     144    1886       0       0       0                        00000000D   2081
     144       0      -1       1       0                               0D   2082
     110    1887       0       0       0                        01010000D   2083
     110       0       0       2       0                               0D   2084
     110    1889       0       0       0                        01010000D   2085
     110       0       0       2       0                               0D   2086
     120    1891       0       0       0                        01010000D   2087
     120       0       0       1       0                               0D   2088
     126    1892       0       0       0                        01010500D   2089
     126       0       0       2       0                               0D   2090
     110    1894       0       0       0                        01010000D   2091
     110       0       0       2       0                               0D   2092
     126    1896       0       0       0                        01010500D   2093
     126       0       0       2       0                               0D   2094
     100    1898       0       0       0                        01010000D   2095
     100       0       0       2       0                               0D   2096
     126    1900       0       0       0                        01010500D   2097
     126       0       0       2       0                               0D   2098
     110    1902       0       0       0                        01010000D   2099
     110       0       0       2       0                               0D   2100
     126    1904       0       0       0                        01010500D   2101
     126       0       0       2       0                               0D   2102
     124    1906       0       0       0                        00000000D   2103
     124       0       0       4       0                               0D   2104
     100    1910       0       0       0            2103        01010000D   2105
     100       0       0       2       0                               0D   2106
     102    1912       0       0       0                        01010500D   2107
     102       0       0       1       0                               0D   2108
     102    1913       0       0       0                        01010000D   2109
     102       0       0       1       0                               0D   2110
     142    1914       0       0       0                        00010500D   2111
     142       0       0       1       0                               0D   2112
     144    1915       0       0       0                        00000000D   2113
     144       0      -1       1       0                               0D   2114
     110    1916       0       0       0                        01010000D   2115
     110       0       0       2       0                               0D   2116
     110    1918       0       0       0                        01010000D   2117
     110       0       0       2       0                               0D   2118
     120    1920       0       0       0                        01010000D   2119
     120       0       0       1       0                               0D   2120
     126    1921       0       0       0                        01010500D   2121
     126       0       0       2       0                               0D   2122
     110    1923       0       0       0                        01010000D   2123
     110       0       0       2       0                               0D   2124
     126    1925       0       0       0                        01010500D   2125
     126       0       0       2       0                               0D   2126
     100    1927       0       0       0                        01010000D   2127
     100       0       0       2       0                               0D   2128
     126    1929       0       0       0                        01010500D   2129
     126       0       0       2       0                               0D   2130
     110    1931       0       0       0                        01010000D   2131
     110       0       0       2       0                               0D   2132
     126    1933       0       0       0                        01010500D   2133
     126       0       0       2       0                               0D   2134
     124    1935       0       0       0                        00000000D   2135
     124       0       0       4       0                               0D   2136
     100    1939       0       0       0            2135        01010000D   2137
     100       0       0       2       0                               0D   2138
     102    1941       0       0       0                        01010500D   2139
     102       0       0       1       0                               0D   2140
     102    1942       0       0       0                        01010000D   2141
     102       0       0       1       0                               0D   2142
     142    1943       0       0       0                        00010500D   2143
     142       0       0       1       0                               0D   2144
     144    1944       0       0       0                        00000000D   2145
     144       0      -1       1       0                               0D   2146
     110    1945       0       0       0                        01010000D   2147
     110       0       0       2       0                               0D   2148
     110    1947       0       0       0                        01010000D   2149
     110       0       0       2       0                               0D   2150
     120    1949       0       0       0                        01010000D   2151
     120       0       0       1       0                               0D   2152
     126    1950       0       0       0                        01010500D   2153
     126       0       0       2       0                               0D   2154
     110    1952       0       0       0                        01010000D   2155
     110       0       0       2       0                               0D   2156
     126    1954       0       0       0                        01010500D   2157
     126       0       0       2       0                               0D   2158
     100    1956       0       0       0                        01010000D   2159
     100       0       0       2       0                               0D   2160
     126    1958       0       0       0                        01010500D   2161
     126       0       0       2       0                               0D   2162
     110    1960       0       0       0                        01010000D   2163
     110       0       0       2       0                               0D   2164
     126    1962       0       0       0                        01010500D   2165
     126       0       0       2       0                               0D   2166
     124    1964       0       0       0                        00000000D   2167
     124       0       0       4       0                               0D   2168
     100    1968       0       0       0            2167        01010000D   2169
     100       0       0       2       0                               0D   2170
     102    1970       0       0       0                        01010500D   2171
     102       0       0       1       0                               0D   2172
     102    1971       0       0       0                        01010000D   2173
     102       0       0       1       0                               0D   2174
     142    1972       0       0       0                        00010500D   2175
     142       0       0       1       0                               0D   2176
     144    1973       0       0       0                        00000000D   2177
     144       0      -1       1       0                               0D   2178
     110    1974       0       0       0                        01010000D   2179
     110       0       0       2       0                               0D   2180
     110    1976       0       0       0                        01010000D   2181
     110       0       0       2       0                               0D   2182
     120    1978       0       0       0                        01010000D   2183
     120       0       0       1       0                               0D   2184
     126    1979       0       0       0                        01010500D   2185
     126       0       0       2       0                               0D   2186
     110    1981       0       0       0                        01010000D   2187
     110       0       0       2       0                               0D   2188
     126    1983       0       0       0                        01010500D   2189
     126       0       0       2       0                               0D   2190
     100    1985       0       0       0                        01010000D   2191
     100       0       0       2       0                               0D   2192
     126    1987       0       0       0                        01010500D   2193
     126       0       0       2       0                               0D   2194
     110    1989       0       0       0                        01010000D   2195
     110       0       0       2       0                               0D   2196
     126    1991       0       0       0                        01010500D   2197
     126       0       0       2       0                               0D   2198
     124    1993       0       0       0                        00000000D   2199
     124       0       0       4       0                               0D   2200
     100    1997       0       0       0            2199        01010000D   2201
     100       0       0       2       0                               0D   2202
     102    1999       0       0       0                        01010500D   2203
     102       0       0       1       0                               0D   2204
     102    2000       0       0       0                        01010000D   2205
     102       0       0       1       0                               0D   2206
     142    2001       0       0       0                        00010500D   2207
     142       0       0       1       0                               0D   2208
     144    2002       0       0       0                        00000000D   2209
     144       0      -1       1       0                               0D   2210
     110    2003       0       0       0                        01010000D   2211
     110       0       0       2       0                               0D   2212
     110    2005       0       0       0                        01010000D   2213
     110       0       0       2       0                               0D   2214
     120    2007       0       0       0                        01010000D   2215
     120       0       0       1       0                               0D   2216
     126    2008       0       0       0                        01010500D   2217
     126       0       0       2       0                               0D   2218
     110    2010       0       0       0                        01010000D   2219
     110       0       0       2       0                               0D   2220
     126    2012       0       0       0                        01010500D   2221
     126       0       0       2       0                               0D   2222
     100    2014       0       0       0                        01010000D   2223
     100       0       0       2       0                               0D   2224
     126    2016       0       0       0                        01010500D   2225
     126       0       0       2       0                               0D   2226
     110    2018       0       0       0                        01010000D   2227
     110       0       0       2       0                               0D   2228
     126    2020       0       0       0                        01010500D   2229
     126       0       0       2       0                               0D   2230
     124    2022       0       0       0                        00000000D   2231
     124       0       0       4       0                               0D   2232
     100    2026       0       0       0            2231        01010000D   2233
     100       0       0       2       0                               0D   2234
     102    2028       0       0       0                        01010500D   2235
     102       0       0       1       0                               0D   2236
     102    2029       0       0       0                        01010000D   2237
     102       0       0       1       0                               0D   2238
     142    2030       0       0       0                        00010500D   2239
     142       0       0       1       0                               0D   2240
     144    2031       0       0       0                        00000000D   2241
     144       0      -1       1       0                               0D   2242
     110    2032       0       0       0                        01010000D   2243
     110       0       0       2       0                               0D   2244
     110    2034       0       0       0                        01010000D   2245
     110       0       0       2       0                               0D   2246
     120    2036       0       0       0                        01010000D   2247
     120       0       0       1       0                               0D   2248
     126    2037       0       0       0                        01010500D   2249
     126       0       0       2       0                               0D   2250
     110    2039       0       0       0                        01010000D   2251
     110       0       0       2       0                               0D   2252
     126    2041       0       0       0                        01010500D   2253
     126       0       0       2       0                               0D   2254
     100    2043       0       0       0                        01010000D   2255
     100       0       0       2       0                               0D   2256
     126    2045       0       0       0                        01010500D   2257
     126       0       0       2       0                               0D   2258
     110    2047       0       0       0                        01010000D   2259
     110       0       0       2       0                               0D   2260
     126    2049       0       0       0                        01010500D   2261
     126       0       0       2       0                               0D   2262
     124    2051       0       0       0                        00000000D   2263
     124       0       0       4       0                               0D   2264
     100    2055       0       0       0            2263        01010000D   2265
     100       0       0       2       0                               0D   2266
     102    2057       0       0       0                        01010500D   2267
     102       0       0       1       0                               0D   2268
     102    2058       0       0       0                        01010000D   2269
     102       0       0       1       0                               0D   2270
     142    2059       0       0       0                        00010500D   2271
     142       0       0       1       0                               0D   2272
     144    2060       0       0       0                        00000000D   2273
     144       0      -1       1       0                               0D   2274
     110    2061       0       0       0                        01010000D   2275
     110       0       0       2       0                               0D   2276
     110    2063       0       0       0                        01010000D   2277
     110       0       0       2       0                               0D   2278
     120    2065       0       0       0                        01010000D   2279
     120       0       0       1       0                               0D   2280
     126    2066       0       0       0                        01010500D   2281
     126       0       0       2       0                               0D   2282
     110    2068       0       0       0                        01010000D   2283
     110       0       0       2       0                               0D   2284
     126    2070       0       0       0                        01010500D   2285
     126       0       0       2       0                               0D   2286
     100    2072       0       0       0                        01010000D   2287
     100       0       0       2       0                               0D   2288
     126    2074       0       0       0                        01010500D   2289
     126       0       0       2       0                               0D   2290
     110    2076       0       0       0                        01010000D   2291
     110       0       0       2       0                               0D   2292
     126    2078       0       0       0                        01010500D   2293
     126       0       0       2       0                               0D   2294
     124    2080       0       0       0                        00000000D   2295
     124       0       0       4       0                               0D   2296
     100    2084       0       0       0            2295        01010000D   2297
     100       0       0       2       0                               0D   2298
     102    2086       0       0       0                        01010500D   2299
     102       0       0       1       0                               0D   2300
     102    2087       0       0       0                        01010000D   2301
     102       0       0       1       0                               0D   2302
     142    2088       0       0       0                        00010500D   2303
     142       0       0       1       0                               0D   2304
     144    2089       0       0       0                        00000000D   2305
     144       0      -1       1       0                               0D   2306
     110    2090       0       0       0                        01010000D   2307
     110       0       0       2       0                               0D   2308
     110    2092       0       0       0                        01010000D   2309
     110       0       0       2       0                               0D   2310
     120    2094       0       0       0                        01010000D   2311
     120       0       0       1       0                               0D   2312
     126    2095       0       0       0                        01010500D   2313
     126       0       0       2       0                               0D   2314
     110    2097       0       0       0                        01010000D   2315
     110       0       0       2       0                               0D   2316
     126    2099       0       0       0                        01010500D   2317
     126       0       0       2       0                               0D   2318
     100    2101       0       0       0                        01010000D   2319
     100       0       0       2       0                               0D   2320
     126    2103       0       0       0                        01010500D   2321
     126       0       0       2       0                               0D   2322
     110    2105       0       0       0                        01010000D   2323
     110       0       0       2       0                               0D   2324
     126    2107       0       0       0                        01010500D   2325
     126       0       0       2       0                               0D   2326
     124    2109       0       0       0                        00000000D   2327
     124       0       0       4       0                               0D   2328
     100    2113       0       0       0            2327        01010000D   2329
     100       0       0       2       0                               0D   2330
     102    2115       0       0       0                        01010500D   2331
     102       0       0       1       0                               0D   2332
     102    2116       0       0       0                        01010000D   2333
     102       0       0       1       0                               0D   2334
     142    2117       0       0       0                        00010500D   2335
     142       0       0       1       0                               0D   2336
     144    2118       0       0       0                        00000000D   2337
     144       0      -1       1       0                               0D   2338
     110    2119       0       0       0                        01010000D   2339
     110       0       0       2       0                               0D   2340
     110    2121       0       0       0                        01010000D   2341
     110       0       0       2       0                               0D   2342
     120    2123       0       0       0                        01010000D   2343
     120       0       0       1       0                               0D   2344
     126    2124       0       0       0                        01010500D   2345
     126       0       0       2       0                               0D   2346
     110    2126       0       0       0                        01010000D   2347
     110       0       0       2       0                               0D   2348
     126    2128       0       0       0                        01010500D   2349
     126       0       0       2       0                               0D   2350
     100    2130       0       0       0                        01010000D   2351
     100       0       0       2       0                               0D   2352
     126    2132       0       0       0                        01010500D   2353
     126       0       0       2       0                               0D   2354
     110    2134       0       0       0                        01010000D   2355
     110       0       0       2       0                               0D   2356
     126    2136       0       0       0                        01010500D   2357
     126       0       0       2       0                               0D   2358
     124    2138       0       0       0                        00000000D   2359
     124       0       0       4       0                               0D   2360
     100    2142       0       0       0            2359        01010000D   2361
     100       0       0       2       0                               0D   2362
     102    2144       0       0       0                        01010500D   2363
     102       0       0       1       0                               0D   2364
     102    2145       0       0       0                        01010000D   2365
     102       0       0       1       0                               0D   2366
     142    2146       0       0       0                        00010500D   2367
     142       0       0       1       0                               0D   2368
     144    2147       0       0       0                        00000000D   2369
     144       0      -1       1       0                               0D   2370
     110    2148       0       0       0                        01010000D   2371
     110       0       0       2       0                               0D   2372
     110    2150       0       0       0                        01010000D   2373
     110       0       0       2       0                               0D   2374
     120    2152       0       0       0                        01010000D   2375
     120       0       0       1       0                               0D   2376
     126    2153       0       0       0                        01010500D   2377
     126       0       0       2       0                               0D   2378
     110    2155       0       0       0                        01010000D   2379
     110       0       0       2       0                               0D   2380
     126    2157       0       0       0                        01010500D   2381
     126       0       0       2       0                               0D   2382
     100    2159       0       0       0                        01010000D   2383
     100       0       0       2       0                               0D   2384
     126    2161       0       0       0                        01010500D   2385
     126       0       0       2       0                               0D   2386
     110    2163       0       0       0                        01010000D   2387
     110       0       0       2       0                               0D   2388
     126    2165       0       0       0                        01010500D   2389
     126       0       0       2       0                               0D   2390
     124    2167       0       0       0                        00000000D   2391
     124       0       0       4       0                               0D   2392
     100    2171       0       0       0            2391        01010000D   2393
     100       0       0       2       0                               0D   2394
     102    2173       0       0       0                        01010500D   2395
     102       0       0       1       0                               0D   2396
     102    2174       0       0       0                        01010000D   2397
     102       0       0       1       0                               0D   2398
     142    2175       0       0       0                        00010500D   2399
     142       0       0       1       0                               0D   2400
     144    2176       0       0       0                        00000000D   2401
     144       0      -1       1       0                               0D   2402
     110    2177       0       0       0                        01010000D   2403
     110       0       0       2       0                               0D   2404
     110    2179       0       0       0                        01010000D   2405
     110       0       0       2       0                               0D   2406
     120    2181       0       0       0                        01010000D   2407
     120       0       0       1       0                               0D   2408
     126    2182       0       0       0                        01010500D   2409
     126       0       0       2       0                               0D   2410
     110    2184       0       0       0                        01010000D   2411
     110       0       0       2       0                               0D   2412
     126    2186       0       0       0                        01010500D   2413
     126       0       0       2       0                               0D   2414
     100    2188       0       0       0                        01010000D   2415
     100       0       0       2       0                               0D   2416
     126    2190       0       0       0                        01010500D   2417
     126       0       0       2       0                               0D   2418
     110    2192       0       0       0                        01010000D   2419
     110       0       0       2       0                               0D   2420
     126    2194       0       0       0                        01010500D   2421
     126       0       0       2       0                               0D   2422
     124    2196       0       0       0                        00000000D   2423
     124       0       0       4       0                               0D   2424
     100    2200       0       0       0            2423        01010000D   2425
     100       0       0       2       0                               0D   2426
     102    2202       0       0       0                        01010500D   2427
     102       0       0       1       0                               0D   2428
     102    2203       0       0       0                        01010000D   2429
     102       0       0       1       0                               0D   2430
     142    2204       0       0       0                        00010500D   2431
     142       0       0       1       0                               0D   2432
     144    2205       0       0       0                        00000000D   2433
     144       0      -1       1       0                               0D   2434
     110    2206       0       0       0                        01010000D   2435
     110       0       0       2       0                               0D   2436
     110    2208       0       0       0                        01010000D   2437
     110       0       0       2       0                               0D   2438
     120    2210       0       0       0                        01010000D   2439
     120       0       0       1       0                               0D   2440
     126    2211       0       0       0                        01010500D   2441
     126       0       0       2       0                               0D   2442
     110    2213       0       0       0                        01010000D   2443
     110       0       0       2       0                               0D   2444
     126    2215       0       0       0                        01010500D   2445
     126       0       0       2       0                               0D   2446
     100    2217       0       0       0                        01010000D   2447
     100       0       0       2       0                               0D   2448
     126    2219       0       0       0                        01010500D   2449
     126       0       0       2       0                               0D   2450
     110    2221       0       0       0                        01010000D   2451
     110       0       0       2       0                               0D   2452
     126    2223       0       0       0                        01010500D   2453
     126       0       0       2       0                               0D   2454
     124    2225       0       0       0                        00000000D   2455
     124       0       0       4       0                               0D   2456
     100    2229       0       0       0            2455        01010000D   2457
     100       0       0       2       0                               0D   2458
     102    2231       0       0       0                        01010500D   2459
     102       0       0       1       0                               0D   2460
     102    2232       0       0       0                        01010000D   2461
     102       0       0       1       0                               0D   2462
     142    2233       0       0       0                        00010500D   2463
     142       0       0       1       0                               0D   2464
     144    2234       0       0       0                        00000000D   2465
     144       0      -1       1       0                               0D   2466
     110    2235       0       0       0                        01010000D   2467
     110       0       0       2       0                               0D   2468
     110    2237       0       0       0                        01010000D   2469
     110       0       0       2       0                               0D   2470
     120    2239       0       0       0                        01010000D   2471
     120       0       0       1       0                               0D   2472
     126    2240       0       0       0                        01010500D   2473
     126       0       0       2       0                               0D   2474
     110    2242       0       0       0                        01010000D   2475
     110       0       0       2       0                               0D   2476
     126    2244       0       0       0                        01010500D   2477
     126       0       0       2       0                               0D   2478
     100    2246       0       0       0                        01010000D   2479
     100       0       0       2       0                               0D   2480
     126    2248       0       0       0                        01010500D   2481
     126       0       0       2       0                               0D   2482
     110    2250       0       0       0                        01010000D   2483
     110       0       0       2       0                               0D   2484
     126    2252       0       0       0                        01010500D   2485
     126       0       0       2       0                               0D   2486
     124    2254       0       0       0                        00000000D   2487
     124       0       0       4       0                               0D   2488
     100    2258       0       0       0            2487        01010000D   2489
     100       0       0       2       0                               0D   2490
     102    2260       0       0       0                        01010500D   2491
     102       0       0       1       0                               0D   2492
     102    2261       0       0       0                        01010000D   2493
     102       0       0       1       0                               0D   2494
     142    2262       0       0       0                        00010500D   2495
     142       0       0       1       0                               0D   2496
     144    2263       0       0       0                        00000000D   2497
     144       0      -1       1       0                               0D   2498
     110    2264       0       0       0                        01010000D   2499
     110       0       0       2       0                               0D   2500
     110    2266       0       0       0                        01010000D   2501
     110       0       0       2       0                               0D   2502
     120    2268       0       0       0                        01010000D   2503
     120       0       0       1       0                               0D   2504
     126    2269       0       0       0                        01010500D   2505
     126       0       0       2       0                               0D   2506
     110    2271       0       0       0                        01010000D   2507
     110       0       0       2       0                               0D   2508
     126    2273       0       0       0                        01010500D   2509
     126       0       0       2       0                               0D   2510
     100    2275       0       0       0                        01010000D   2511
     100       0       0       2       0                               0D   2512
     126    2277       0       0       0                        01010500D   2513
     126       0       0       2       0                               0D   2514
     110    2279       0       0       0                        01010000D   2515
     110       0       0       2       0                               0D   2516
     126    2281       0       0       0                        01010500D   2517
     126       0       0       2       0                               0D   2518
     124    2283       0       0       0                        00000000D   2519
     124       0       0       4       0                               0D   2520
     100    2287       0       0       0            2519        01010000D   2521
     100       0       0       2       0                               0D   2522
     102    2289       0       0       0                        01010500D   2523
     102       0       0       1       0                               0D   2524
     102    2290       0       0       0                        01010000D   2525
     102       0       0       1       0                               0D   2526
     142    2291       0       0       0                        00010500D   2527
     142       0       0       1       0                               0D   2528
     144    2292       0       0       0                        00000000D   2529
     144       0      -1       1       0                               0D   2530
     110    2293       0       0       0                        01010000D   2531
     110       0       0       2       0                               0D   2532
     110    2295       0       0       0                        01010000D   2533
     110       0       0       2       0                               0D   2534
     120    2297       0       0       0                        01010000D   2535
     120       0       0       1       0                               0D   2536
     126    2298       0       0       0                        01010500D   2537
     126       0       0       2       0                               0D   2538
     110    2300       0       0       0                        01010000D   2539
     110       0       0       2       0                               0D   2540
     126    2302       0       0       0                        01010500D   2541
     126       0       0       2       0                               0D   2542
     100    2304       0       0       0                        01010000D   2543
     100       0       0       2       0                               0D   2544
     126    2306       0       0       0                        01010500D   2545
     126       0       0       2       0                               0D   2546
     110    2308       0       0       0                        01010000D   2547
     110       0       0       2       0                               0D   2548
     126    2310       0       0       0                        01010500D   2549
     126       0       0       2       0                               0D   2550
     124    2312       0       0       0                        00000000D   2551
     124       0       0       4       0                               0D   2552
     100    2316       0       0       0            2551        01010000D   2553
     100       0       0       2       0                               0D   2554
     102    2318       0       0       0                        01010500D   2555
     102       0       0       1       0                               0D   2556
     102    2319       0       0       0                        01010000D   2557
     102       0       0       1       0                               0D   2558
     142    2320       0       0       0                        00010500D   2559
     142       0       0       1       0                               0D   2560
     144    2321       0       0       0                        00000000D   2561
     144       0      -1       1       0                               0D   2562
     110    2322       0       0       0                        01010000D   2563
     110       0       0       2       0                               0D   2564
     110    2324       0       0       0                        01010000D   2565
     110       0       0       2       0                               0D   2566
     120    2326       0       0       0                        01010000D   2567
     120       0       0       1       0                               0D   2568
     126    2327       0       0       0                        01010500D   2569
     126       0       0       2       0                               0D   2570
     110    2329       0       0       0                        01010000D   2571
     110       0       0       2       0                               0D   2572
     126    2331       0       0       0                        01010500D   2573
     126       0       0       2       0                               0D   2574
     100    2333       0       0       0                        01010000D   2575
     100       0       0       2       0                               0D   2576
     126    2335       0       0       0                        01010500D   2577
     126       0       0       2       0                               0D   2578
     110    2337       0       0       0                        01010000D   2579
     110       0       0       2       0                               0D   2580
     126    2339       0       0       0                        01010500D   2581
     126       0       0       2       0                               0D   2582
     124    2341       0       0       0                        00000000D   2583
     124       0       0       4       0                               0D   2584
     100    2345       0       0       0            2583        01010000D   2585
     100       0       0       2       0                               0D   2586
     102    2347       0       0       0                        01010500D   2587
     102       0       0       1       0                               0D   2588
     102    2348       0       0       0                        01010000D   2589
     102       0       0       1       0                               0D   2590
     142    2349       0       0       0                        00010500D   2591
     142       0       0       1       0                               0D   2592
     144    2350       0       0       0                        00000000D   2593
     144       0      -1       1       0                               0D   2594
     110    2351       0       0       0                        01010000D   2595
     110       0       0       2       0                               0D   2596
     110    2353       0       0       0                        01010000D   2597
     110       0       0       2       0                               0D   2598
     120    2355       0       0       0                        01010000D   2599
     120       0       0       1       0                               0D   2600
     126    2356       0       0       0                        01010500D   2601
     126       0       0       2       0                               0D   2602
     110    2358       0       0       0                        01010000D   2603
     110       0       0       2       0                               0D   2604
     126    2360       0       0       0                        01010500D   2605
     126       0       0       2       0                               0D   2606
     100    2362       0       0       0                        01010000D   2607
     100       0       0       2       0                               0D   2608
     126    2364       0       0       0                        01010500D   2609
     126       0       0       2       0                               0D   2610
     110    2366       0       0       0                        01010000D   2611
     110       0       0       2       0                               0D   2612
     126    2368       0       0       0                        01010500D   2613
     126       0       0       2       0                               0D   2614
     124    2370       0       0       0                        00000000D   2615
     124       0       0       4       0                               0D   2616
     100    2374       0       0       0            2615        01010000D   2617
     100       0       0       2       0                               0D   2618
     102    2376       0       0       0                        01010500D   2619
     102       0       0       1       0                               0D   2620
     102    2377       0       0       0                        01010000D   2621
     102       0       0       1       0                               0D   2622
     142    2378       0       0       0                        00010500D   2623
     142       0       0       1       0                               0D   2624
     144    2379       0       0       0                        00000000D   2625
     144       0      -1       1       0                               0D   2626
     110    2380       0       0       0                        01010000D   2627
     110       0       0       2       0                               0D   2628
     110    2382       0       0       0                        01010000D   2629
     110       0       0       2       0                               0D   2630
     120    2384       0       0       0                        01010000D   2631
     120       0       0       1       0                               0D   2632
     126    2385       0       0       0                        01010500D   2633
     126       0       0       2       0                               0D   2634
     110    2387       0       0       0                        01010000D   2635
     110       0       0       2       0                               0D   2636
     126    2389       0       0       0                        01010500D   2637
     126       0       0       2       0                               0D   2638
     100    2391       0       0       0                        01010000D   2639
     100       0       0       2       0                               0D   2640
     126    2393       0       0       0                        01010500D   2641
     126       0       0       2       0                               0D   2642
     110    2395       0       0       0                        01010000D   2643
     110       0       0       2       0                               0D   2644
     126    2397       0       0       0                        01010500D   2645
     126       0       0       2       0                               0D   2646
     124    2399       0       0       0                        00000000D   2647
     124       0       0       4       0                               0D   2648
     100    2403       0       0       0            2647        01010000D   2649
     100       0       0       2       0                               0D   2650
     102    2405       0       0       0                        01010500D   2651
     102       0       0       1       0                               0D   2652
     102    2406       0       0       0                        01010000D   2653
     102       0       0       1       0                               0D   2654
     142    2407       0       0       0                        00010500D   2655
     142       0       0       1       0                               0D   2656
     144    2408       0       0       0                        00000000D   2657
     144       0      -1       1       0                               0D   2658
     110    2409       0       0       0                        01010000D   2659
     110       0       0       2       0                               0D   2660
     110    2411       0       0       0                        01010000D   2661
     110       0       0       2       0                               0D   2662
     120    2413       0       0       0                        01010000D   2663
     120       0       0       1       0                               0D   2664
     126    2414       0       0       0                        01010500D   2665
     126       0       0       2       0                               0D   2666
     110    2416       0       0       0                        01010000D   2667
     110       0       0       2       0                               0D   2668
     126    2418       0       0       0                        01010500D   2669
     126       0       0       2       0                               0D   2670
     100    2420       0       0       0                        01010000D   2671
     100       0       0       2       0                               0D   2672
     126    2422       0       0       0                        01010500D   2673
     126       0       0       2       0                               0D   2674
     110    2424       0       0       0                        01010000D   2675
     110       0       0       2       0                               0D   2676
     126    2426       0       0       0                        01010500D   2677
     126       0       0       2       0                               0D   2678
     124    2428       0       0       0                        00000000D   2679
     124       0       0       4       0                               0D   2680
     100    2432       0       0       0            2679        01010000D   2681
     100       0       0       2       0                               0D   2682
     102    2434       0       0       0                        01010500D   2683
     102       0       0       1       0                               0D   2684
     102    2435       0       0       0                        01010000D   2685
     102       0       0       1       0                               0D   2686
     142    2436       0       0       0                        00010500D   2687
     142       0       0       1       0                               0D   2688
     144    2437       0       0       0                        00000000D   2689
     144       0      -1       1       0                               0D   2690
     110    2438       0       0       0                        01010000D   2691
     110       0       0       2       0                               0D   2692
     110    2440       0       0       0                        01010000D   2693
     110       0       0       2       0                               0D   2694
     120    2442       0       0       0                        01010000D   2695
     120       0       0       1       0                               0D   2696
     126    2443       0       0       0                        01010500D   2697
     126       0       0       2       0                               0D   2698
     110    2445       0       0       0                        01010000D   2699
     110       0       0       2       0                               0D   2700
     126    2447       0       0       0                        01010500D   2701
     126       0       0       2       0                               0D   2702
     100    2449       0       0       0                        01010000D   2703
     100       0       0       2       0                               0D   2704
     126    2451       0       0       0                        01010500D   2705
     126       0       0       2       0                               0D   2706
     110    2453       0       0       0                        01010000D   2707
     110       0       0       2       0                               0D   2708
     126    2455       0       0       0                        01010500D   2709
     126       0       0       2       0                               0D   2710
     124    2457       0       0       0                        00000000D   2711
     124       0       0       4       0                               0D   2712
     100    2461       0       0       0            2711        01010000D   2713
     100       0       0       2       0                               0D   2714
     102    2463       0       0       0                        01010500D   2715
     102       0       0       1       0                               0D   2716
     102    2464       0       0       0                        01010000D   2717
     102       0       0       1       0                               0D   2718
     142    2465       0       0       0                        00010500D   2719
     142       0       0       1       0                               0D   2720
     144    2466       0       0       0                        00000000D   2721
     144       0      -1       1       0                               0D   2722
     110    2467       0       0       0                        01010000D   2723
     110       0       0       2       0                               0D   2724
     110    2469       0       0       0                        01010000D   2725
     110       0       0       2       0                               0D   2726
     120    2471       0       0       0                        01010000D   2727
     120       0       0       1       0                               0D   2728
     126    2472       0       0       0                        01010500D   2729
     126       0       0       2       0                               0D   2730
     110    2474       0       0       0                        01010000D   2731
     110       0       0       2       0                               0D   2732
     126    2476       0       0       0                        01010500D   2733
     126       0       0       2       0                               0D   2734
     100    2478       0       0       0                        01010000D   2735
     100       0       0       2       0                               0D   2736
     126    2480       0       0       0                        01010500D   2737
     126       0       0       2       0                               0D   2738
     110    2482       0       0       0                        01010000D   2739
     110       0       0       2       0                               0D   2740
     126    2484       0       0       0                        01010500D   2741
     126       0       0       2       0                               0D   2742
     124    2486       0       0       0                        00000000D   2743
     124       0       0       4       0                               0D   2744
     100    2490       0       0       0            2743        01010000D   2745
     100       0       0       2       0                               0D   2746
     102    2492       0       0       0                        01010500D   2747
     102       0       0       1       0                               0D   2748
     102    2493       0       0       0                        01010000D   2749
     102       0       0       1       0                               0D   2750
     142    2494       0       0       0                        00010500D   2751
     142       0       0       1       0                               0D   2752
     144    2495       0       0       0                        00000000D   2753
     144       0      -1       1       0                               0D   2754
     110    2496       0       0       0                        01010000D   2755
     110       0       0       2       0                               0D   2756
     110    2498       0       0       0                        01010000D   2757
     110       0       0       2       0                               0D   2758
     120    2500       0       0       0                        01010000D   2759
     120       0       0       1       0                               0D   2760
     126    2501       0       0       0                        01010500D   2761
     126       0       0       2       0                               0D   2762
     110    2503       0       0       0                        01010000D   2763
     110       0       0       2       0                               0D   2764
     126    2505       0       0       0                        01010500D   2765
     126       0       0       2       0                               0D   2766
     100    2507       0       0       0                        01010000D   2767
     100       0       0       2       0                               0D   2768
     126    2509       0       0       0                        01010500D   2769
     126       0       0       2       0                               0D   2770
     110    2511       0       0       0                        01010000D   2771
     110       0       0       2       0                               0D   2772
     126    2513       0       0       0                        01010500D   2773
     126       0       0       2       0                               0D   2774
     124    2515       0       0       0                        00000000D   2775
     124       0       0       4       0                               0D   2776
     100    2519       0       0       0            2775        01010000D   2777
     100       0       0       2       0                               0D   2778
     102    2521       0       0       0                        01010500D   2779
     102       0       0       1       0                               0D   2780
     102    2522       0       0       0                        01010000D   2781
     102       0       0       1       0                               0D   2782
     142    2523       0       0       0                        00010500D   2783
     142       0       0       1       0                               0D   2784
     144    2524       0       0       0                        00000000D   2785
     144       0      -1       1       0                               0D   2786
     110    2525       0       0       0                        01010000D   2787
     110       0       0       2       0                               0D   2788
     110    2527       0       0       0                        01010000D   2789
     110       0       0       2       0                               0D   2790
     120    2529       0       0       0                        01010000D   2791
     120       0       0       1       0                               0D   2792
     126    2530       0       0       0                        01010500D   2793
     126       0       0       2       0                               0D   2794
     110    2532       0       0       0                        01010000D   2795
     110       0       0       2       0                               0D   2796
     126    2534       0       0       0                        01010500D   2797
     126       0       0       2       0                               0D   2798
     100    2536       0       0       0                        01010000D   2799
     100       0       0       2       0                               0D   2800
     126    2538       0       0       0                        01010500D   2801
     126       0       0       2       0                               0D   2802
     110    2540       0       0       0                        01010000D   2803
     110       0       0       2       0                               0D   2804
     126    2542       0       0       0                        01010500D   2805
     126       0       0       2       0                               0D   2806
     124    2544       0       0       0                        00000000D   2807
     124       0       0       4       0                               0D   2808
     100    2548       0       0       0            2807        01010000D   2809
     100       0       0       2       0                               0D   2810
     102    2550       0       0       0                        01010500D   2811
     102       0       0       1       0                               0D   2812
     102    2551       0       0       0                        01010000D   2813
     102       0       0       1       0                               0D   2814
     142    2552       0       0       0                        00010500D   2815
     142       0       0       1       0                               0D   2816
     144    2553       0       0       0                        00000000D   2817
     144       0      -1       1       0                               0D   2818
     110    2554       0       0       0                        01010000D   2819
     110       0       0       2       0                               0D   2820
     110    2556       0       0       0                        01010000D   2821
     110       0       0       2       0                               0D   2822
     120    2558       0       0       0                        01010000D   2823
     120       0       0       1       0                               0D   2824
     126    2559       0       0       0                        01010500D   2825
     126       0       0       2       0                               0D   2826
     110    2561       0       0       0                        01010000D   2827
     110       0       0       2       0                               0D   2828
     126    2563       0       0       0                        01010500D   2829
     126       0       0       2       0                               0D   2830
     100    2565       0       0       0                        01010000D   2831
     100       0       0       2       0                               0D   2832
     126    2567       0       0       0                        01010500D   2833
     126       0       0       2       0                               0D   2834
     110    2569       0       0       0                        01010000D   2835
     110       0       0       2       0                               0D   2836
     126    2571       0       0       0                        01010500D   2837
     126       0       0       2       0                               0D   2838
     124    2573       0       0       0                        00000000D   2839
     124       0       0       4       0                               0D   2840
     100    2577       0       0       0            2839        01010000D   2841
     100       0       0       2       0                               0D   2842
     102    2579       0       0       0                        01010500D   2843
     102       0       0       1       0                               0D   2844
     102    2580       0       0       0                        01010000D   2845
     102       0       0       1       0                               0D   2846
     142    2581       0       0       0                        00010500D   2847
     142       0       0       1       0                               0D   2848
     144    2582       0       0       0                        00000000D   2849
     144       0      -1       1       0                               0D   2850
     110    2583       0       0       0                        01010000D   2851
     110       0       0       2       0                               0D   2852
     110    2585       0       0       0                        01010000D   2853
     110       0       0       2       0                               0D   2854
     120    2587       0       0       0                        01010000D   2855
     120       0       0       1       0                               0D   2856
     126    2588       0       0       0                        01010500D   2857
     126       0       0       2       0                               0D   2858
     110    2590       0       0       0                        01010000D   2859
     110       0       0       2       0                               0D   2860
     126    2592       0       0       0                        01010500D   2861
     126       0       0       2       0                               0D   2862
     100    2594       0       0       0                        01010000D   2863
     100       0       0       2       0                               0D   2864
     126    2596       0       0       0                        01010500D   2865
     126       0       0       2       0                               0D   2866
     110    2598       0       0       0                        01010000D   2867
     110       0       0       2       0                               0D   2868
     126    2600       0       0       0                        01010500D   2869
     126       0       0       2       0                               0D   2870
     124    2602       0       0       0                        00000000D   2871
     124       0       0       4       0                               0D   2872
     100    2606       0       0       0            2871        01010000D   2873
     100       0       0       2       0                               0D   2874
     102    2608       0       0       0                        01010500D   2875
     102       0       0       1       0                               0D   2876
     102    2609       0       0       0                        01010000D   2877
     102       0       0       1       0                               0D   2878
     142    2610       0       0       0                        00010500D   2879
     142       0       0       1       0                               0D   2880
     144    2611       0       0       0                        00000000D   2881
     144       0      -1       1       0                               0D   2882
     110    2612       0       0       0                        01010000D   2883
     110       0       0       2       0                               0D   2884
     110    2614       0       0       0                        01010000D   2885
     110       0       0       2       0                               0D   2886
     120    2616       0       0       0                        01010000D   2887
     120       0       0       1       0                               0D   2888
     126    2617       0       0       0                        01010500D   2889
     126       0       0       2       0                               0D   2890
     110    2619       0       0       0                        01010000D   2891
     110       0       0       2       0                               0D   2892
     126    2621       0       0       0                        01010500D   2893
     126       0       0       2       0                               0D   2894
     100    2623       0       0       0                        01010000D   2895
     100       0       0       2       0                               0D   2896
     126    2625       0       0       0                        01010500D   2897
     126       0       0       2       0                               0D   2898
     110    2627       0       0       0                        01010000D   2899
     110       0       0       2       0                               0D   2900
     126    2629       0       0       0                        01010500D   2901
     126       0       0       2       0                               0D   2902
     124    2631       0       0       0                        00000000D   2903
     124       0       0       4       0                               0D   2904
     100    2635       0       0       0            2903        01010000D   2905
     100       0       0       2       0                               0D   2906
     102    2637       0       0       0                        01010500D   2907
     102       0       0       1       0                               0D   2908
     102    2638       0       0       0                        01010000D   2909
     102       0       0       1       0                               0D   2910
     142    2639       0       0       0                        00010500D   2911
     142       0       0       1       0                               0D   2912
     144    2640       0       0       0                        00000000D   2913
     144       0      -1       1       0                               0D   2914
     110    2641       0       0       0                        01010000D   2915
     110       0       0       2       0                               0D   2916
     110    2643       0       0       0                        01010000D   2917
     110       0       0       2       0                               0D   2918
     120    2645       0       0       0                        01010000D   2919
     120       0       0       1       0                               0D   2920
     126    2646       0       0       0                        01010500D   2921
     126       0       0       2       0                               0D   2922
     110    2648       0       0       0                        01010000D   2923
     110       0       0       2       0                               0D   2924
     126    2650       0       0       0                        01010500D   2925
     126       0       0       2       0                               0D   2926
     100    2652       0       0       0                        01010000D   2927
     100       0       0       2       0                               0D   2928
     126    2654       0       0       0                        01010500D   2929
     126       0       0       2       0                               0D   2930
     110    2656       0       0       0                        01010000D   2931
     110       0       0       2       0                               0D   2932
     126    2658       0       0       0                        01010500D   2933
     126       0       0       2       0                               0D   2934
     124    2660       0       0       0                        00000000D   2935
     124       0       0       4       0                               0D   2936
     100    2664       0       0       0            2935        01010000D   2937
     100       0       0       2       0                               0D   2938
     102    2666       0       0       0                        01010500D   2939
     102       0       0       1       0                               0D   2940
     102    2667       0       0       0                        01010000D   2941
     102       0       0       1       0                               0D   2942
     142    2668       0       0       0                        00010500D   2943
     142       0       0       1       0                               0D   2944
     144    2669       0       0       0                        00000000D   2945
     144       0      -1       1       0                               0D   2946
     110    2670       0       0       0                        01010000D   2947
     110       0       0       2       0                               0D   2948
     110    2672       0       0       0                        01010000D   2949
     110       0       0       2       0                               0D   2950
     120    2674       0       0       0                        01010000D   2951
     120       0       0       1       0                               0D   2952
     126    2675       0       0       0                        01010500D   2953
     126       0       0       2       0                               0D   2954
     110    2677       0       0       0                        01010000D   2955
     110       0       0       2       0                               0D   2956
     126    2679       0       0       0                        01010500D   2957
     126       0       0       2       0                               0D   2958
     100    2681       0       0       0                        01010000D   2959
     100       0       0       2       0                               0D   2960
     126    2683       0       0       0                        01010500D   2961
     126       0       0       2       0                               0D   2962
     110    2685       0       0       0                        01010000D   2963
     110       0       0       2       0                               0D   2964
     126    2687       0       0       0                        01010500D   2965
     126       0       0       2       0                               0D   2966
     124    2689       0       0       0                        00000000D   2967
     124       0       0       5       0                               0D   2968
     100    2694       0       0       0            2967        01010000D   2969
     100       0       0       2       0                               0D   2970
     102    2696       0       0       0                        01010500D   2971
     102       0       0       1       0                               0D   2972
     102    2697       0       0       0                        01010000D   2973
     102       0       0       1       0                               0D   2974
     142    2698       0       0       0                        00010500D   2975
     142       0       0       1       0                               0D   2976
     144    2699       0       0       0                        00000000D   2977
     144       0      -1       1       0                               0D   2978
     110    2700       0       0       0                        01010000D   2979
     110       0       0       2       0                               0D   2980
     110    2702       0       0       0                        01010000D   2981
     110       0       0       2       0                               0D   2982
     120    2704       0       0       0                        01010000D   2983
     120       0       0       1       0                               0D   2984
     126    2705       0       0       0                        01010500D   2985
     126       0       0       2       0                               0D   2986
     110    2707       0       0       0                        01010000D   2987
     110       0       0       2       0                               0D   2988
     126    2709       0       0       0                        01010500D   2989
     126       0       0       2       0                               0D   2990
     100    2711       0       0       0                        01010000D   2991
     100       0       0       2       0                               0D   2992
     126    2713       0       0       0                        01010500D   2993
     126       0       0       2       0                               0D   2994
     110    2715       0       0       0                        01010000D   2995
     110       0       0       2       0                               0D   2996
     126    2717       0       0       0                        01010500D   2997
     126       0       0       2       0                               0D   2998
     124    2719       0       0       0                        00000000D   2999
     124       0       0       5       0                               0D   3000
     100    2724       0       0       0            2999        01010000D   3001
     100       0       0       2       0                               0D   3002
     102    2726       0       0       0                        01010500D   3003
     102       0       0       1       0                               0D   3004
     102    2727       0       0       0                        01010000D   3005
     102       0       0       1       0                               0D   3006
     142    2728       0       0       0                        00010500D   3007
     142       0       0       1       0                               0D   3008
     144    2729       0       0       0                        00000000D   3009
     144       0      -1       1       0                               0D   3010
     110    2730       0       0       0                        01010000D   3011
     110       0       0       2       0                               0D   3012
     110    2732       0       0       0                        01010000D   3013
     110       0       0       2       0                               0D   3014
     120    2734       0       0       0                        01010000D   3015
     120       0       0       1       0                               0D   3016
     126    2735       0       0       0                        01010500D   3017
     126       0       0       2       0                               0D   3018
     110    2737       0       0       0                        01010000D   3019
     110       0       0       2       0                               0D   3020
     126    2739       0       0       0                        01010500D   3021
     126       0       0       2       0                               0D   3022
     100    2741       0       0       0                        01010000D   3023
     100       0       0       2       0                               0D   3024
     126    2743       0       0       0                        01010500D   3025
     126       0       0       2       0                               0D   3026
     110    2745       0       0       0                        01010000D   3027
     110       0       0       2       0                               0D   3028
     126    2747       0       0       0                        01010500D   3029
     126       0       0       2       0                               0D   3030
     124    2749       0       0       0                        00000000D   3031
     124       0       0       5       0                               0D   3032
     100    2754       0       0       0            3031        01010000D   3033
     100       0       0       2       0                               0D   3034
     102    2756       0       0       0                        01010500D   3035
     102       0       0       1       0                               0D   3036
     102    2757       0       0       0                        01010000D   3037
     102       0       0       1       0                               0D   3038
     142    2758       0       0       0                        00010500D   3039
     142       0       0       1       0                               0D   3040
     144    2759       0       0       0                        00000000D   3041
     144       0      -1       1       0                               0D   3042
     110    2760       0       0       0                        01010000D   3043
     110       0       0       2       0                               0D   3044
     110    2762       0       0       0                        01010000D   3045
     110       0       0       2       0                               0D   3046
     120    2764       0       0       0                        01010000D   3047
     120       0       0       1       0                               0D   3048
     126    2765       0       0       0                        01010500D   3049
     126       0       0       2       0                               0D   3050
     110    2767       0       0       0                        01010000D   3051
     110       0       0       2       0                               0D   3052
     126    2769       0       0       0                        01010500D   3053
     126       0       0       2       0                               0D   3054
     100    2771       0       0       0                        01010000D   3055
     100       0       0       2       0                               0D   3056
     126    2773       0       0       0                        01010500D   3057
     126       0       0       2       0                               0D   3058
     110    2775       0       0       0                        01010000D   3059
     110       0       0       2       0                               0D   3060
     126    2777       0       0       0                        01010500D   3061
     126       0       0       2       0                               0D   3062
     124    2779       0       0       0                        00000000D   3063
     124       0       0       5       0                               0D   3064
     100    2784       0       0       0            3063        01010000D   3065
     100       0       0       2       0                               0D   3066
     102    2786       0       0       0                        01010500D   3067
     102       0       0       1       0                               0D   3068
     102    2787       0       0       0                        01010000D   3069
     102       0       0       1       0                               0D   3070
     142    2788       0       0       0                        00010500D   3071
     142       0       0       1       0                               0D   3072
     144    2789       0       0       0                        00000000D   3073
     144       0      -1       1       0                               0D   3074
     110    2790       0       0       0                        01010000D   3075
     110       0       0       2       0                               0D   3076
     110    2792       0       0       0                        01010000D   3077
     110       0       0       2       0                               0D   3078
     120    2794       0       0       0                        01010000D   3079
     120       0       0       1       0                               0D   3080
     126    2795       0       0       0                        01010500D   3081
     126       0       0       2       0                               0D   3082
     110    2797       0       0       0                        01010000D   3083
     110       0       0       2       0                               0D   3084
     126    2799       0       0       0                        01010500D   3085
     126       0       0       2       0                               0D   3086
     100    2801       0       0       0                        01010000D   3087
     100       0       0       2       0                               0D   3088
     126    2803       0       0       0                        01010500D   3089
     126       0       0       2       0                               0D   3090
     110    2805       0       0       0                        01010000D   3091
     110       0       0       2       0                               0D   3092
     126    2807       0       0       0                        01010500D   3093
     126       0       0       2       0                               0D   3094
     124    2809       0       0       0                        00000000D   3095
     124       0       0       5       0                               0D   3096
     100    2814       0       0       0            3095        01010000D   3097
     100       0       0       2       0                               0D   3098
     102    2816       0       0       0                        01010500D   3099
     102       0       0       1       0                               0D   3100
     102    2817       0       0       0                        01010000D   3101
     102       0       0       1       0                               0D   3102
     142    2818       0       0       0                        00010500D   3103
     142       0       0       1       0                               0D   3104
     144    2819       0       0       0                        00000000D   3105
     144       0      -1       1       0                               0D   3106
     110    2820       0       0       0                        01010000D   3107
     110       0       0       2       0                               0D   3108
     110    2822       0       0       0                        01010000D   3109
     110       0       0       2       0                               0D   3110
     120    2824       0       0       0                        01010000D   3111
     120       0       0       1       0                               0D   3112
     126    2825       0       0       0                        01010500D   3113
     126       0       0       2       0                               0D   3114
     110    2827       0       0       0                        01010000D   3115
     110       0       0       2       0                               0D   3116
     126    2829       0       0       0                        01010500D   3117
     126       0       0       2       0                               0D   3118
     100    2831       0       0       0                        01010000D   3119
     100       0       0       2       0                               0D   3120
     126    2833       0       0       0                        01010500D   3121
     126       0       0       2       0                               0D   3122
     110    2835       0       0       0                        01010000D   3123
     110       0       0       2       0                               0D   3124
     126    2837       0       0       0                        01010500D   3125
     126       0       0       2       0                               0D   3126
     124    2839       0       0       0                        00000000D   3127
     124       0       0       5       0                               0D   3128
     100    2844       0       0       0            3127        01010000D   3129
     100       0       0       2       0                               0D   3130
     102    2846       0       0       0                        01010500D   3131
     102       0       0       1       0                               0D   3132
     102    2847       0       0       0                        01010000D   3133
     102       0       0       1       0                               0D   3134
     142    2848       0       0       0                        00010500D   3135
     142       0       0       1       0                               0D   3136
     144    2849       0       0       0                        00000000D   3137
     144       0      -1       1       0                               0D   3138
     110    2850       0       0       0                        01010000D   3139
     110       0       0       2       0                               0D   3140
     110    2852       0       0       0                        01010000D   3141
     110       0       0       2       0                               0D   3142
     120    2854       0       0       0                        01010000D   3143
     120       0       0       1       0                               0D   3144
     126    2855       0       0       0                        01010500D   3145
     126       0       0       2       0                               0D   3146
     110    2857       0       0       0                        01010000D   3147
     110       0       0       2       0                               0D   3148
     126    2859       0       0       0                        01010500D   3149
     126       0       0       2       0                               0D   3150
     100    2861       0       0       0                        01010000D   3151
     100       0       0       2       0                               0D   3152
     126    2863       0       0       0                        01010500D   3153
     126       0       0       2       0                               0D   3154
     110    2865       0       0       0                        01010000D   3155
     110       0       0       2       0                               0D   3156
     126    2867       0       0       0                        01010500D   3157
     126       0       0       2       0                               0D   3158
     124    2869       0       0       0                        00000000D   3159
     124       0       0       5       0                               0D   3160
     100    2874       0       0       0            3159        01010000D   3161
     100       0       0       2       0                               0D   3162
     102    2876       0       0       0                        01010500D   3163
     102       0       0       1       0                               0D   3164
     102    2877       0       0       0                        01010000D   3165
     102       0       0       1       0                               0D   3166
     142    2878       0       0       0                        00010500D   3167
     142       0       0       1       0                               0D   3168
     144    2879       0       0       0                        00000000D   3169
     144       0      -1       1       0                               0D   3170
     110    2880       0       0       0                        01010000D   3171
     110       0       0       2       0                               0D   3172
     110    2882       0       0       0                        01010000D   3173
     110       0       0       2       0                               0D   3174
     120    2884       0       0       0                        01010000D   3175
     120       0       0       1       0                               0D   3176
     126    2885       0       0       0                        01010500D   3177
     126       0       0       2       0                               0D   3178
     110    2887       0       0       0                        01010000D   3179
     110       0       0       2       0                               0D   3180
     126    2889       0       0       0                        01010500D   3181
     126       0       0       2       0                               0D   3182
     100    2891       0       0       0                        01010000D   3183
     100       0       0       2       0                               0D   3184
     126    2893       0       0       0                        01010500D   3185
     126       0       0       2       0                               0D   3186
     110    2895       0       0       0                        01010000D   3187
     110       0       0       2       0                               0D   3188
     126    2897       0       0       0                        01010500D   3189
     126       0       0       2       0                               0D   3190
     124    2899       0       0       0                        00000000D   3191
     124       0       0       5       0                               0D   3192
     100    2904       0       0       0            3191        01010000D   3193
     100       0       0       2       0                               0D   3194
     102    2906       0       0       0                        01010500D   3195
     102       0       0       1       0                               0D   3196
     102    2907       0       0       0                        01010000D   3197
     102       0       0       1       0                               0D   3198
     142    2908       0       0       0                        00010500D   3199
     142       0       0       1       0                               0D   3200
     144    2909       0       0       0                        00000000D   3201
     144       0      -1       1       0                               0D   3202
     110    2910       0       0       0                        01010000D   3203
     110       0       0       2       0                               0D   3204
     110    2912       0       0       0                        01010000D   3205
     110       0       0       1       0                               0D   3206
     120    2913       0       0       0                        01010000D   3207
     120       0       0       1       0                               0D   3208
     126    2914       0       0       0                        01010500D   3209
     126       0       0       2       0                               0D   3210
     110    2916       0       0       0                        01010000D   3211
     110       0       0       1       0                               0D   3212
     126    2917       0       0       0                        01010500D   3213
     126       0       0       2       0                               0D   3214
     100    2919       0       0       0                        01010000D   3215
     100       0       0       2       0                               0D   3216
     126    2921       0       0       0                        01010500D   3217
     126       0       0       2       0                               0D   3218
     110    2923       0       0       0                        01010000D   3219
     110       0       0       1       0                               0D   3220
     126    2924       0       0       0                        01010500D   3221
     126       0       0       2       0                               0D   3222
     124    2926       0       0       0                        00000000D   3223
     124       0       0       5       0                               0D   3224
     100    2931       0       0       0            3223        01010000D   3225
     100       0       0       2       0                               0D   3226
     102    2933       0       0       0                        01010500D   3227
     102       0       0       1       0                               0D   3228
     102    2934       0       0       0                        01010000D   3229
     102       0       0       1       0                               0D   3230
     142    2935       0       0       0                        00010500D   3231
     142       0       0       1       0                               0D   3232
     144    2936       0       0       0                        00000000D   3233
     144       0      -1       1       0                               0D   3234
     110    2937       0       0       0                        01010000D   3235
     110       0       0       2       0                               0D   3236
     110    2939       0       0       0                        01010000D   3237
     110       0       0       1       0                               0D   3238
     120    2940       0       0       0                        01010000D   3239
     120       0       0       1       0                               0D   3240
     126    2941       0       0       0                        01010500D   3241
     126       0       0       2       0                               0D   3242
     110    2943       0       0       0                        01010000D   3243
     110       0       0       1       0                               0D   3244
     126    2944       0       0       0                        01010500D   3245
     126       0       0       2       0                               0D   3246
     100    2946       0       0       0                        01010000D   3247
     100       0       0       2       0                               0D   3248
     126    2948       0       0       0                        01010500D   3249
     126       0       0       2       0                               0D   3250
     110    2950       0       0       0                        01010000D   3251
     110       0       0       1       0                               0D   3252
     126    2951       0       0       0                        01010500D   3253
     126       0       0       2       0                               0D   3254
     124    2953       0       0       0                        00000000D   3255
     124       0       0       5       0                               0D   3256
     100    2958       0       0       0            3255        01010000D   3257
     100       0       0       2       0                               0D   3258
     102    2960       0       0       0                        01010500D   3259
     102       0       0       1       0                               0D   3260
     102    2961       0       0       0                        01010000D   3261
     102       0       0       1       0                               0D   3262
     142    2962       0       0       0                        00010500D   3263
     142       0       0       1       0                               0D   3264
     144    2963       0       0       0                        00000000D   3265
     144       0      -1       1       0                               0D   3266
     110    2964       0       0       0                        01010000D   3267
     110       0       0       2       0                               0D   3268
     110    2966       0       0       0                        01010000D   3269
     110       0       0       1       0                               0D   3270
     120    2967       0       0       0                        01010000D   3271
     120       0       0       1       0                               0D   3272
     126    2968       0       0       0                        01010500D   3273
     126       0       0       2       0                               0D   3274
     110    2970       0       0       0                        01010000D   3275
     110       0       0       1       0                               0D   3276
     126    2971       0       0       0                        01010500D   3277
     126       0       0       2       0                               0D   3278
     100    2973       0       0       0                        01010000D   3279
     100       0       0       2       0                               0D   3280
     126    2975       0       0       0                        01010500D   3281
     126       0       0       2       0                               0D   3282
     110    2977       0       0       0                        01010000D   3283
     110       0       0       1       0                               0D   3284
     126    2978       0       0       0                        01010500D   3285
     126       0       0       2       0                               0D   3286
     124    2980       0       0       0                        00000000D   3287
     124       0       0       5       0                               0D   3288
     100    2985       0       0       0            3287        01010000D   3289
     100       0       0       2       0                               0D   3290
     102    2987       0       0       0                        01010500D   3291
     102       0       0       1       0                               0D   3292
     102    2988       0       0       0                        01010000D   3293
     102       0       0       1       0                               0D   3294
     142    2989       0       0       0                        00010500D   3295
     142       0       0       1       0                               0D   3296
     144    2990       0       0       0                        00000000D   3297
     144       0      -1       1       0                               0D   3298
     110    2991       0       0       0                        01010000D   3299
     110       0       0       2       0                               0D   3300
     110    2993       0       0       0                        01010000D   3301
     110       0       0       1       0                               0D   3302
     120    2994       0       0       0                        01010000D   3303
     120       0       0       1       0                               0D   3304
     126    2995       0       0       0                        01010500D   3305
     126       0       0       2       0                               0D   3306
     110    2997       0       0       0                        01010000D   3307
     110       0       0       1       0                               0D   3308
     126    2998       0       0       0                        01010500D   3309
     126       0       0       2       0                               0D   3310
     100    3000       0       0       0                        01010000D   3311
     100       0       0       2       0                               0D   3312
     126    3002       0       0       0                        01010500D   3313
     126       0       0       2       0                               0D   3314
     110    3004       0       0       0                        01010000D   3315
     110       0       0       1       0                               0D   3316
     126    3005       0       0       0                        01010500D   3317
     126       0       0       2       0                               0D   3318
     124    3007       0       0       0                        00000000D   3319
     124       0       0       5       0                               0D   3320
     100    3012       0       0       0            3319        01010000D   3321
     100       0       0       2       0                               0D   3322
     102    3014       0       0       0                        01010500D   3323
     102       0       0       1       0                               0D   3324
     102    3015       0       0       0                        01010000D   3325
     102       0       0       1       0                               0D   3326
     142    3016       0       0       0                        00010500D   3327
     142       0       0       1       0                               0D   3328
     144    3017       0       0       0                        00000000D   3329
     144       0      -1       1       0                               0D   3330
     110    3018       0       0       0                        01010000D   3331
     110       0       0       2       0                               0D   3332
     110    3020       0       0       0                        01010000D   3333
     110       0       0       1       0                               0D   3334
     120    3021       0       0       0                        01010000D   3335
     120       0       0       1       0                               0D   3336
     126    3022       0       0       0                        01010500D   3337
     126       0       0       2       0                               0D   3338
     110    3024       0       0       0                        01010000D   3339
     110       0       0       1       0                               0D   3340
     126    3025       0       0       0                        01010500D   3341
     126       0       0       2       0                               0D   3342
     100    3027       0       0       0                        01010000D   3343
     100       0       0       2       0                               0D   3344
     126    3029       0       0       0                        01010500D   3345
     126       0       0       2       0                               0D   3346
     110    3031       0       0       0                        01010000D   3347
     110       0       0       1       0                               0D   3348
     126    3032       0       0       0                        01010500D   3349
     126       0       0       2       0                               0D   3350
     124    3034       0       0       0                        00000000D   3351
     124       0       0       5       0                               0D   3352
     100    3039       0       0       0            3351        01010000D   3353
     100       0       0       2       0                               0D   3354
     102    3041       0       0       0                        01010500D   3355
     102       0       0       1       0                               0D   3356
     102    3042       0       0       0                        01010000D   3357
     102       0       0       1       0                               0D   3358
     142    3043       0       0       0                        00010500D   3359
     142       0       0       1       0                               0D   3360
     144    3044       0       0       0                        00000000D   3361
     144       0      -1       1       0                               0D   3362
     110    3045       0       0       0                        01010000D   3363
     110       0       0       2       0                               0D   3364
     110    3047       0       0       0                        01010000D   3365
     110       0       0       1       0                               0D   3366
     120    3048       0       0       0                        01010000D   3367
     120       0       0       1       0                               0D   3368
     126    3049       0       0       0                        01010500D   3369
     126       0       0       2       0                               0D   3370
     110    3051       0       0       0                        01010000D   3371
     110       0       0       1       0                               0D   3372
     126    3052       0       0       0                        01010500D   3373
     126       0       0       2       0                               0D   3374
     100    3054       0       0       0                        01010000D   3375
     100       0       0       2       0                               0D   3376
     126    3056       0       0       0                        01010500D   3377
     126       0       0       2       0                               0D   3378
     110    3058       0       0       0                        01010000D   3379
     110       0       0       1       0                               0D   3380
     126    3059       0       0       0                        01010500D   3381
     126       0       0       2       0                               0D   3382
     124    3061       0       0       0                        00000000D   3383
     124       0       0       5       0                               0D   3384
     100    3066       0       0       0            3383        01010000D   3385
     100       0       0       2       0                               0D   3386
     102    3068       0       0       0                        01010500D   3387
     102       0       0       1       0                               0D   3388
     102    3069       0       0       0                        01010000D   3389
     102       0       0       1       0                               0D   3390
     142    3070       0       0       0                        00010500D   3391
     142       0       0       1       0                               0D   3392
     144    3071       0       0       0                        00000000D   3393
     144       0      -1       1       0                               0D   3394
     110    3072       0       0       0                        01010000D   3395
     110       0       0       2       0                               0D   3396
     110    3074       0       0       0                        01010000D   3397
     110       0       0       1       0                               0D   3398
     120    3075       0       0       0                        01010000D   3399
     120       0       0       1       0                               0D   3400
     126    3076       0       0       0                        01010500D   3401
     126       0       0       2       0                               0D   3402
     110    3078       0       0       0                        01010000D   3403
     110       0       0       1       0                               0D   3404
     126    3079       0       0       0                        01010500D   3405
     126       0       0       2       0                               0D   3406
     100    3081       0       0       0                        01010000D   3407
     100       0       0       2       0                               0D   3408
     126    3083       0       0       0                        01010500D   3409
     126       0       0       2       0                               0D   3410
     110    3085       0       0       0                        01010000D   3411
     110       0       0       1       0                               0D   3412
     126    3086       0       0       0                        01010500D   3413
     126       0       0       2       0                               0D   3414
     124    3088       0       0       0                        00000000D   3415
     124       0       0       5       0                               0D   3416
     100    3093       0       0       0            3415        01010000D   3417
     100       0       0       2       0                               0D   3418
     102    3095       0       0       0                        01010500D   3419
     102       0       0       1       0                               0D   3420
     102    3096       0       0       0                        01010000D   3421
     102       0       0       1       0                               0D   3422
     142    3097       0       0       0                        00010500D   3423
     142       0       0       1       0                               0D   3424
     144    3098       0       0       0                        00000000D   3425
     144       0      -1       1       0                               0D   3426
     110    3099       0       0       0                        01010000D   3427
     110       0       0       2       0                               0D   3428
     110    3101       0       0       0                        01010000D   3429
     110       0       0       1       0                               0D   3430
     120    3102       0       0       0                        01010000D   3431
     120       0       0       1       0                               0D   3432
     126    3103       0       0       0                        01010500D   3433
     126       0       0       2       0                               0D   3434
     110    3105       0       0       0                        01010000D   3435
     110       0       0       1       0                               0D   3436
     126    3106       0       0       0                        01010500D   3437
     126       0       0       2       0                               0D   3438
     100    3108       0       0       0                        01010000D   3439
     100       0       0       2       0                               0D   3440
     126    3110       0       0       0                        01010500D   3441
     126       0       0       2       0                               0D   3442
     110    3112       0       0       0                        01010000D   3443
     110       0       0       1       0                               0D   3444
     126    3113       0       0       0                        01010500D   3445
     126       0       0       2       0                               0D   3446
     124    3115       0       0       0                        00000000D   3447
     124       0       0       5       0                               0D   3448
     100    3120       0       0       0            3447        01010000D   3449
     100       0       0       2       0                               0D   3450
     102    3122       0       0       0                        01010500D   3451
     102       0       0       1       0                               0D   3452
     102    3123       0       0       0                        01010000D   3453
     102       0       0       1       0                               0D   3454
     142    3124       0       0       0                        00010500D   3455
     142       0       0       1       0                               0D   3456
     144    3125       0       0       0                        00000000D   3457
     144       0      -1       1       0                               0D   3458
     110    3126       0       0       0                        01010000D   3459
     110       0       0       2       0                               0D   3460
     110    3128       0       0       0                        01010000D   3461
     110       0       0       2       0                               0D   3462
     120    3130       0       0       0                        01010000D   3463
     120       0       0       1       0                               0D   3464
     126    3131       0       0       0                        01010500D   3465
     126       0       0       2       0                               0D   3466
     110    3133       0       0       0                        01010000D   3467
     110       0       0       2       0                               0D   3468
     126    3135       0       0       0                        01010500D   3469
     126       0       0       2       0                               0D   3470
     100    3137       0       0       0                        01010000D   3471
     100       0       0       2       0                               0D   3472
     126    3139       0       0       0                        01010500D   3473
     126       0       0       2       0                               0D   3474
     110    3141       0       0       0                        01010000D   3475
     110       0       0       2       0                               0D   3476
     126    3143       0       0       0                        01010500D   3477
     126       0       0       2       0                               0D   3478
     124    3145       0       0       0                        00000000D   3479
     124       0       0       5       0                               0D   3480
     100    3150       0       0       0            3479        01010000D   3481
     100       0       0       2       0                               0D   3482
     102    3152       0       0       0                        01010500D   3483
     102       0       0       1       0                               0D   3484
     102    3153       0       0       0                        01010000D   3485
     102       0       0       1       0                               0D   3486
     142    3154       0       0       0                        00010500D   3487
     142       0       0       1       0                               0D   3488
     144    3155       0       0       0                        00000000D   3489
     144       0      -1       1       0                               0D   3490
     110    3156       0       0       0                        01010000D   3491
     110       0       0       2       0                               0D   3492
     110    3158       0       0       0                        01010000D   3493
     110       0       0       2       0                               0D   3494
     120    3160       0       0       0                        01010000D   3495
     120       0       0       1       0                               0D   3496
     126    3161       0       0       0                        01010500D   3497
     126       0       0       2       0                               0D   3498
     110    3163       0       0       0                        01010000D   3499
     110       0       0       2       0                               0D   3500
     126    3165       0       0       0                        01010500D   3501
     126       0       0       2       0                               0D   3502
     100    3167       0       0       0                        01010000D   3503
     100       0       0       2       0                               0D   3504
     126    3169       0       0       0                        01010500D   3505
     126       0       0       2       0                               0D   3506
     110    3171       0       0       0                        01010000D   3507
     110       0       0       2       0                               0D   3508
     126    3173       0       0       0                        01010500D   3509
     126       0       0       2       0                               0D   3510
     124    3175       0       0       0                        00000000D   3511
     124       0       0       5       0                               0D   3512
     100    3180       0       0       0            3511        01010000D   3513
     100       0       0       2       0                               0D   3514
     102    3182       0       0       0                        01010500D   3515
     102       0       0       1       0                               0D   3516
     102    3183       0       0       0                        01010000D   3517
     102       0       0       1       0                               0D   3518
     142    3184       0       0       0                        00010500D   3519
     142       0       0       1       0                               0D   3520
     144    3185       0       0       0                        00000000D   3521
     144       0      -1       1       0                               0D   3522
     110    3186       0       0       0                        01010000D   3523
     110       0       0       2       0                               0D   3524
     110    3188       0       0       0                        01010000D   3525
     110       0       0       2       0                               0D   3526
     120    3190       0       0       0                        01010000D   3527
     120       0       0       1       0                               0D   3528
     126    3191       0       0       0                        01010500D   3529
     126       0       0       2       0                               0D   3530
     110    3193       0       0       0                        01010000D   3531
     110       0       0       2       0                               0D   3532
     126    3195       0       0       0                        01010500D   3533
     126       0       0       2       0                               0D   3534
     100    3197       0       0       0                        01010000D   3535
     100       0       0       2       0                               0D   3536
     126    3199       0       0       0                        01010500D   3537
     126       0       0       2       0                               0D   3538
     110    3201       0       0       0                        01010000D   3539
     110       0       0       2       0                               0D   3540
     126    3203       0       0       0                        01010500D   3541
     126       0       0       2       0                               0D   3542
     124    3205       0       0       0                        00000000D   3543
     124       0       0       5       0                               0D   3544
     100    3210       0       0       0            3543        01010000D   3545
     100       0       0       2       0                               0D   3546
     102    3212       0       0       0                        01010500D   3547
     102       0       0       1       0                               0D   3548
     102    3213       0       0       0                        01010000D   3549
     102       0       0       1       0                               0D   3550
     142    3214       0       0       0                        00010500D   3551
     142       0       0       1       0                               0D   3552
     144    3215       0       0       0                        00000000D   3553
     144       0      -1       1       0                               0D   3554
     110    3216       0       0       0                        01010000D   3555
     110       0       0       2       0                               0D   3556
     110    3218       0       0       0                        01010000D   3557
     110       0       0       2       0                               0D   3558
     120    3220       0       0       0                        01010000D   3559
     120       0       0       1       0                               0D   3560
     126    3221       0       0       0                        01010500D   3561
     126       0       0       2       0                               0D   3562
     110    3223       0       0       0                        01010000D   3563
     110       0       0       2       0                               0D   3564
     126    3225       0       0       0                        01010500D   3565
     126       0       0       2       0                               0D   3566
     100    3227       0       0       0                        01010000D   3567
     100       0       0       2       0                               0D   3568
     126    3229       0       0       0                        01010500D   3569
     126       0       0       2       0                               0D   3570
     110    3231       0       0       0                        01010000D   3571
     110       0       0       2       0                               0D   3572
     126    3233       0       0       0                        01010500D   3573
     126       0       0       2       0                               0D   3574
     124    3235       0       0       0                        00000000D   3575
     124       0       0       5       0                               0D   3576
     100    3240       0       0       0            3575        01010000D   3577
     100       0       0       2       0                               0D   3578
     102    3242       0       0       0                        01010500D   3579
     102       0       0       1       0                               0D   3580
     102    3243       0       0       0                        01010000D   3581
     102       0       0       1       0                               0D   3582
     142    3244       0       0       0                        00010500D   3583
     142       0       0       1       0                               0D   3584
     144    3245       0       0       0                        00000000D   3585
     144       0      -1       1       0                               0D   3586
     110    3246       0       0       0                        01010000D   3587
     110       0       0       2       0                               0D   3588
     110    3248       0       0       0                        01010000D   3589
     110       0       0       2       0                               0D   3590
     120    3250       0       0       0                        01010000D   3591
     120       0       0       1       0                               0D   3592
     126    3251       0       0       0                        01010500D   3593
     126       0       0       2       0                               0D   3594
     110    3253       0       0       0                        01010000D   3595
     110       0       0       2       0                               0D   3596
     126    3255       0       0       0                        01010500D   3597
     126       0       0       2       0                               0D   3598
     100    3257       0       0       0                        01010000D   3599
     100       0       0       2       0                               0D   3600
     126    3259       0       0       0                        01010500D   3601
     126       0       0       2       0                               0D   3602
     110    3261       0       0       0                        01010000D   3603
     110       0       0       2       0                               0D   3604
     126    3263       0       0       0                        01010500D   3605
     126       0       0       2       0                               0D   3606
     124    3265       0       0       0                        00000000D   3607
     124       0       0       5       0                               0D   3608
     100    3270       0       0       0            3607        01010000D   3609
     100       0       0       2       0                               0D   3610
     102    3272       0       0       0                        01010500D   3611
     102       0       0       1       0                               0D   3612
     102    3273       0       0       0                        01010000D   3613
     102       0       0       1       0                               0D   3614
     142    3274       0       0       0                        00010500D   3615
     142       0       0       1       0                               0D   3616
     144    3275       0       0       0                        00000000D   3617
     144       0      -1       1       0                               0D   3618
     110    3276       0       0       0                        01010000D   3619
     110       0       0       2       0                               0D   3620
     110    3278       0       0       0                        01010000D   3621
     110       0       0       2       0                               0D   3622
     120    3280       0       0       0                        01010000D   3623
     120       0       0       1       0                               0D   3624
     126    3281       0       0       0                        01010500D   3625
     126       0       0       2       0                               0D   3626
     110    3283       0       0       0                        01010000D   3627
     110       0       0       2       0                               0D   3628
     126    3285       0       0       0                        01010500D   3629
     126       0       0       2       0                               0D   3630
     100    3287       0       0       0                        01010000D   3631
     100       0       0       2       0                               0D   3632
     126    3289       0       0       0                        01010500D   3633
     126       0       0       2       0                               0D   3634
     110    3291       0       0       0                        01010000D   3635
     110       0       0       2       0                               0D   3636
     126    3293       0       0       0                        01010500D   3637
     126       0       0       2       0                               0D   3638
     124    3295       0       0       0                        00000000D   3639
     124       0       0       5       0                               0D   3640
     100    3300       0       0       0            3639        01010000D   3641
     100       0       0       2       0                               0D   3642
     102    3302       0       0       0                        01010500D   3643
     102       0       0       1       0                               0D   3644
     102    3303       0       0       0                        01010000D   3645
     102       0       0       1       0                               0D   3646
     142    3304       0       0       0                        00010500D   3647
     142       0       0       1       0                               0D   3648
     144    3305       0       0       0                        00000000D   3649
     144       0      -1       1       0                               0D   3650
     110    3306       0       0       0                        01010000D   3651
     110       0       0       2       0                               0D   3652
     110    3308       0       0       0                        01010000D   3653
     110       0       0       2       0                               0D   3654
     120    3310       0       0       0                        01010000D   3655
     120       0       0       1       0                               0D   3656
     126    3311       0       0       0                        01010500D   3657
     126       0       0       2       0                               0D   3658
     110    3313       0       0       0                        01010000D   3659
     110       0       0       2       0                               0D   3660
     126    3315       0       0       0                        01010500D   3661
     126       0       0       2       0                               0D   3662
     100    3317       0       0       0                        01010000D   3663
     100       0       0       2       0                               0D   3664
     126    3319       0       0       0                        01010500D   3665
     126       0       0       2       0                               0D   3666
     110    3321       0       0       0                        01010000D   3667
     110       0       0       2       0                               0D   3668
     126    3323       0       0       0                        01010500D   3669
     126       0       0       2       0                               0D   3670
     124    3325       0       0       0                        00000000D   3671
     124       0       0       5       0                               0D   3672
     100    3330       0       0       0            3671        01010000D   3673
     100       0       0       2       0                               0D   3674
     102    3332       0       0       0                        01010500D   3675
     102       0       0       1       0                               0D   3676
     102    3333       0       0       0                        01010000D   3677
     102       0       0       1       0                               0D   3678
     142    3334       0       0       0                        00010500D   3679
     142       0       0       1       0                               0D   3680
     144    3335       0       0       0                        00000000D   3681
     144       0      -1       1       0                               0D   3682
     110    3336       0       0       0                        01010000D   3683
     110       0       0       2       0                               0D   3684
     110    3338       0       0       0                        01010000D   3685
     110       0       0       1       0                               0D   3686
     120    3339       0       0       0                        01010000D   3687
     120       0       0       1       0                               0D   3688
     126    3340       0       0       0                        01010500D   3689
     126       0       0       2       0                               0D   3690
     110    3342       0       0       0                        01010000D   3691
     110       0       0       1       0                               0D   3692
     126    3343       0       0       0                        01010500D   3693
     126       0       0       2       0                               0D   3694
     124    3345       0       0       0                        00000000D   3695
     124       0       0       4       0                               0D   3696
     100    3349       0       0       0            3695        01010000D   3697
     100       0       0       2       0                               0D   3698
     126    3351       0       0       0                        01010500D   3699
     126       0       0       2       0                               0D   3700
     110    3353       0       0       0                        01010000D   3701
     110       0       0       1       0                               0D   3702
     126    3354       0       0       0                        01010500D   3703
     126       0       0       2       0                               0D   3704
     100    3356       0       0       0                        01010000D   3705
     100       0       0       2       0                               0D   3706
     102    3358       0       0       0                        01010500D   3707
     102       0       0       1       0                               0D   3708
     102    3359       0       0       0                        01010000D   3709
     102       0       0       1       0                               0D   3710
     142    3360       0       0       0                        00010500D   3711
     142       0       0       1       0                               0D   3712
     144    3361       0       0       0                        00000000D   3713
     144       0      -1       1       0                               0D   3714
     110    3362       0       0       0                        01010000D   3715
     110       0       0       2       0                               0D   3716
     110    3364       0       0       0                        01010000D   3717
     110       0       0       2       0                               0D   3718
     120    3366       0       0       0                        01010000D   3719
     120       0       0       1       0                               0D   3720
     126    3367       0       0       0                        01010500D   3721
     126       0       0       2       0                               0D   3722
     110    3369       0       0       0                        01010000D   3723
     110       0       0       2       0                               0D   3724
     126    3371       0       0       0                        01010500D   3725
     126       0       0       2       0                               0D   3726
     124    3373       0       0       0                        00000000D   3727
     124       0       0       4       0                               0D   3728
     100    3377       0       0       0            3727        01010000D   3729
     100       0       0       2       0                               0D   3730
     126    3379       0       0       0                        01010500D   3731
     126       0       0       2       0                               0D   3732
     110    3381       0       0       0                        01010000D   3733
     110       0       0       2       0                               0D   3734
     126    3383       0       0       0                        01010500D   3735
     126       0       0       2       0                               0D   3736
     100    3385       0       0       0                        01010000D   3737
     100       0       0       2       0                               0D   3738
     102    3387       0       0       0                        01010500D   3739
     102       0       0       1       0                               0D   3740
     102    3388       0       0       0                        01010000D   3741
     102       0       0       1       0                               0D   3742
     142    3389       0       0       0                        00010500D   3743
     142       0       0       1       0                               0D   3744
     144    3390       0       0       0                        00000000D   3745
     144       0      -1       1       0                               0D   3746
     110    3391       0       0       0                        01010000D   3747
     110       0       0       2       0                               0D   3748
     110    3393       0       0       0                        01010000D   3749
     110       0       0       2       0                               0D   3750
     120    3395       0       0       0                        01010000D   3751
     120       0       0       1       0                               0D   3752
     126    3396       0       0       0                        01010500D   3753
     126       0       0       2       0                               0D   3754
     110    3398       0       0       0                        01010000D   3755
     110       0       0       2       0                               0D   3756
     126    3400       0       0       0                        01010500D   3757
     126       0       0       2       0                               0D   3758
     124    3402       0       0       0                        00000000D   3759
     124       0       0       4       0                               0D   3760
     100    3406       0       0       0            3759        01010000D   3761
     100       0       0       2       0                               0D   3762
     126    3408       0       0       0                        01010500D   3763
     126       0       0       2       0                               0D   3764
     110    3410       0       0       0                        01010000D   3765
     110       0       0       2       0                               0D   3766
     126    3412       0       0       0                        01010500D   3767
     126       0       0       2       0                               0D   3768
     100    3414       0       0       0                        01010000D   3769
     100       0       0       2       0                               0D   3770
     102    3416       0       0       0                        01010500D   3771
     102       0       0       1       0                               0D   3772
     102    3417       0       0       0                        01010000D   3773
     102       0       0       1       0                               0D   3774
     142    3418       0       0       0                        00010500D   3775
     142       0       0       1       0                               0D   3776
     144    3419       0       0       0                        00000000D   3777
     144       0      -1       1       0                               0D   3778
     110    3420       0       0       0                        01010000D   3779
     110       0       0       2       0                               0D   3780
     110    3422       0       0       0                        01010000D   3781
     110       0       0       2       0                               0D   3782
     120    3424       0       0       0                        01010000D   3783
     120       0       0       1       0                               0D   3784
     126    3425       0       0       0                        01010500D   3785
     126       0       0       2       0                               0D   3786
     110    3427       0       0       0                        01010000D   3787
     110       0       0       2       0                               0D   3788
     126    3429       0       0       0                        01010500D   3789
     126       0       0       2       0                               0D   3790
     124    3431       0       0       0                        00000000D   3791
     124       0       0       4       0                               0D   3792
     100    3435       0       0       0            3791        01010000D   3793
     100       0       0       2       0                               0D   3794
     126    3437       0       0       0                        01010500D   3795
     126       0       0       2       0                               0D   3796
     110    3439       0       0       0                        01010000D   3797
     110       0       0       2       0                               0D   3798
     126    3441       0       0       0                        01010500D   3799
     126       0       0       2       0                               0D   3800
     100    3443       0       0       0                        01010000D   3801
     100       0       0       2       0                               0D   3802
     102    3445       0       0       0                        01010500D   3803
     102       0       0       1       0                               0D   3804
     102    3446       0       0       0                        01010000D   3805
     102       0       0       1       0                               0D   3806
     142    3447       0       0       0                        00010500D   3807
     142       0       0       1       0                               0D   3808
     144    3448       0       0       0                        00000000D   3809
     144       0      -1       1       0                               0D   3810
     110    3449       0       0       0                        01010000D   3811
     110       0       0       2       0                               0D   3812
     110    3451       0       0       0                        01010000D   3813
     110       0       0       1       0                               0D   3814
     120    3452       0       0       0                        01010000D   3815
     120       0       0       1       0                               0D   3816
     126    3453       0       0       0                        01010500D   3817
     126       0       0       2       0                               0D   3818
     110    3455       0       0       0                        01010000D   3819
     110       0       0       1       0                               0D   3820
     126    3456       0       0       0                        01010500D   3821
     126       0       0       2       0                               0D   3822
     124    3458       0       0       0                        00000000D   3823
     124       0       0       4       0                               0D   3824
     100    3462       0       0       0            3823        01010000D   3825
     100       0       0       2       0                               0D   3826
     126    3464       0       0       0                        01010500D   3827
     126       0       0       2       0                               0D   3828
     110    3466       0       0       0                        01010000D   3829
     110       0       0       1       0                               0D   3830
     126    3467       0       0       0                        01010500D   3831
     126       0       0       2       0                               0D   3832
     100    3469       0       0       0                        01010000D   3833
     100       0       0       2       0                               0D   3834
     102    3471       0       0       0                        01010500D   3835
     102       0       0       1       0                               0D   3836
     102    3472       0       0       0                        01010000D   3837
     102       0       0       1       0                               0D   3838
     142    3473       0       0       0                        00010500D   3839
     142       0       0       1       0                               0D   3840
     144    3474       0       0       0                        00000000D   3841
     144       0      -1       1       0                               0D   3842
     110    3475       0       0       0                        01010000D   3843
     110       0       0       2       0                               0D   3844
     110    3477       0       0       0                        01010000D   3845
     110       0       0       2       0                               0D   3846
     120    3479       0       0       0                        01010000D   3847
     120       0       0       1       0                               0D   3848
     126    3480       0       0       0                        01010500D   3849
     126       0       0       2       0                               0D   3850
     110    3482       0       0       0                        01010000D   3851
     110       0       0       2       0                               0D   3852
     126    3484       0       0       0                        01010500D   3853
     126       0       0       2       0                               0D   3854
     124    3486       0       0       0                        00000000D   3855
     124       0       0       4       0                               0D   3856
     100    3490       0       0       0            3855        01010000D   3857
     100       0       0       2       0                               0D   3858
     126    3492       0       0       0                        01010500D   3859
     126       0       0       2       0                               0D   3860
     110    3494       0       0       0                        01010000D   3861
     110       0       0       2       0                               0D   3862
     126    3496       0       0       0                        01010500D   3863
     126       0       0       2       0                               0D   3864
     100    3498       0       0       0                        01010000D   3865
     100       0       0       2       0                               0D   3866
     102    3500       0       0       0                        01010500D   3867
     102       0       0       1       0                               0D   3868
     102    3501       0       0       0                        01010000D   3869
     102       0       0       1       0                               0D   3870
     142    3502       0       0       0                        00010500D   3871
     142       0       0       1       0                               0D   3872
     144    3503       0       0       0                        00000000D   3873
     144       0      -1       1       0                               0D   3874
     110    3504       0       0       0                        01010000D   3875
     110       0       0       2       0                               0D   3876
     110    3506       0       0       0                        01010000D   3877
     110       0       0       2       0                               0D   3878
     120    3508       0       0       0                        01010000D   3879
     120       0       0       1       0                               0D   3880
     126    3509       0       0       0                        01010500D   3881
     126       0       0       2       0                               0D   3882
     110    3511       0       0       0                        01010000D   3883
     110       0       0       2       0                               0D   3884
     126    3513       0       0       0                        01010500D   3885
     126       0       0       2       0                               0D   3886
     124    3515       0       0       0                        00000000D   3887
     124       0       0       4       0                               0D   3888
     100    3519       0       0       0            3887        01010000D   3889
     100       0       0       2       0                               0D   3890
     126    3521       0       0       0                        01010500D   3891
     126       0       0       2       0                               0D   3892
     110    3523       0       0       0                        01010000D   3893
     110       0       0       2       0                               0D   3894
     126    3525       0       0       0                        01010500D   3895
     126       0       0       2       0                               0D   3896
     100    3527       0       0       0                        01010000D   3897
     100       0       0       2       0                               0D   3898
     102    3529       0       0       0                        01010500D   3899
     102       0       0       1       0                               0D   3900
     102    3530       0       0       0                        01010000D   3901
     102       0       0       1       0                               0D   3902
     142    3531       0       0       0                        00010500D   3903
     142       0       0       1       0                               0D   3904
     144    3532       0       0       0                        00000000D   3905
     144       0      -1       1       0                               0D   3906
     110    3533       0       0       0                        01010000D   3907
     110       0       0       2       0                               0D   3908
     110    3535       0       0       0                        01010000D   3909
     110       0       0       2       0                               0D   3910
     120    3537       0       0       0                        01010000D   3911
     120       0       0       1       0                               0D   3912
     126    3538       0       0       0                        01010500D   3913
     126       0       0       2       0                               0D   3914
     110    3540       0       0       0                        01010000D   3915
     110       0       0       2       0                               0D   3916
     126    3542       0       0       0                        01010500D   3917
     126       0       0       2       0                               0D   3918
     124    3544       0       0       0                        00000000D   3919
     124       0       0       4       0                               0D   3920
     100    3548       0       0       0            3919        01010000D   3921
     100       0       0       2       0                               0D   3922
     126    3550       0       0       0                        01010500D   3923
     126       0       0       2       0                               0D   3924
     110    3552       0       0       0                        01010000D   3925
     110       0       0       2       0                               0D   3926
     126    3554       0       0       0                        01010500D   3927
     126       0       0       2       0                               0D   3928
     100    3556       0       0       0                        01010000D   3929
     100       0       0       2       0                               0D   3930
     102    3558       0       0       0                        01010500D   3931
     102       0       0       1       0                               0D   3932
     102    3559       0       0       0                        01010000D   3933
     102       0       0       1       0                               0D   3934
     142    3560       0       0       0                        00010500D   3935
     142       0       0       1       0                               0D   3936
     144    3561       0       0       0                        00000000D   3937
     144       0      -1       1       0                               0D   3938
     110    3562       0       0       0                        01010000D   3939
     110       0       0       1       0                               0D   3940
     110    3563       0       0       0                        01010000D   3941
     110       0       0       1       0                               0D   3942
     120    3564       0       0       0                        01010000D   3943
     120       0       0       1       0                               0D   3944
     126    3565       0       0       0                        01010500D   3945
     126       0       0       2       0                               0D   3946
     110    3567       0       0       0                        01010000D   3947
     110       0       0       1       0                               0D   3948
     126    3568       0       0       0                        01010500D   3949
     126       0       0       2       0                               0D   3950
     124    3570       0       0       0                        00000000D   3951
     124       0       0       4       0                               0D   3952
     100    3574       0       0       0            3951        01010000D   3953
     100       0       0       2       0                               0D   3954
     126    3576       0       0       0                        01010500D   3955
     126       0       0       2       0                               0D   3956
     110    3578       0       0       0                        01010000D   3957
     110       0       0       1       0                               0D   3958
     126    3579       0       0       0                        01010500D   3959
     126       0       0       2       0                               0D   3960
     100    3581       0       0       0                        01010000D   3961
     100       0       0       2       0                               0D   3962
     102    3583       0       0       0                        01010500D   3963
     102       0       0       1       0                               0D   3964
     102    3584       0       0       0                        01010000D   3965
     102       0       0       1       0                               0D   3966
     142    3585       0       0       0                        00010500D   3967
     142       0       0       1       0                               0D   3968
     144    3586       0       0       0                        00000000D   3969
     144       0      -1       1       0                               0D   3970
     110    3587       0       0       0                        01010000D   3971
     110       0       0       2       0                               0D   3972
     110    3589       0       0       0                        01010000D   3973
     110       0       0       1       0                               0D   3974
     120    3590       0       0       0                        01010000D   3975
     120       0       0       1       0                               0D   3976
     126    3591       0       0       0                        01010500D   3977
     126       0       0       2       0                               0D   3978
     110    3593       0       0       0                        01010000D   3979
     110       0       0       1       0                               0D   3980
     126    3594       0       0       0                        01010500D   3981
     126       0       0       2       0                               0D   3982
     124    3596       0       0       0                        00000000D   3983
     124       0       0       4       0                               0D   3984
     100    3600       0       0       0            3983        01010000D   3985
     100       0       0       2       0                               0D   3986
     126    3602       0       0       0                        01010500D   3987
     126       0       0       2       0                               0D   3988
     110    3604       0       0       0                        01010000D   3989
     110       0       0       1       0                               0D   3990
     126    3605       0       0       0                        01010500D   3991
     126       0       0       2       0                               0D   3992
     100    3607       0       0       0                        01010000D   3993
     100       0       0       2       0                               0D   3994
     102    3609       0       0       0                        01010500D   3995
     102       0       0       1       0                               0D   3996
     102    3610       0       0       0                        01010000D   3997
     102       0       0       1       0                               0D   3998
     142    3611       0       0       0                        00010500D   3999
     142       0       0       1       0                               0D   4000
     144    3612       0       0       0                        00000000D   4001
     144       0      -1       1       0                               0D   4002
     110    3613       0       0       0                        01010000D   4003
     110       0       0       2       0                               0D   4004
     110    3615       0       0       0                        01010000D   4005
     110       0       0       1       0                               0D   4006
     120    3616       0       0       0                        01010000D   4007
     120       0       0       1       0                               0D   4008
     126    3617       0       0       0                        01010500D   4009
     126       0       0       2       0                               0D   4010
     110    3619       0       0       0                        01010000D   4011
     110       0       0       1       0                               0D   4012
     126    3620       0       0       0                        01010500D   4013
     126       0       0       2       0                               0D   4014
     124    3622       0       0       0                        00000000D   4015
     124       0       0       4       0                               0D   4016
     100    3626       0       0       0            4015        01010000D   4017
     100       0       0       2       0                               0D   4018
     126    3628       0       0       0                        01010500D   4019
     126       0       0       2       0                               0D   4020
     110    3630       0       0       0                        01010000D   4021
     110       0       0       1       0                               0D   4022
     126    3631       0       0       0                        01010500D   4023
     126       0       0       2       0                               0D   4024
     100    3633       0       0       0                        01010000D   4025
     100       0       0       2       0                               0D   4026
     102    3635       0       0       0                        01010500D   4027
     102       0       0       1       0                               0D   4028
     102    3636       0       0       0                        01010000D   4029
     102       0       0       1       0                               0D   4030
     142    3637       0       0       0                        00010500D   4031
     142       0       0       1       0                               0D   4032
     144    3638       0       0       0                        00000000D   4033
     144       0      -1       1       0                               0D   4034
     110    3639       0       0       0                        01010000D   4035
     110       0       0       2       0                               0D   4036
     110    3641       0       0       0                        01010000D   4037
     110       0       0       1       0                               0D   4038
     120    3642       0       0       0                        01010000D   4039
     120       0       0       1       0                               0D   4040
     126    3643       0       0       0                        01010500D   4041
     126       0       0       2       0                               0D   4042
     110    3645       0       0       0                        01010000D   4043
     110       0       0       1       0                               0D   4044
     126    3646       0       0       0                        01010500D   4045
     126       0       0       2       0                               0D   4046
     124    3648       0       0       0                        00000000D   4047
     124       0       0       4       0                               0D   4048
     100    3652       0       0       0            4047        01010000D   4049
     100       0       0       2       0                               0D   4050
     126    3654       0       0       0                        01010500D   4051
     126       0       0       2       0                               0D   4052
     110    3656       0       0       0                        01010000D   4053
     110       0       0       1       0                               0D   4054
     126    3657       0       0       0                        01010500D   4055
     126       0       0       2       0                               0D   4056
     100    3659       0       0       0                        01010000D   4057
     100       0       0       2       0                               0D   4058
     102    3661       0       0       0                        01010500D   4059
     102       0       0       1       0                               0D   4060
     102    3662       0       0       0                        01010000D   4061
     102       0       0       1       0                               0D   4062
     142    3663       0       0       0                        00010500D   4063
     142       0       0       1       0                               0D   4064
     144    3664       0       0       0                        00000000D   4065
     144       0      -1       1       0                               0D   4066
     110    3665       0       0       0                        01010000D   4067
     110       0       0       1       0                               0D   4068
     110    3666       0       0       0                        01010000D   4069
     110       0       0       1       0                               0D   4070
     120    3667       0       0       0                        01010000D   4071
     120       0       0       1       0                               0D   4072
     126    3668       0       0       0                        01010500D   4073
     126       0       0       2       0                               0D   4074
     110    3670       0       0       0                        01010000D   4075
     110       0       0       1       0                               0D   4076
     126    3671       0       0       0                        01010500D   4077
     126       0       0       2       0                               0D   4078
     124    3673       0       0       0                        00000000D   4079
     124       0       0       4       0                               0D   4080
     100    3677       0       0       0            4079        01010000D   4081
     100       0       0       2       0                               0D   4082
     126    3679       0       0       0                        01010500D   4083
     126       0       0       2       0                               0D   4084
     110    3681       0       0       0                        01010000D   4085
     110       0       0       1       0                               0D   4086
     126    3682       0       0       0                        01010500D   4087
     126       0       0       2       0                               0D   4088
     100    3684       0       0       0                        01010000D   4089
     100       0       0       2       0                               0D   4090
     102    3686       0       0       0                        01010500D   4091
     102       0       0       1       0                               0D   4092
     102    3687       0       0       0                        01010000D   4093
     102       0       0       1       0                               0D   4094
     142    3688       0       0       0                        00010500D   4095
     142       0       0       1       0                               0D   4096
     144    3689       0       0       0                        00000000D   4097
     144       0      -1       1       0                               0D   4098
     110    3690       0       0       0                        01010000D   4099
     110       0       0       2       0                               0D   4100
     110    3692       0       0       0                        01010000D   4101
     110       0       0       1       0                               0D   4102
     120    3693       0       0       0                        01010000D   4103
     120       0       0       1       0                               0D   4104
     126    3694       0       0       0                        01010500D   4105
     126       0       0       2       0                               0D   4106
     110    3696       0       0       0                        01010000D   4107
     110       0       0       1       0                               0D   4108
     126    3697       0       0       0                        01010500D   4109
     126       0       0       2       0                               0D   4110
     124    3699       0       0       0                        00000000D   4111
     124       0       0       4       0                               0D   4112
     100    3703       0       0       0            4111        01010000D   4113
     100       0       0       2       0                               0D   4114
     126    3705       0       0       0                        01010500D   4115
     126       0       0       2       0                               0D   4116
     110    3707       0       0       0                        01010000D   4117
     110       0       0       1       0                               0D   4118
     126    3708       0       0       0                        01010500D   4119
     126       0       0       2       0                               0D   4120
     100    3710       0       0       0                        01010000D   4121
     100       0       0       2       0                               0D   4122
     102    3712       0       0       0                        01010500D   4123
     102       0       0       1       0                               0D   4124
     102    3713       0       0       0                        01010000D   4125
     102       0       0       1       0                               0D   4126
     142    3714       0       0       0                        00010500D   4127
     142       0       0       1       0                               0D   4128
     144    3715       0       0       0                        00000000D   4129
     144       0      -1       1       0                               0D   4130
     110    3716       0       0       0                        01010000D   4131
     110       0       0       2       0                               0D   4132
     110    3718       0       0       0                        01010000D   4133
     110       0       0       1       0                               0D   4134
     120    3719       0       0       0                        01010000D   4135
     120       0       0       1       0                               0D   4136
     126    3720       0       0       0                        01010500D   4137
     126       0       0       2       0                               0D   4138
     110    3722       0       0       0                        01010000D   4139
     110       0       0       1       0                               0D   4140
     126    3723       0       0       0                        01010500D   4141
     126       0       0       2       0                               0D   4142
     124    3725       0       0       0                        00000000D   4143
     124       0       0       4       0                               0D   4144
     100    3729       0       0       0            4143        01010000D   4145
     100       0       0       2       0                               0D   4146
     126    3731       0       0       0                        01010500D   4147
     126       0       0       2       0                               0D   4148
     110    3733       0       0       0                        01010000D   4149
     110       0       0       1       0                               0D   4150
     126    3734       0       0       0                        01010500D   4151
     126       0       0       2       0                               0D   4152
     100    3736       0       0       0                        01010000D   4153
     100       0       0       2       0                               0D   4154
     102    3738       0       0       0                        01010500D   4155
     102       0       0       1       0                               0D   4156
     102    3739       0       0       0                        01010000D   4157
     102       0       0       1       0                               0D   4158
     142    3740       0       0       0                        00010500D   4159
     142       0       0       1       0                               0D   4160
     144    3741       0       0       0                        00000000D   4161
     144       0      -1       1       0                               0D   4162
     110    3742       0       0       0                        01010000D   4163
     110       0       0       2       0                               0D   4164
     110    3744       0       0       0                        01010000D   4165
     110       0       0       1       0                               0D   4166
     120    3745       0       0       0                        01010000D   4167
     120       0       0       1       0                               0D   4168
     126    3746       0       0       0                        01010500D   4169
     126       0       0       2       0                               0D   4170
     110    3748       0       0       0                        01010000D   4171
     110       0       0       1       0                               0D   4172
     126    3749       0       0       0                        01010500D   4173
     126       0       0       2       0                               0D   4174
     124    3751       0       0       0                        00000000D   4175
     124       0       0       4       0                               0D   4176
     100    3755       0       0       0            4175        01010000D   4177
     100       0       0       2       0                               0D   4178
     126    3757       0       0       0                        01010500D   4179
     126       0       0       2       0                               0D   4180
     110    3759       0       0       0                        01010000D   4181
     110       0       0       1       0                               0D   4182
     126    3760       0       0       0                        01010500D   4183
     126       0       0       2       0                               0D   4184
     100    3762       0       0       0                        01010000D   4185
     100       0       0       2       0                               0D   4186
     102    3764       0       0       0                        01010500D   4187
     102       0       0       1       0                               0D   4188
     102    3765       0       0       0                        01010000D   4189
     102       0       0       1       0                               0D   4190
     142    3766       0       0       0                        00010500D   4191
     142       0       0       1       0                               0D   4192
     144    3767       0       0       0                        00000000D   4193
     144       0      -1       1       0                               0D   4194
     110    3768       0       0       0                        01010000D   4195
     110       0       0       2       0                               0D   4196
     110    3770       0       0       0                        01010000D   4197
     110       0       0       1       0                               0D   4198
     120    3771       0       0       0                        01010000D   4199
     120       0       0       1       0                               0D   4200
     126    3772       0       0       0                        01010500D   4201
     126       0       0       2       0                               0D   4202
     110    3774       0       0       0                        01010000D   4203
     110       0       0       1       0                               0D   4204
     126    3775       0       0       0                        01010500D   4205
     126       0       0       2       0                               0D   4206
     124    3777       0       0       0                        00000000D   4207
     124       0       0       4       0                               0D   4208
     100    3781       0       0       0            4207        01010000D   4209
     100       0       0       2       0                               0D   4210
     126    3783       0       0       0                        01010500D   4211
     126       0       0       2       0                               0D   4212
     110    3785       0       0       0                        01010000D   4213
     110       0       0       1       0                               0D   4214
     126    3786       0       0       0                        01010500D   4215
     126       0       0       2       0                               0D   4216
     100    3788       0       0       0                        01010000D   4217
     100       0       0       2       0                               0D   4218
     102    3790       0       0       0                        01010500D   4219
     102       0       0       1       0                               0D   4220
     102    3791       0       0       0                        01010000D   4221
     102       0       0       1       0                               0D   4222
     142    3792       0       0       0                        00010500D   4223
     142       0       0       1       0                               0D   4224
     144    3793       0       0       0                        00000000D   4225
     144       0      -1       1       0                               0D   4226
     110    3794       0       0       0                        01010000D   4227
     110       0       0       2       0                               0D   4228
     110    3796       0       0       0                        01010000D   4229
     110       0       0       2       0                               0D   4230
     120    3798       0       0       0                        01010000D   4231
     120       0       0       1       0                               0D   4232
     126    3799       0       0       0                        01010500D   4233
     126       0       0       2       0                               0D   4234
     110    3801       0       0       0                        01010000D   4235
     110       0       0       2       0                               0D   4236
     126    3803       0       0       0                        01010500D   4237
     126       0       0       2       0                               0D   4238
     124    3805       0       0       0                        00000000D   4239
     124       0       0       4       0                               0D   4240
     100    3809       0       0       0            4239        01010000D   4241
     100       0       0       2       0                               0D   4242
     126    3811       0       0       0                        01010500D   4243
     126       0       0       2       0                               0D   4244
     110    3813       0       0       0                        01010000D   4245
     110       0       0       2       0                               0D   4246
     126    3815       0       0       0                        01010500D   4247
     126       0       0       2       0                               0D   4248
     100    3817       0       0       0                        01010000D   4249
     100       0       0       2       0                               0D   4250
     102    3819       0       0       0                        01010500D   4251
     102       0       0       1       0                               0D   4252
     102    3820       0       0       0                        01010000D   4253
     102       0       0       1       0                               0D   4254
     142    3821       0       0       0                        00010500D   4255
     142       0       0       1       0                               0D   4256
     144    3822       0       0       0                        00000000D   4257
     144       0      -1       1       0                               0D   4258
     110    3823       0       0       0                        01010000D   4259
     110       0       0       2       0                               0D   4260
     110    3825       0       0       0                        01010000D   4261
     110       0       0       2       0                               0D   4262
     120    3827       0       0       0                        01010000D   4263
     120       0       0       1       0                               0D   4264
     126    3828       0       0       0                        01010500D   4265
     126       0       0       2       0                               0D   4266
     110    3830       0       0       0                        01010000D   4267
     110       0       0       2       0                               0D   4268
     126    3832       0       0       0                        01010500D   4269
     126       0       0       2       0                               0D   4270
     124    3834       0       0       0                        00000000D   4271
     124       0       0       4       0                               0D   4272
     100    3838       0       0       0            4271        01010000D   4273
     100       0       0       2       0                               0D   4274
     126    3840       0       0       0                        01010500D   4275
     126       0       0       2       0                               0D   4276
     110    3842       0       0       0                        01010000D   4277
     110       0       0       2       0                               0D   4278
     126    3844       0       0       0                        01010500D   4279
     126       0       0       2       0                               0D   4280
     100    3846       0       0       0                        01010000D   4281
     100       0       0       2       0                               0D   4282
     102    3848       0       0       0                        01010500D   4283
     102       0       0       1       0                               0D   4284
     102    3849       0       0       0                        01010000D   4285
     102       0       0       1       0                               0D   4286
     142    3850       0       0       0                        00010500D   4287
     142       0       0       1       0                               0D   4288
     144    3851       0       0       0                        00000000D   4289
     144       0      -1       1       0                               0D   4290
     110    3852       0       0       0                        01010000D   4291
     110       0       0       2       0                               0D   4292
     110    3854       0       0       0                        01010000D   4293
     110       0       0       2       0                               0D   4294
     120    3856       0       0       0                        01010000D   4295
     120       0       0       1       0                               0D   4296
     126    3857       0       0       0                        01010500D   4297
     126       0       0       2       0                               0D   4298
     110    3859       0       0       0                        01010000D   4299
     110       0       0       2       0                               0D   4300
     126    3861       0       0       0                        01010500D   4301
     126       0       0       2       0                               0D   4302
     124    3863       0       0       0                        00000000D   4303
     124       0       0       4       0                               0D   4304
     100    3867       0       0       0            4303        01010000D   4305
     100       0       0       2       0                               0D   4306
     126    3869       0       0       0                        01010500D   4307
     126       0       0       2       0                               0D   4308
     110    3871       0       0       0                        01010000D   4309
     110       0       0       2       0                               0D   4310
     126    3873       0       0       0                        01010500D   4311
     126       0       0       2       0                               0D   4312
     100    3875       0       0       0                        01010000D   4313
     100       0       0       2       0                               0D   4314
     102    3877       0       0       0                        01010500D   4315
     102       0       0       1       0                               0D   4316
     102    3878       0       0       0                        01010000D   4317
     102       0       0       1       0                               0D   4318
     142    3879       0       0       0                        00010500D   4319
     142       0       0       1       0                               0D   4320
     144    3880       0       0       0                        00000000D   4321
     144       0      -1       1       0                               0D   4322
     110    3881       0       0       0                        01010000D   4323
     110       0       0       2       0                               0D   4324
     110    3883       0       0       0                        01010000D   4325
     110       0       0       1       0                               0D   4326
     120    3884       0       0       0                        01010000D   4327
     120       0       0       1       0                               0D   4328
     126    3885       0       0       0                        01010500D   4329
     126       0       0       2       0                               0D   4330
     110    3887       0       0       0                        01010000D   4331
     110       0       0       1       0                               0D   4332
     126    3888       0       0       0                        01010500D   4333
     126       0       0       2       0                               0D   4334
     124    3890       0       0       0                        00000000D   4335
     124       0       0       4       0                               0D   4336
     100    3894       0       0       0            4335        01010000D   4337
     100       0       0       2       0                               0D   4338
     126    3896       0       0       0                        01010500D   4339
     126       0       0       2       0                               0D   4340
     110    3898       0       0       0                        01010000D   4341
     110       0       0       1       0                               0D   4342
     126    3899       0       0       0                        01010500D   4343
     126       0       0       2       0                               0D   4344
     100    3901       0       0       0                        01010000D   4345
     100       0       0       2       0                               0D   4346
     102    3903       0       0       0                        01010500D   4347
     102       0       0       1       0                               0D   4348
     102    3904       0       0       0                        01010000D   4349
     102       0       0       1       0                               0D   4350
     142    3905       0       0       0                        00010500D   4351
     142       0       0       1       0                               0D   4352
     144    3906       0       0       0                        00000000D   4353
     144       0      -1       1       0                               0D   4354
     110    3907       0       0       0                        01010000D   4355
     110       0       0       2       0                               0D   4356
     110    3909       0       0       0                        01010000D   4357
     110       0       0       2       0                               0D   4358
     120    3911       0       0       0                        01010000D   4359
     120       0       0       1       0                               0D   4360
     126    3912       0       0       0                        01010500D   4361
     126       0       0       2       0                               0D   4362
     110    3914       0       0       0                        01010000D   4363
     110       0       0       2       0                               0D   4364
     126    3916       0       0       0                        01010500D   4365
     126       0       0       2       0                               0D   4366
     124    3918       0       0       0                        00000000D   4367
     124       0       0       4       0                               0D   4368
     100    3922       0       0       0            4367        01010000D   4369
     100       0       0       2       0                               0D   4370
     126    3924       0       0       0                        01010500D   4371
     126       0       0       2       0                               0D   4372
     110    3926       0       0       0                        01010000D   4373
     110       0       0       2       0                               0D   4374
     126    3928       0       0       0                        01010500D   4375
     126       0       0       2       0                               0D   4376
     100    3930       0       0       0                        01010000D   4377
     100       0       0       2       0                               0D   4378
     102    3932       0       0       0                        01010500D   4379
     102       0       0       1       0                               0D   4380
     102    3933       0       0       0                        01010000D   4381
     102       0       0       1       0                               0D   4382
     142    3934       0       0       0                        00010500D   4383
     142       0       0       1       0                               0D   4384
     144    3935       0       0       0                        00000000D   4385
     144       0      -1       1       0                               0D   4386
     110    3936       0       0       0                        01010000D   4387
     110       0       0       2       0                               0D   4388
     110    3938       0       0       0                        01010000D   4389
     110       0       0       2       0                               0D   4390
     120    3940       0       0       0                        01010000D   4391
     120       0       0       1       0                               0D   4392
     126    3941       0       0       0                        01010500D   4393
     126       0       0       2       0                               0D   4394
     110    3943       0       0       0                        01010000D   4395
     110       0       0       2       0                               0D   4396
     126    3945       0       0       0                        01010500D   4397
     126       0       0       2       0                               0D   4398
     124    3947       0       0       0                        00000000D   4399
     124       0       0       4       0                               0D   4400
     100    3951       0       0       0            4399        01010000D   4401
     100       0       0       2       0                               0D   4402
     126    3953       0       0       0                        01010500D   4403
     126       0       0       2       0                               0D   4404
     110    3955       0       0       0                        01010000D   4405
     110       0       0       2       0                               0D   4406
     126    3957       0       0       0                        01010500D   4407
     126       0       0       2       0                               0D   4408
     100    3959       0       0       0                        01010000D   4409
     100       0       0       2       0                               0D   4410
     102    3961       0       0       0                        01010500D   4411
     102       0       0       1       0                               0D   4412
     102    3962       0       0       0                        01010000D   4413
     102       0       0       1       0                               0D   4414
     142    3963       0       0       0                        00010500D   4415
     142       0       0       1       0                               0D   4416
     144    3964       0       0       0                        00000000D   4417
     144       0      -1       1       0                               0D   4418
     110    3965       0       0       0                        01010000D   4419
     110       0       0       2       0                               0D   4420
     110    3967       0       0       0                        01010000D   4421
     110       0       0       2       0                               0D   4422
     120    3969       0       0       0                        01010000D   4423
     120       0       0       1       0                               0D   4424
     126    3970       0       0       0                        01010500D   4425
     126       0       0       2       0                               0D   4426
     110    3972       0       0       0                        01010000D   4427
     110       0       0       2       0                               0D   4428
     126    3974       0       0       0                        01010500D   4429
     126       0       0       2       0                               0D   4430
     100    3976       0       0       0                        01010000D   4431
     100       0       0       2       0                               0D   4432
     126    3978       0       0       0                        01010500D   4433
     126       0       0       2       0                               0D   4434
     110    3980       0       0       0                        01010000D   4435
     110       0       0       2       0                               0D   4436
     126    3982       0       0       0                        01010500D   4437
     126       0       0       2       0                               0D   4438
     124    3984       0       0       0                        00000000D   4439
     124       0       0       4       0                               0D   4440
     100    3988       0       0       0            4439        01010000D   4441
     100       0       0       2       0                               0D   4442
     102    3990       0       0       0                        01010500D   4443
     102       0       0       1       0                               0D   4444
     102    3991       0       0       0                        01010000D   4445
     102       0       0       1       0                               0D   4446
     142    3992       0       0       0                        00010500D   4447
     142       0       0       1       0                               0D   4448
     144    3993       0       0       0                        00000000D   4449
     144       0      -1       1       0                               0D   4450
     110    3994       0       0       0                        01010000D   4451
     110       0       0       2       0                               0D   4452
     110    3996       0       0       0                        01010000D   4453
     110       0       0       2       0                               0D   4454
     120    3998       0       0       0                        01010000D   4455
     120       0       0       1       0                               0D   4456
     126    3999       0       0       0                        01010500D   4457
     126       0       0       2       0                               0D   4458
     110    4001       0       0       0                        01010000D   4459
     110       0       0       2       0                               0D   4460
     126    4003       0       0       0                        01010500D   4461
     126       0       0       2       0                               0D   4462
     100    4005       0       0       0                        01010000D   4463
     100       0       0       2       0                               0D   4464
     126    4007       0       0       0                        01010500D   4465
     126       0       0       2       0                               0D   4466
     110    4009       0       0       0                        01010000D   4467
     110       0       0       2       0                               0D   4468
     126    4011       0       0       0                        01010500D   4469
     126       0       0       2       0                               0D   4470
     124    4013       0       0       0                        00000000D   4471
     124       0       0       4       0                               0D   4472
     100    4017       0       0       0            4471        01010000D   4473
     100       0       0       2       0                               0D   4474
     102    4019       0       0       0                        01010500D   4475
     102       0       0       1       0                               0D   4476
     102    4020       0       0       0                        01010000D   4477
     102       0       0       1       0                               0D   4478
     142    4021       0       0       0                        00010500D   4479
     142       0       0       1       0                               0D   4480
     144    4022       0       0       0                        00000000D   4481
     144       0      -1       1       0                               0D   4482
     110    4023       0       0       0                        01010000D   4483
     110       0       0       2       0                               0D   4484
     110    4025       0       0       0                        01010000D   4485
     110       0       0       2       0                               0D   4486
     120    4027       0       0       0                        01010000D   4487
     120       0       0       1       0                               0D   4488
     126    4028       0       0       0                        01010500D   4489
     126       0       0       2       0                               0D   4490
     110    4030       0       0       0                        01010000D   4491
     110       0       0       2       0                               0D   4492
     126    4032       0       0       0                        01010500D   4493
     126       0       0       2       0                               0D   4494
     100    4034       0       0       0                        01010000D   4495
     100       0       0       2       0                               0D   4496
     126    4036       0       0       0                        01010500D   4497
     126       0       0       2       0                               0D   4498
     110    4038       0       0       0                        01010000D   4499
     110       0       0       2       0                               0D   4500
     126    4040       0       0       0                        01010500D   4501
     126       0       0       2       0                               0D   4502
     124    4042       0       0       0                        00000000D   4503
     124       0       0       4       0                               0D   4504
     100    4046       0       0       0            4503        01010000D   4505
     100       0       0       2       0                               0D   4506
     102    4048       0       0       0                        01010500D   4507
     102       0       0       1       0                               0D   4508
     102    4049       0       0       0                        01010000D   4509
     102       0       0       1       0                               0D   4510
     142    4050       0       0       0                        00010500D   4511
     142       0       0       1       0                               0D   4512
     144    4051       0       0       0                        00000000D   4513
     144       0      -1       1       0                               0D   4514
     110    4052       0       0       0                        01010000D   4515
     110       0       0       2       0                               0D   4516
     110    4054       0       0       0                        01010000D   4517
     110       0       0       2       0                               0D   4518
     120    4056       0       0       0                        01010000D   4519
     120       0       0       1       0                               0D   4520
     126    4057       0       0       0                        01010500D   4521
     126       0       0       2       0                               0D   4522
     110    4059       0       0       0                        01010000D   4523
     110       0       0       2       0                               0D   4524
     126    4061       0       0       0                        01010500D   4525
     126       0       0       2       0                               0D   4526
     100    4063       0       0       0                        01010000D   4527
     100       0       0       2       0                               0D   4528
     126    4065       0       0       0                        01010500D   4529
     126       0       0       2       0                               0D   4530
     110    4067       0       0       0                        01010000D   4531
     110       0       0       2       0                               0D   4532
     126    4069       0       0       0                        01010500D   4533
     126       0       0       2       0                               0D   4534
     124    4071       0       0       0                        00000000D   4535
     124       0       0       4       0                               0D   4536
     100    4075       0       0       0            4535        01010000D   4537
     100       0       0       2       0                               0D   4538
     102    4077       0       0       0                        01010500D   4539
     102       0       0       1       0                               0D   4540
     102    4078       0       0       0                        01010000D   4541
     102       0       0       1       0                               0D   4542
     142    4079       0       0       0                        00010500D   4543
     142       0       0       1       0                               0D   4544
     144    4080       0       0       0                        00000000D   4545
     144       0      -1       1       0                               0D   4546
     110    4081       0       0       0                        01010000D   4547
     110       0       0       2       0                               0D   4548
     110    4083       0       0       0                        01010000D   4549
     110       0       0       2       0                               0D   4550
     120    4085       0       0       0                        01010000D   4551
     120       0       0       1       0                               0D   4552
     126    4086       0       0       0                        01010500D   4553
     126       0       0       2       0                               0D   4554
     110    4088       0       0       0                        01010000D   4555
     110       0       0       2       0                               0D   4556
     126    4090       0       0       0                        01010500D   4557
     126       0       0       2       0                               0D   4558
     100    4092       0       0       0                        01010000D   4559
     100       0       0       2       0                               0D   4560
     126    4094       0       0       0                        01010500D   4561
     126       0       0       2       0                               0D   4562
     110    4096       0       0       0                        01010000D   4563
     110       0       0       2       0                               0D   4564
     126    4098       0       0       0                        01010500D   4565
     126       0       0       2       0                               0D   4566
     124    4100       0       0       0                        00000000D   4567
     124       0       0       5       0                               0D   4568
     100    4105       0       0       0            4567        01010000D   4569
     100       0       0       2       0                               0D   4570
     102    4107       0       0       0                        01010500D   4571
     102       0       0       1       0                               0D   4572
     102    4108       0       0       0                        01010000D   4573
     102       0       0       1       0                               0D   4574
     142    4109       0       0       0                        00010500D   4575
     142       0       0       1       0                               0D   4576
     144    4110       0       0       0                        00000000D   4577
     144       0      -1       1       0                               0D   4578
     110    4111       0       0       0                        01010000D   4579
     110       0       0       2       0                               0D   4580
     110    4113       0       0       0                        01010000D   4581
     110       0       0       2       0                               0D   4582
     120    4115       0       0       0                        01010000D   4583
     120       0       0       1       0                               0D   4584
     126    4116       0       0       0                        01010500D   4585
     126       0       0       2       0                               0D   4586
     110    4118       0       0       0                        01010000D   4587
     110       0       0       2       0                               0D   4588
     126    4120       0       0       0                        01010500D   4589
     126       0       0       2       0                               0D   4590
     124    4122       0       0       0                        00000000D   4591
     124       0       0       4       0                               0D   4592
     100    4126       0       0       0            4591        01010000D   4593
     100       0       0       2       0                               0D   4594
     126    4128       0       0       0                        01010500D   4595
     126       0       0       2       0                               0D   4596
     110    4130       0       0       0                        01010000D   4597
     110       0       0       2       0                               0D   4598
     126    4132       0       0       0                        01010500D   4599
     126       0       0       2       0                               0D   4600
     100    4134       0       0       0                        01010000D   4601
     100       0       0       2       0                               0D   4602
     102    4136       0       0       0                        01010500D   4603
     102       0       0       1       0                               0D   4604
     102    4137       0       0       0                        01010000D   4605
     102       0       0       1       0                               0D   4606
     142    4138       0       0       0                        00010500D   4607
     142       0       0       1       0                               0D   4608
     144    4139       0       0       0                        00000000D   4609
     144       0      -1       1       0                               0D   4610
     110    4140       0       0       0                        01010000D   4611
     110       0       0       2       0                               0D   4612
     110    4142       0       0       0                        01010000D   4613
     110       0       0       2       0                               0D   4614
     120    4144       0       0       0                        01010000D   4615
     120       0       0       1       0                               0D   4616
     126    4145       0       0       0                        01010500D   4617
     126       0       0       2       0                               0D   4618
     110    4147       0       0       0                        01010000D   4619
     110       0       0       2       0                               0D   4620
     126    4149       0       0       0                        01010500D   4621
     126       0       0       2       0                               0D   4622
     124    4151       0       0       0                        00000000D   4623
     124       0       0       4       0                               0D   4624
     100    4155       0       0       0            4623        01010000D   4625
     100       0       0       2       0                               0D   4626
     126    4157       0       0       0                        01010500D   4627
     126       0       0       2       0                               0D   4628
     110    4159       0       0       0                        01010000D   4629
     110       0       0       2       0                               0D   4630
     126    4161       0       0       0                        01010500D   4631
     126       0       0       2       0                               0D   4632
     100    4163       0       0       0                        01010000D   4633
     100       0       0       2       0                               0D   4634
     102    4165       0       0       0                        01010500D   4635
     102       0       0       1       0                               0D   4636
     102    4166       0       0       0                        01010000D   4637
     102       0       0       1       0                               0D   4638
     142    4167       0       0       0                        00010500D   4639
     142       0       0       1       0                               0D   4640
     144    4168       0       0       0                        00000000D   4641
     144       0      -1       1       0                               0D   4642
     110    4169       0       0       0                        01010000D   4643
     110       0       0       2       0                               0D   4644
     110    4171       0       0       0                        01010000D   4645
     110       0       0       2       0                               0D   4646
     120    4173       0       0       0                        01010000D   4647
     120       0       0       1       0                               0D   4648
     126    4174       0       0       0                        01010500D   4649
     126       0       0       2       0                               0D   4650
     110    4176       0       0       0                        01010000D   4651
     110       0       0       2       0                               0D   4652
     126    4178       0       0       0                        01010500D   4653
     126       0       0       2       0                               0D   4654
     124    4180       0       0       0                        00000000D   4655
     124       0       0       4       0                               0D   4656
     100    4184       0       0       0            4655        01010000D   4657
     100       0       0       2       0                               0D   4658
     126    4186       0       0       0                        01010500D   4659
     126       0       0       2       0                               0D   4660
     110    4188       0       0       0                        01010000D   4661
     110       0       0       2       0                               0D   4662
     126    4190       0       0       0                        01010500D   4663
     126       0       0       2       0                               0D   4664
     100    4192       0       0       0                        01010000D   4665
     100       0       0       2       0                               0D   4666
     102    4194       0       0       0                        01010500D   4667
     102       0       0       1       0                               0D   4668
     102    4195       0       0       0                        01010000D   4669
     102       0       0       1       0                               0D   4670
     142    4196       0       0       0                        00010500D   4671
     142       0       0       1       0                               0D   4672
     144    4197       0       0       0                        00000000D   4673
     144       0      -1       1       0                               0D   4674
     110    4198       0       0       0                        01010000D   4675
     110       0       0       2       0                               0D   4676
     110    4200       0       0       0                        01010000D   4677
     110       0       0       2       0                               0D   4678
     120    4202       0       0       0                        01010000D   4679
     120       0       0       1       0                               0D   4680
     126    4203       0       0       0                        01010500D   4681
     126       0       0       2       0                               0D   4682
     110    4205       0       0       0                        01010000D   4683
     110       0       0       2       0                               0D   4684
     126    4207       0       0       0                        01010500D   4685
     126       0       0       2       0                               0D   4686
     124    4209       0       0       0                        00000000D   4687
     124       0       0       4       0                               0D   4688
     100    4213       0       0       0            4687        01010000D   4689
     100       0       0       2       0                               0D   4690
     126    4215       0       0       0                        01010500D   4691
     126       0       0       2       0                               0D   4692
     110    4217       0       0       0                        01010000D   4693
     110       0       0       2       0                               0D   4694
     126    4219       0       0       0                        01010500D   4695
     126       0       0       2       0                               0D   4696
     100    4221       0       0       0                        01010000D   4697
     100       0       0       2       0                               0D   4698
     102    4223       0       0       0                        01010500D   4699
     102       0       0       1       0                               0D   4700
     102    4224       0       0       0                        01010000D   4701
     102       0       0       1       0                               0D   4702
     142    4225       0       0       0                        00010500D   4703
     142       0       0       1       0                               0D   4704
     144    4226       0       0       0                        00000000D   4705
     144       0      -1       1       0                               0D   4706
     110    4227       0       0       0                        01010000D   4707
     110       0       0       2       0                               0D   4708
     110    4229       0       0       0                        01010000D   4709
     110       0       0       2       0                               0D   4710
     120    4231       0       0       0                        01010000D   4711
     120       0       0       1       0                               0D   4712
     126    4232       0       0       0                        01010500D   4713
     126       0       0       2       0                               0D   4714
     110    4234       0       0       0                        01010000D   4715
     110       0       0       2       0                               0D   4716
     126    4236       0       0       0                        01010500D   4717
     126       0       0       2       0                               0D   4718
     124    4238       0       0       0                        00000000D   4719
     124       0       0       4       0                               0D   4720
     100    4242       0       0       0            4719        01010000D   4721
     100       0       0       2       0                               0D   4722
     126    4244       0       0       0                        01010500D   4723
     126       0       0       2       0                               0D   4724
     110    4246       0       0       0                        01010000D   4725
     110       0       0       2       0                               0D   4726
     126    4248       0       0       0                        01010500D   4727
     126       0       0       2       0                               0D   4728
     100    4250       0       0       0                        01010000D   4729
     100       0       0       2       0                               0D   4730
     102    4252       0       0       0                        01010500D   4731
     102       0       0       1       0                               0D   4732
     102    4253       0       0       0                        01010000D   4733
     102       0       0       1       0                               0D   4734
     142    4254       0       0       0                        00010500D   4735
     142       0       0       1       0                               0D   4736
     144    4255       0       0       0                        00000000D   4737
     144       0      -1       1       0                               0D   4738
     110    4256       0       0       0                        01010000D   4739
     110       0       0       2       0                               0D   4740
     110    4258       0       0       0                        01010000D   4741
     110       0       0       2       0                               0D   4742
     120    4260       0       0       0                        01010000D   4743
     120       0       0       1       0                               0D   4744
     126    4261       0       0       0                        01010500D   4745
     126       0       0       2       0                               0D   4746
     110    4263       0       0       0                        01010000D   4747
     110       0       0       2       0                               0D   4748
     126    4265       0       0       0                        01010500D   4749
     126       0       0       2       0                               0D   4750
     124    4267       0       0       0                        00000000D   4751
     124       0       0       4       0                               0D   4752
     100    4271       0       0       0            4751        01010000D   4753
     100       0       0       2       0                               0D   4754
     126    4273       0       0       0                        01010500D   4755
     126       0       0       2       0                               0D   4756
     110    4275       0       0       0                        01010000D   4757
     110       0       0       2       0                               0D   4758
     126    4277       0       0       0                        01010500D   4759
     126       0       0       2       0                               0D   4760
     100    4279       0       0       0                        01010000D   4761
     100       0       0       2       0                               0D   4762
     102    4281       0       0       0                        01010500D   4763
     102       0       0       1       0                               0D   4764
     102    4282       0       0       0                        01010000D   4765
     102       0       0       1       0                               0D   4766
     142    4283       0       0       0                        00010500D   4767
     142       0       0       1       0                               0D   4768
     144    4284       0       0       0                        00000000D   4769
     144       0      -1       1       0                               0D   4770
     110    4285       0       0       0                        01010000D   4771
     110       0       0       2       0                               0D   4772
     110    4287       0       0       0                        01010000D   4773
     110       0       0       2       0                               0D   4774
     120    4289       0       0       0                        01010000D   4775
     120       0       0       1       0                               0D   4776
     126    4290       0       0       0                        01010500D   4777
     126       0       0       2       0                               0D   4778
     110    4292       0       0       0                        01010000D   4779
     110       0       0       2       0                               0D   4780
     126    4294       0       0       0                        01010500D   4781
     126       0       0       2       0                               0D   4782
     124    4296       0       0       0                        00000000D   4783
     124       0       0       4       0                               0D   4784
     100    4300       0       0       0            4783        01010000D   4785
     100       0       0       2       0                               0D   4786
     126    4302       0       0       0                        01010500D   4787
     126       0       0       2       0                               0D   4788
     110    4304       0       0       0                        01010000D   4789
     110       0       0       2       0                               0D   4790
     126    4306       0       0       0                        01010500D   4791
     126       0       0       2       0                               0D   4792
     100    4308       0       0       0                        01010000D   4793
     100       0       0       2       0                               0D   4794
     102    4310       0       0       0                        01010500D   4795
     102       0       0       1       0                               0D   4796
     102    4311       0       0       0                        01010000D   4797
     102       0       0       1       0                               0D   4798
     142    4312       0       0       0                        00010500D   4799
     142       0       0       1       0                               0D   4800
     144    4313       0       0       0                        00000000D   4801
     144       0      -1       1       0                               0D   4802
     110    4314       0       0       0                        01010000D   4803
     110       0       0       2       0                               0D   4804
     110    4316       0       0       0                        01010000D   4805
     110       0       0       2       0                               0D   4806
     120    4318       0       0       0                        01010000D   4807
     120       0       0       1       0                               0D   4808
     126    4319       0       0       0                        01010500D   4809
     126       0       0       2       0                               0D   4810
     110    4321       0       0       0                        01010000D   4811
     110       0       0       2       0                               0D   4812
     126    4323       0       0       0                        01010500D   4813
     126       0       0       2       0                               0D   4814
     124    4325       0       0       0                        00000000D   4815
     124       0       0       4       0                               0D   4816
     100    4329       0       0       0            4815        01010000D   4817
     100       0       0       2       0                               0D   4818
     126    4331       0       0       0                        01010500D   4819
     126       0       0       2       0                               0D   4820
     110    4333       0       0       0                        01010000D   4821
     110       0       0       2       0                               0D   4822
     126    4335       0       0       0                        01010500D   4823
     126       0       0       2       0                               0D   4824
     100    4337       0       0       0                        01010000D   4825
     100       0       0       2       0                               0D   4826
     102    4339       0       0       0                        01010500D   4827
     102       0       0       1       0                               0D   4828
     102    4340       0       0       0                        01010000D   4829
     102       0       0       1       0                               0D   4830
     142    4341       0       0       0                        00010500D   4831
     142       0       0       1       0                               0D   4832
     144    4342       0       0       0                        00000000D   4833
     144       0      -1       1       0                               0D   4834
     110    4343       0       0       0                        01010000D   4835
     110       0       0       2       0                               0D   4836
     110    4345       0       0       0                        01010000D   4837
     110       0       0       2       0                               0D   4838
     120    4347       0       0       0                        01010000D   4839
     120       0       0       1       0                               0D   4840
     126    4348       0       0       0                        01010500D   4841
     126       0       0       2       0                               0D   4842
     110    4350       0       0       0                        01010000D   4843
     110       0       0       2       0                               0D   4844
     126    4352       0       0       0                        01010500D   4845
     126       0       0       2       0                               0D   4846
     124    4354       0       0       0                        00000000D   4847
     124       0       0       4       0                               0D   4848
     100    4358       0       0       0            4847        01010000D   4849
     100       0       0       2       0                               0D   4850
     126    4360       0       0       0                        01010500D   4851
     126       0       0       2       0                               0D   4852
     110    4362       0       0       0                        01010000D   4853
     110       0       0       2       0                               0D   4854
     126    4364       0       0       0                        01010500D   4855
     126       0       0       2       0                               0D   4856
     100    4366       0       0       0                        01010000D   4857
     100       0       0       2       0                               0D   4858
     102    4368       0       0       0                        01010500D   4859
     102       0       0       1       0                               0D   4860
     102    4369       0       0       0                        01010000D   4861
     102       0       0       1       0                               0D   4862
     142    4370       0       0       0                        00010500D   4863
     142       0       0       1       0                               0D   4864
     144    4371       0       0       0                        00000000D   4865
     144       0      -1       1       0                               0D   4866
     110    4372       0       0       0                        01010000D   4867
     110       0       0       2       0                               0D   4868
     110    4374       0       0       0                        01010000D   4869
     110       0       0       2       0                               0D   4870
     120    4376       0       0       0                        01010000D   4871
     120       0       0       1       0                               0D   4872
     126    4377       0       0       0                        01010500D   4873
     126       0       0       2       0                               0D   4874
     110    4379       0       0       0                        01010000D   4875
     110       0       0       2       0                               0D   4876
     126    4381       0       0       0                        01010500D   4877
     126       0       0       2       0                               0D   4878
     124    4383       0       0       0                        00000000D   4879
     124       0       0       4       0                               0D   4880
     100    4387       0       0       0            4879        01010000D   4881
     100       0       0       2       0                               0D   4882
     126    4389       0       0       0                        01010500D   4883
     126       0       0       2       0                               0D   4884
     110    4391       0       0       0                        01010000D   4885
     110       0       0       2       0                               0D   4886
     126    4393       0       0       0                        01010500D   4887
     126       0       0       2       0                               0D   4888
     100    4395       0       0       0                        01010000D   4889
     100       0       0       2       0                               0D   4890
     102    4397       0       0       0                        01010500D   4891
     102       0       0       1       0                               0D   4892
     102    4398       0       0       0                        01010000D   4893
     102       0       0       1       0                               0D   4894
     142    4399       0       0       0                        00010500D   4895
     142       0       0       1       0                               0D   4896
     144    4400       0       0       0                        00000000D   4897
     144       0      -1       1       0                               0D   4898
     110    4401       0       0       0                        01010000D   4899
     110       0       0       2       0                               0D   4900
     110    4403       0       0       0                        01010000D   4901
     110       0       0       2       0                               0D   4902
     120    4405       0       0       0                        01010000D   4903
     120       0       0       1       0                               0D   4904
     126    4406       0       0       0                        01010500D   4905
     126       0       0       2       0                               0D   4906
     110    4408       0       0       0                        01010000D   4907
     110       0       0       2       0                               0D   4908
     126    4410       0       0       0                        01010500D   4909
     126       0       0       2       0                               0D   4910
     124    4412       0       0       0                        00000000D   4911
     124       0       0       4       0                               0D   4912
     100    4416       0       0       0            4911        01010000D   4913
     100       0       0       2       0                               0D   4914
     126    4418       0       0       0                        01010500D   4915
     126       0       0       2       0                               0D   4916
     110    4420       0       0       0                        01010000D   4917
     110       0       0       2       0                               0D   4918
     126    4422       0       0       0                        01010500D   4919
     126       0       0       2       0                               0D   4920
     100    4424       0       0       0                        01010000D   4921
     100       0       0       2       0                               0D   4922
     102    4426       0       0       0                        01010500D   4923
     102       0       0       1       0                               0D   4924
     102    4427       0       0       0                        01010000D   4925
     102       0       0       1       0                               0D   4926
     142    4428       0       0       0                        00010500D   4927
     142       0       0       1       0                               0D   4928
     144    4429       0       0       0                        00000000D   4929
     144       0      -1       1       0                               0D   4930
     110    4430       0       0       0                        01010000D   4931
     110       0       0       2       0                               0D   4932
[truncated: 4,655,881 more chars]
